# Supplementary material for: Ant-infecting Ophiocordyceps genomes reveal a high diversity of potential behavioral manipulation genes and a possible major role for enterotoxins
Source: Sci Rep. 2017 Oct 2;7:12508. doi: 10.1038/s41598-017-12863-w (PMC5624889; doi:10.1038/s41598-017-12863-w)
Supplement: Supplementary file 1 — Dataset 1 [file 41598_2017_12863_MOESM1_ESM.xlsx]

## Sheet: OrthoMCL_output_all-ascos_ids
Cluster ID	Ophiocordyceps kimflemingiae	Ophiocordyceps camonoti-rufipedis	Ophiocordyceps subramanianii s.l. - Ghana	Ophiocordyceps australis s.l. - Brazil	Ophiocordyceps australis s.l. - Ghana	Drechmeria coniospora	Ophiocordyceps minnesotensis	Magnaporthe oryzae	Neurospora crassa	Claviceps purpurea	Metarhizium acridum	Metarhizium robertsii	Tolypocladium inflatum	Ophiocordyceps sinensis	Trichoderma reesei	Trichoderma virens	Cordyceps bassiana	Cordyceps militaris	Fusarium graminearum	Fusarium oxysporum	Aspergillus fumigatus	Aspergillus nidulans	Candida albicans	Description
1	Ophio5|2060;Ophio5|4083;Ophio5|5394;Ophio5|5515;Ophio5|1451;Ophio5|1782;Ophio5|4520;Ophio5|4637;Ophio5|5175;Ophio5|6539;Ophio5|8257;Ophio5|3235;Ophio5|4421;Ophio5|5177;Ophio5|1448	Ophun1|2808;Ophun1|4013;Ophun1|5085;Ophun1|5297;Ophun1|5875;Ophun1|61;Ophun1|7079;Ophun1|7149;Ophun1|7483;Ophun1|839;Ophun1|5123	Hirsu2|9187;Hirsu2|9925;Hirsu2|5151;Hirsu2|6729;Hirsu2|6204;Hirsu2|7800;Hirsu2|1531;Hirsu2|2752;Hirsu2|5301;Hirsu2|6703;Hirsu2|7364;Hirsu2|8479;Hirsu2|4297;Hirsu2|3122;Hirsu2|9186;Hirsu2|25;Hirsu2|11185;Hirsu2|11186;Hirsu2|11188;Hirsu2|24;Hirsu2|26;Hirsu2|3120;Hirsu2|3276;Hirsu2|5683;Hirsu2|7724	OphauB2|3063;OphauB2|476;OphauB2|5406;OphauB2|5805;OphauB2|7340;OphauB2|7710;OphauB2|6068;OphauB2|5636;OphauB2|6715;OphauB2|712;OphauB2|5635;OphauB2|1455;OphauB2|1456	OphauG2|2128;OphauG2|1124;OphauG2|6241;OphauG2|7710;OphauG2|7411;OphauG2|2708;OphauG2|1191;OphauG2|4897;OphauG2|7422;OphauG2|201;OphauG2|4898;OphauG2|4899	Dreco1|DCS_01787;Dreco1|DCS_02241;Dreco1|DCS_04392	Hirmi1|HIM_04966;Hirmi1|HIM_12004;Hirmi1|HIM_01829;Hirmi1|HIM_00194;Hirmi1|HIM_01936;Hirmi1|HIM_01951;Hirmi1|HIM_02270;Hirmi1|HIM_02330;Hirmi1|HIM_02965;Hirmi1|HIM_04750;Hirmi1|HIM_06262;Hirmi1|HIM_06709;Hirmi1|HIM_07839;Hirmi1|HIM_09159;Hirmi1|HIM_09587;Hirmi1|HIM_09804;Hirmi1|HIM_03043;Hirmi1|HIM_05896;Hirmi1|HIM_00818;Hirmi1|HIM_08287;Hirmi1|HIM_04307;Hirmi1|HIM_05191	Maggr1|120738;Maggr1|120751;Maggr1|120765;Maggr1|121356;Maggr1|111735;Maggr1|113347;Maggr1|110785;Maggr1|116053;Maggr1|118326;Maggr1|111255;Maggr1|111262;Maggr1|112780;Maggr1|116385;Maggr1|120845;Maggr1|120885;Maggr1|111742;Maggr1|113359;Maggr1|116015;Maggr1|110720;Maggr1|115418;Maggr1|117301;Maggr1|111299;Maggr1|121305;Maggr1|121312	Neucr2|9320;Neucr2|9598;Neucr2|2379;Neucr2|5177;Neucr2|5309;Neucr2|9915;Neucr2|9916	Clapu1|CPUR_05570;Clapu1|CPUR_05717;Clapu1|CPUR_06295;Clapu1|CPUR_06758;Clapu1|CPUR_07119;Clapu1|CPUR_07479	Metac1|1111;Metac1|5893;Metac1|8372;Metac1|9497;Metac1|8219;Metac1|1215;Metac1|5687;Metac1|2120;Metac1|5686;Metac1|9707	Metan1|9702;Metan1|9944;Metan1|1701;Metan1|3274;Metan1|10033;Metan1|6558;Metan1|8518;Metan1|8699;Metan1|1346;Metan1|10114;Metan1|10220;Metan1|428;Metan1|5622;Metan1|7851;Metan1|789;Metan1|8554;Metan1|1626;Metan1|8283;Metan1|8352;Metan1|10198	Tolin1|TINF01724-mRNA-1;Tolin1|TINF00235-mRNA-1;Tolin1|TINF02578-mRNA-1;Tolin1|TINF02842-mRNA-1;Tolin1|TINF06105-mRNA-1;Tolin1|TINF07675-mRNA-1;Tolin1|TINF07709-mRNA-1;Tolin1|TINF07720-mRNA-1;Tolin1|TINF07778-mRNA-1;Tolin1|TINF08990-mRNA-1;Tolin1|TINF00267-mRNA-1;Tolin1|TINF08809-mRNA-1;Tolin1|TINF07495-mRNA-1;Tolin1|TINF09333-mRNA-1;Tolin1|TINF04403-mRNA-1;Tolin1|TINF02226-mRNA-1;Tolin1|TINF0603…	Ophsi1|OCS_01562;Ophsi1|OCS_03308;Ophsi1|OCS_01767;Ophsi1|OCS_02121;Ophsi1|OCS_02685;Ophsi1|OCS_05247;Ophsi1|OCS_04466;Ophsi1|OCS_05595;Ophsi1|OCS_04441;Ophsi1|OCS_02932;Ophsi1|OCS_05360	Trire2|58285;Trire2|59315;Trire2|60118;Trire2|65172;Trire2|73618;Trire2|59482;Trire2|65116;Trire2|65891;Trire2|106272	TriviGv29_8_2|149212;TriviGv29_8_2|151590;TriviGv29_8_2|161339;TriviGv29_8_2|161465;TriviGv29_8_2|191605;TriviGv29_8_2|192717;TriviGv29_8_2|204731;TriviGv29_8_2|28610;TriviGv29_8_2|35498;TriviGv29_8_2|47828;TriviGv29_8_2|47905;TriviGv29_8_2|51044;TriviGv29_8_2|53518;TriviGv29_8_2|53633;TriviGv29_8_2|53926;TriviGv29_8_2|62549;TriviGv29_8_2|64883;TriviGv29_8_2|47407;TriviGv29_8_2|152250	Beaba1|9745;Beaba1|1010;Beaba1|10302;Beaba1|3810;Beaba1|4374;Beaba1|7338;Beaba1|8219;Beaba1|967;Beaba1|9856;Beaba1|3616;Beaba1|5176;Beaba1|1841;Beaba1|7420;Beaba1|4649	Cormi1|2366;Cormi1|1278;Cormi1|603;Cormi1|1514;Cormi1|7996;Cormi1|7998;Cormi1|9320;Cormi1|8240;Cormi1|9017;Cormi1|4709;Cormi1|1941;Cormi1|3330	Fusgr1|10090;Fusgr1|9026;Fusgr1|9416;Fusgr1|12099;Fusgr1|12204;Fusgr1|2059;Fusgr1|5466;Fusgr1|4807;Fusgr1|2739;Fusgr1|6725	Fusox1|4033;Fusox1|5180;Fusox1|10408;Fusox1|5118;Fusox1|8871;Fusox1|9586;Fusox1|12692;Fusox1|10718;Fusox1|11515;Fusox1|9315;Fusox1|9538	Aspfu1|3408;Aspfu1|4602;Aspfu1|8447;Aspfu1|1759;Aspfu1|9189;Aspfu1|9205;Aspfu1|82;Aspfu1|1638;Aspfu1|3515;Aspfu1|3615	Aspnid1|9705;Aspnid1|2561;Aspnid1|2563;Aspnid1|3795;Aspnid1|4865;Aspnid1|5674;Aspnid1|6980;Aspnid1|7468;Aspnid1|7744;Aspnid1|8329;Aspnid1|8432;Aspnid1|8831;Aspnid1|3097;Aspnid1|6873;Aspnid1|8830;Aspnid1|3717		PF00698.16|Acyl_transf_1 (89.3%) - PF08659.5|KR (88.9%) - PF00106.20|adh_short (88.9%) - PF14765.1|PS-DH (88.3%) - PF00109.21|ketoacyl-synt (84.9%) - PF02801.17|Ketoacyl-synt_C (83.2%) - PF00550.20|PP-binding (64.4%) - PF00107.21|ADH_zinc_N (55.4%) - PF08242.7|Methyltransf_12 (51.0%) - PF13489.1|Methyltransf_23 (50.0%) - PF08241.7|Methyltransf_11 (46.6%) - PF13602.1|ADH_zinc_N_2 (45.3%) - PF13847…
2	Ophio5|3418;Ophio5|4066;Ophio5|5820;Ophio5|1454;Ophio5|6869	Ophun1|1997;Ophun1|5882;Ophun1|3318;Ophun1|1284;Ophun1|7451;Ophun1|1873;Ophun1|6954	Hirsu2|2194;Hirsu2|2469;Hirsu2|3570;Hirsu2|5010;Hirsu2|5011;Hirsu2|525;Hirsu2|6756;Hirsu2|6761;Hirsu2|3745;Hirsu2|6758;Hirsu2|8900;Hirsu2|8901;Hirsu2|8902;Hirsu2|7140;Hirsu2|7141;Hirsu2|970;Hirsu2|971;Hirsu2|6276;Hirsu2|6278;Hirsu2|6935;Hirsu2|7619	OphauB2|2027;OphauB2|5225;OphauB2|6340;OphauB2|6494;OphauB2|4181;OphauB2|5376;OphauB2|7523;OphauB2|2529;OphauB2|7977;OphauB2|6493;OphauB2|8105	OphauG2|4330;OphauG2|813;OphauG2|7479;OphauG2|4279;OphauG2|3482;OphauG2|3938	Dreco1|DCS_01405;Dreco1|DCS_02860;Dreco1|DCS_03520;Dreco1|DCS_00047;Dreco1|DCS_06786;Dreco1|DCS_04402;Dreco1|DCS_05475;Dreco1|DCS_07701;Dreco1|DCS_06362;Dreco1|DCS_02295;Dreco1|DCS_06226;Dreco1|DCS_02863;Dreco1|DCS_06225	Hirmi1|HIM_12079;Hirmi1|HIM_12080;Hirmi1|HIM_08447;Hirmi1|HIM_08693;Hirmi1|HIM_11088;Hirmi1|HIM_11558;Hirmi1|HIM_02238;Hirmi1|HIM_00256;Hirmi1|HIM_03003;Hirmi1|HIM_04182;Hirmi1|HIM_04669;Hirmi1|HIM_05122;Hirmi1|HIM_05800;Hirmi1|HIM_05821;Hirmi1|HIM_06045;Hirmi1|HIM_06702;Hirmi1|HIM_07449;Hirmi1|HIM_07899;Hirmi1|HIM_08035;Hirmi1|HIM_04670;Hirmi1|HIM_00759;Hirmi1|HIM_09578;Hirmi1|HIM_05263;Hirmi1|H…	Maggr1|114165;Maggr1|119214;Maggr1|120004;Maggr1|112530;Maggr1|110814;Maggr1|116173	Neucr2|3668;Neucr2|10042;Neucr2|8575	Clapu1|CPUR_04022;Clapu1|CPUR_04023;Clapu1|CPUR_04073;Clapu1|CPUR_04074;Clapu1|CPUR_04083;Clapu1|CPUR_05159;Clapu1|CPUR_06495;Clapu1|CPUR_06496;Clapu1|CPUR_04085;Clapu1|CPUR_08077;Clapu1|CPUR_03565	Metac1|2762;Metac1|2881;Metac1|4406;Metac1|4974;Metac1|5398;Metac1|7604;Metac1|8899;Metac1|1861;Metac1|1697;Metac1|5898;Metac1|9498;Metac1|6980;Metac1|6982;Metac1|7977	Metan1|9689;Metan1|9772;Metan1|9844;Metan1|9953;Metan1|1639;Metan1|10410;Metan1|10043;Metan1|5334;Metan1|5495;Metan1|6559;Metan1|6742;Metan1|6744;Metan1|1890;Metan1|7852;Metan1|7513	Tolin1|TINF01764-mRNA-1;Tolin1|TINF02556-mRNA-1;Tolin1|TINF04771-mRNA-1;Tolin1|TINF05969-mRNA-1;Tolin1|TINF06175-mRNA-1;Tolin1|TINF07827-mRNA-1;Tolin1|TINF09441-mRNA-1;Tolin1|TINF03094-mRNA-1;Tolin1|TINF07876-mRNA-1;Tolin1|TINF09615-mRNA-1;Tolin1|TINF08996-mRNA-1;Tolin1|TINF00159-mRNA-1	Ophsi1|OCS_01323;Ophsi1|OCS_02809;Ophsi1|OCS_01583;Ophsi1|OCS_05014;Ophsi1|OCS_02651;Ophsi1|OCS_03821;Ophsi1|OCS_06799	Trire2|123786;Trire2|23171;Trire2|67189;Trire2|71005;Trire2|69946	TriviGv29_8_2|10003;TriviGv29_8_2|66940;TriviGv29_8_2|68467;TriviGv29_8_2|68823;TriviGv29_8_2|69362;TriviGv29_8_2|70770;TriviGv29_8_2|70819;TriviGv29_8_2|223369;TriviGv29_8_2|52861;TriviGv29_8_2|62540;TriviGv29_8_2|44273;TriviGv29_8_2|46961;TriviGv29_8_2|132677;TriviGv29_8_2|192365;TriviGv29_8_2|202307;TriviGv29_8_2|201730;TriviGv29_8_2|85582;TriviGv29_8_2|217347	Beaba1|9727;Beaba1|2630;Beaba1|10105;Beaba1|3671;Beaba1|4827;Beaba1|6727;Beaba1|6997;Beaba1|7548;Beaba1|8222;Beaba1|8424;Beaba1|5020;Beaba1|8699;Beaba1|7589	Cormi1|3246;Cormi1|1281;Cormi1|6686;Cormi1|1700	Fusgr1|10089;Fusgr1|12197;Fusgr1|13137;Fusgr1|2653;Fusgr1|2735;Fusgr1|4358;Fusgr1|58;Fusgr1|12172;Fusgr1|12681;Fusgr1|6234;Fusgr1|12636;Fusgr1|1941	Fusox1|4160;Fusox1|5193;Fusox1|6013;Fusox1|3015;Fusox1|15875;Fusox1|15876;Fusox1|13922;Fusox1|5073;Fusox1|14152	Aspfu1|3596;Aspfu1|4656;Aspfu1|7048;Aspfu1|3602;Aspfu1|903;Aspfu1|1586;Aspfu1|8269;Aspfu1|9170;Aspfu1|8033	Aspnid1|9564;Aspnid1|1303;Aspnid1|8327;Aspnid1|2697;Aspnid1|2698;Aspnid1|4011;Aspnid1|5081;Aspnid1|522;Aspnid1|5447;Aspnid1|6139;Aspnid1|6805;Aspnid1|8419		PF00501.23|AMP-binding (97.0%) - PF00668.15|Condensation (94.5%) - PF00550.20|PP-binding (92.4%) - PF13193.1|AMP-binding_C (49.8%) - PF07993.7|NAD_binding_4 (12.7%) - PF01370.16|Epimerase (10.1%) - PF13745.1|HxxPF_rpt (6.8%) - PF00698.16|Acyl_transf_1 (3.0%) - PF00109.21|ketoacyl-synt (2.5%) - PF01073.14|3Beta_HSD (0.8%) - PF00975.15|Thioesterase (0.8%) - PF13847.1|Methyltransf_31 (0.8%) - PF1364…
3	Ophio5|3193;Ophio5|4559	Ophun1|627;Ophun1|628;Ophun1|6613	Hirsu2|9016;Hirsu2|2140;Hirsu2|3748;Hirsu2|5774	OphauB2|2026;OphauB2|5799;OphauB2|5243;OphauB2|5244	OphauG2|3022	Dreco1|DCS_00012;Dreco1|DCS_02646;Dreco1|DCS_03521;Dreco1|DCS_04386;Dreco1|DCS_04934;Dreco1|DCS_04943;Dreco1|DCS_06784;Dreco1|DCS_02258;Dreco1|DCS_07525;Dreco1|DCS_05864;Dreco1|DCS_07913;Dreco1|DCS_00078	Hirmi1|HIM_05798;Hirmi1|HIM_05819;Hirmi1|HIM_06636;Hirmi1|HIM_00754;Hirmi1|HIM_08685;Hirmi1|HIM_08919;Hirmi1|HIM_06830	Maggr1|116563;Maggr1|116596	Neucr2|7347;Neucr2|391	Clapu1|CPUR_04020	Metac1|2880;Metac1|4018;Metac1|4408;Metac1|5682;Metac1|1512;Metac1|2470;Metac1|4879	Metan1|9774;Metan1|9951;Metan1|1638;Metan1|10409;Metan1|6246;Metan1|6415;Metan1|6576;Metan1|9096;Metan1|3418;Metan1|344;Metan1|10380	Tolin1|TINF01586-mRNA-1;Tolin1|TINF02825-mRNA-1;Tolin1|TINF04658-mRNA-1;Tolin1|TINF05350-mRNA-1;Tolin1|TINF05690-mRNA-1;Tolin1|TINF06127-mRNA-1;Tolin1|TINF06195-mRNA-1;Tolin1|TINF07839-mRNA-1;Tolin1|TINF08016-mRNA-1;Tolin1|TINF09527-mRNA-1;Tolin1|TINF09688-mRNA-1;Tolin1|TINF00300-mRNA-1;Tolin1|TINF03083-mRNA-1;Tolin1|TINF08507-mRNA-1;Tolin1|TINF03596-mRNA-1;Tolin1|TINF07853-mRNA-1;Tolin1|TINF0851…	Ophsi1|OCS_01188;Ophsi1|OCS_01279;Ophsi1|OCS_01581;Ophsi1|OCS_01838;Ophsi1|OCS_01875;Ophsi1|OCS_04222;Ophsi1|OCS_00684	Trire2|54954;Trire2|55636;Trire2|60116;Trire2|60987;Trire2|62611;Trire2|66111	TriviGv29_8_2|154161;TriviGv29_8_2|155403;TriviGv29_8_2|187765;TriviGv29_8_2|190418;TriviGv29_8_2|191833;TriviGv29_8_2|192417;TriviGv29_8_2|195099;TriviGv29_8_2|200622;TriviGv29_8_2|20223;TriviGv29_8_2|36031;TriviGv29_8_2|39246;TriviGv29_8_2|59905;TriviGv29_8_2|188797	Beaba1|2018;Beaba1|7551;Beaba1|2073;Beaba1|3574;Beaba1|3666;Beaba1|9123;Beaba1|2546;Beaba1|2606;Beaba1|3662;Beaba1|4650;Beaba1|6558;Beaba1|6751;Beaba1|8563;Beaba1|3573;Beaba1|5841;Beaba1|6725;Beaba1|7748;Beaba1|8625;Beaba1|8656;Beaba1|4245;Beaba1|6560;Beaba1|6806;Beaba1|8451;Beaba1|9317;Beaba1|3408	Cormi1|190;Cormi1|3596;Cormi1|255;Cormi1|3273;Cormi1|3750;Cormi1|6119;Cormi1|7179;Cormi1|7716;Cormi1|8273;Cormi1|3244;Cormi1|3436;Cormi1|4971;Cormi1|6291;Cormi1|6520;Cormi1|6897;Cormi1|7482;Cormi1|7972;Cormi1|9239;Cormi1|9364;Cormi1|4811;Cormi1|6131;Cormi1|6636;Cormi1|3749;Cormi1|8487;Cormi1|6387	Fusgr1|7110;Fusgr1|9974;Fusgr1|11237;Fusgr1|12674;Fusgr1|2448;Fusgr1|2654;Fusgr1|63;Fusgr1|12203	Fusox1|6014;Fusox1|12889;Fusox1|13237;Fusox1|1585;Fusox1|16940;Fusox1|4088;Fusox1|14079;Fusox1|1846;Fusox1|10648	Aspfu1|5937;Aspfu1|904;Aspfu1|7047	Aspnid1|1297;Aspnid1|3718;Aspnid1|5448;Aspnid1|6806;Aspnid1|1596		PF00005.22|ABC_tran (99.4%) - PF00664.18|ABC_membrane (96.6%) - PF00437.15|T2SE (1.7%) - PF13304.1|AAA_21 (1.1%) - PF14765.1|PS-DH (0.6%) - PF13489.1|Methyltransf_23 (0.6%) - PF00224.16|PK (0.6%) - PF09402.5|MSC (0.6%) - PF08242.7|Methyltransf_12 (0.6%) - PF01580.13|FtsK_SpoIIIE (0.6%) - PF05699.9|Dimer_Tnp_hAT (0.6%) - PF02887.11|PK_C (0.6%) - PF12949.2|HeH (0.6%) - PF02367.12|UPF0079 (0.6%) - P…
4	Ophio5|3297;Ophio5|8288;Ophio5|8540	Ophun1|3183;Ophun1|4001;Ophun1|7449;Ophun1|7448	Hirsu2|10900;Hirsu2|309;Hirsu2|10424;Hirsu2|8243;Hirsu2|310	OphauB2|4155;OphauB2|1552;OphauB2|6996;OphauB2|763;OphauB2|7988	OphauG2|1013;OphauG2|4925;OphauG2|5299;OphauG2|5905;OphauG2|6747	Dreco1|DCS_02285;Dreco1|DCS_06361;Dreco1|DCS_06426;Dreco1|DCS_07749;Dreco1|DCS_08239	Hirmi1|HIM_10377;Hirmi1|HIM_01194;Hirmi1|HIM_01974;Hirmi1|HIM_05436;Hirmi1|HIM_07329;Hirmi1|HIM_08828;Hirmi1|HIM_09572	Maggr1|111660;Maggr1|114723;Maggr1|115792;Maggr1|116915;Maggr1|119992	Neucr2|25;Neucr2|6932;Neucr2|8926;Neucr2|9044	Clapu1|CPUR_02023;Clapu1|CPUR_02024;Clapu1|CPUR_03563;Clapu1|CPUR_03769;Clapu1|CPUR_03907;Clapu1|CPUR_05777	Metac1|2167;Metac1|1226;Metac1|4808;Metac1|6289;Metac1|1536;Metac1|7971;Metac1|8461;Metac1|9040;Metac1|9600	Metan1|9993;Metan1|1883;Metan1|2364;Metan1|2377;Metan1|10338;Metan1|6919;Metan1|9235	Tolin1|TINF03008-mRNA-1;Tolin1|TINF04017-mRNA-1;Tolin1|TINF04957-mRNA-1;Tolin1|TINF06064-mRNA-1;Tolin1|TINF07828-mRNA-1;Tolin1|TINF08675-mRNA-1;Tolin1|TINF08936-mRNA-1;Tolin1|TINF09362-mRNA-1;Tolin1|TINF09573-mRNA-1	Ophsi1|OCS_01623;Ophsi1|OCS_06130;Ophsi1|OCS_01882	Trire2|47897;Trire2|59014;Trire2|76682;Trire2|77703;Trire2|80973;Trire2|82105;Trire2|82327	TriviGv29_8_2|83793;TriviGv29_8_2|85589;TriviGv29_8_2|86623;TriviGv29_8_2|219643;TriviGv29_8_2|37194;TriviGv29_8_2|52608;TriviGv29_8_2|64931	Beaba1|1781;Beaba1|2556;Beaba1|1103;Beaba1|5015;Beaba1|7660;Beaba1|8779	Cormi1|4428;Cormi1|1463;Cormi1|6600;Cormi1|1691;Cormi1|8812	Fusgr1|8557;Fusgr1|9375;Fusgr1|9970;Fusgr1|9973;Fusgr1|12234;Fusgr1|12376;Fusgr1|13275;Fusgr1|13315;Fusgr1|3418;Fusgr1|4201;Fusgr1|4371;Fusgr1|5351;Fusgr1|5375;Fusgr1|10806;Fusgr1|10290	Fusox1|3903;Fusox1|5123;Fusox1|5215;Fusox1|11209;Fusox1|6604;Fusox1|6926;Fusox1|8118;Fusox1|10176;Fusox1|11984;Fusox1|10224;Fusox1|13321;Fusox1|13759;Fusox1|15334;Fusox1|10646;Fusox1|10652;Fusox1|13697	Aspfu1|2992;Aspfu1|3407;Aspfu1|3879;Aspfu1|1300;Aspfu1|4762;Aspfu1|5981;Aspfu1|6126;Aspfu1|6736;Aspfu1|1608;Aspfu1|7603;Aspfu1|7878;Aspfu1|9413	Aspnid1|9627;Aspnid1|9793;Aspnid1|989;Aspnid1|2166;Aspnid1|3414;Aspnid1|404;Aspnid1|4630;Aspnid1|5192;Aspnid1|5516;Aspnid1|5961;Aspnid1|6958;Aspnid1|7001;Aspnid1|8771;Aspnid1|8858	Canal1|CaO19.8533.1;Canal1|CaO19.8892.1;Canal1|CaO19.918.1;Canal1|CaO19.12545.1;Canal1|CaO19.1312.1;Canal1|CaO19.13379.1;Canal1|CaO19.13421.1;Canal1|CaO19.5079.1;Canal1|CaO19.5958.1;Canal1|CaO19.6000.1;Canal1|CaO19.8534.1;Canal1|CaO19.919.1;Canal1|CaO19.13182.1;Canal1|CaO19.5759.1	PF01061.19|ABC2_membrane (99.4%) - PF00005.22|ABC_tran (98.3%) - PF06422.7|PDR_CDR (97.1%) - PF14510.1|ABC_trans_N (71.1%) - PF12698.2|ABC2_membrane_3 (13.3%) - PF03193.11|DUF258 (7.5%) - PF13191.1|AAA_16 (2.3%) - PF05141.7|DIT1_PvcA (0.6%) - PF02492.14|cobW (0.6%) - PF13481.1|AAA_25 (0.6%)
5			Hirsu2|6356			Dreco1|DCS_04524	Hirmi1|HIM_10090;Hirmi1|HIM_10154;Hirmi1|HIM_10157;Hirmi1|HIM_10261;Hirmi1|HIM_10321;Hirmi1|HIM_10349;Hirmi1|HIM_10467;Hirmi1|HIM_10520;Hirmi1|HIM_10728;Hirmi1|HIM_10769;Hirmi1|HIM_10923;Hirmi1|HIM_10936;Hirmi1|HIM_11393;Hirmi1|HIM_11763;Hirmi1|HIM_11766;Hirmi1|HIM_11833;Hirmi1|HIM_11917;Hirmi1|HIM_11930;Hirmi1|HIM_11986;Hirmi1|HIM_11990;Hirmi1|HIM_12018;Hirmi1|HIM_12221;Hirmi1|HIM_12227;Hirmi1|H…			Clapu1|CPUR_00932;Clapu1|CPUR_03562;Clapu1|CPUR_00063;Clapu1|CPUR_08848;Clapu1|CPUR_08162	Metac1|3224;Metac1|3225;Metac1|9496	Metan1|364;Metan1|10340;Metan1|9120;Metan1|10346;Metan1|10348;Metan1|398;Metan1|10349;Metan1|502;Metan1|10548;Metan1|1284;Metan1|902;Metan1|402	Tolin1|TINF09598-mRNA-1;Tolin1|TINF07137-mRNA-1				Beaba1|9815			Fusox1|3964;Fusox1|6187;Fusox1|6188;Fusox1|6237;Fusox1|6238;Fusox1|8466;Fusox1|8467;Fusox1|8687;Fusox1|8701;Fusox1|8710;Fusox1|11574;Fusox1|10172;Fusox1|12108;Fusox1|12114;Fusox1|12118;Fusox1|12137;Fusox1|12694;Fusox1|12695;Fusox1|12783;Fusox1|13585;Fusox1|13586;Fusox1|13594;Fusox1|13601;Fusox1|13661;Fusox1|13674;Fusox1|13816;Fusox1|13824;Fusox1|13927;Fusox1|15047;Fusox1|15213;Fusox1|15216;Fusox1…				PF05970.9|PIF1 (80.2%) - PF14214.1|Helitron_like_N (75.4%) - PF13604.1|AAA_30 (67.7%) - NO PFAM (10.8%) - PF13245.1|AAA_19 (10.2%) - PF00172.13|Zn_clus (1.2%) - PF00561.15|Abhydrolase_1 (0.6%) - PF00075.19|RNase_H (0.6%) - PF02892.10|zf-BED (0.6%) - PF00732.14|GMC_oxred_N (0.6%) - PF02458.10|Transferase (0.6%) - PF08386.5|Abhydrolase_4 (0.6%) - PF12697.2|Abhydrolase_6 (0.6%) - PF00023.25|Ank (0.6…
6	Ophio5|115;Ophio5|740;Ophio5|3131;Ophio5|7886;Ophio5|2845	Ophun1|2594;Ophun1|1085;Ophun1|3098;Ophun1|3626;Ophun1|1855	Hirsu2|968;Hirsu2|8681;Hirsu2|7472;Hirsu2|8026;Hirsu2|8386;Hirsu2|5531;Hirsu2|5858;Hirsu2|8887	OphauB2|1902;OphauB2|1770;OphauB2|3645;OphauB2|7521;OphauB2|6790;OphauB2|680;OphauB2|679	OphauG2|3484;OphauG2|3801;OphauG2|7593;OphauG2|4076;OphauG2|6444;OphauG2|1741	Dreco1|DCS_02600;Dreco1|DCS_04227;Dreco1|DCS_05712;Dreco1|DCS_06111	Hirmi1|HIM_07765;Hirmi1|HIM_11559;Hirmi1|HIM_06434;Hirmi1|HIM_06644;Hirmi1|HIM_09134;Hirmi1|HIM_05785;Hirmi1|HIM_00482	Maggr1|120821;Maggr1|116401;Maggr1|118670;Maggr1|119776;Maggr1|112950;Maggr1|117878	Neucr2|1495;Neucr2|1045;Neucr2|4891;Neucr2|7164;Neucr2|8152;Neucr2|5868	Clapu1|CPUR_02890;Clapu1|CPUR_03625;Clapu1|CPUR_00475;Clapu1|CPUR_02358	Metac1|2497;Metac1|5618;Metac1|7313;Metac1|6226;Metac1|9019;Metac1|9153;Metac1|8085	Metan1|9745;Metan1|3425;Metan1|741;Metan1|8834;Metan1|5127;Metan1|6696;Metan1|8536;Metan1|7596	Tolin1|TINF02184-mRNA-1;Tolin1|TINF03971-mRNA-1;Tolin1|TINF02833-mRNA-1;Tolin1|TINF04488-mRNA-1;Tolin1|TINF06061-mRNA-1;Tolin1|TINF05322-mRNA-1;Tolin1|TINF01263-mRNA-1	Ophsi1|OCS_02829;Ophsi1|OCS_03203;Ophsi1|OCS_03013;Ophsi1|OCS_05501;Ophsi1|OCS_02840;Ophsi1|OCS_02156	Trire2|122988;Trire2|22104;Trire2|44476;Trire2|56176;Trire2|79510;Trire2|55747	TriviGv29_8_2|66050;TriviGv29_8_2|176292;TriviGv29_8_2|403;TriviGv29_8_2|72458;TriviGv29_8_2|43463;TriviGv29_8_2|33722;TriviGv29_8_2|192970	Beaba1|9762;Beaba1|1766;Beaba1|7810;Beaba1|3577;Beaba1|6577;Beaba1|3854;Beaba1|5210;Beaba1|8610;Beaba1|6468;Beaba1|8151;Beaba1|7777;Beaba1|17	Cormi1|1914;Cormi1|4088;Cormi1|7344;Cormi1|7909;Cormi1|3159;Cormi1|7159;Cormi1|8556;Cormi1|4190;Cormi1|8039;Cormi1|6096;Cormi1|7771	Fusgr1|793;Fusgr1|10447;Fusgr1|3576;Fusgr1|8483;Fusgr1|12634;Fusgr1|6461;Fusgr1|11136	Fusox1|6970;Fusox1|13924;Fusox1|2313;Fusox1|2549;Fusox1|987;Fusox1|15744;Fusox1|15056	Aspfu1|5371;Aspfu1|6589;Aspfu1|6709;Aspfu1|1554;Aspfu1|6607;Aspfu1|6833	Aspnid1|3595;Aspnid1|6565;Aspnid1|3781;Aspnid1|4851;Aspnid1|6924	Canal1|CaO19.6382.1;Canal1|CaO19.6478.1;Canal1|CaO19.12566.1;Canal1|CaO19.13739.1;Canal1|CaO19.13832.1;Canal1|CaO19.5100.1;Canal1|CaO19.9350.1;Canal1|CaO19.1784.1	PF00664.18|ABC_membrane (99.4%) - PF00005.22|ABC_tran (98.7%) - PF13304.1|AAA_21 (1.3%) - PF00437.15|T2SE (0.6%) - PF01580.13|FtsK_SpoIIIE (0.6%) - PF00107.21|ADH_zinc_N (0.6%) - PF03184.14|DDE_1 (0.6%) - PF13602.1|ADH_zinc_N_2 (0.6%) - PF13191.1|AAA_16 (0.6%)
7	Ophio5|7353	Ophun1|2998	Hirsu2|4595;Hirsu2|3077	OphauB2|1396;OphauB2|637	OphauG2|2827;OphauG2|2133	Dreco1|DCS_01684	Hirmi1|HIM_02851;Hirmi1|HIM_08520	Maggr1|120276;Maggr1|120105	Neucr2|4782;Neucr2|5352;Neucr2|5360;Neucr2|5368;Neucr2|5361;Neucr2|5353;Neucr2|5356;Neucr2|5354;Neucr2|8589	Clapu1|CPUR_01088;Clapu1|CPUR_01515;Clapu1|CPUR_01517;Clapu1|CPUR_01519;Clapu1|CPUR_01520;Clapu1|CPUR_01521;Clapu1|CPUR_01522;Clapu1|CPUR_01523;Clapu1|CPUR_01525;Clapu1|CPUR_01526;Clapu1|CPUR_01528;Clapu1|CPUR_01530;Clapu1|CPUR_01532;Clapu1|CPUR_01535;Clapu1|CPUR_01536;Clapu1|CPUR_01537;Clapu1|CPUR_01538;Clapu1|CPUR_01539;Clapu1|CPUR_02114;Clapu1|CPUR_02116;Clapu1|CPUR_02118;Clapu1|CPUR_02119;Cla…	Metac1|9602;Metac1|2248	Metan1|10336;Metan1|9507	Tolin1|TINF02559-mRNA-1;Tolin1|TINF03443-mRNA-1	Ophsi1|OCS_01288;Ophsi1|OCS_05417	Trire2|110877;Trire2|70355	TriviGv29_8_2|177575;TriviGv29_8_2|87441	Beaba1|9522		Fusgr1|2769;Fusgr1|5193;Fusgr1|4889;Fusgr1|3795;Fusgr1|8816;Fusgr1|12583	Fusox1|6660;Fusox1|2988;Fusox1|8927;Fusox1|12705;Fusox1|7844;Fusox1|4027;Fusox1|6451;Fusox1|3909;Fusox1|10162	Aspfu1|4624;Aspfu1|3064	Aspnid1|6939;Aspnid1|9826;Aspnid1|1355		PF13489.1|Methyltransf_23 (97.3%) - PF08241.7|Methyltransf_11 (95.3%) - PF12847.2|Methyltransf_18 (71.1%) - PF13847.1|Methyltransf_31 (22.1%) - PF08242.7|Methyltransf_12 (12.1%) - PF13649.1|Methyltransf_25 (10.1%) - PF01209.13|Ubie_methyltran (6.7%) - NO PFAM (2.7%) - PF05175.9|MTS (1.3%) - PF06325.8|PrmA (0.7%) - PF02390.12|Methyltransf_4 (0.7%)
8	Ophio5|6662;Ophio5|6919;Ophio5|5162;Ophio5|6608	Ophun1|6163;Ophun1|6297;Ophun1|1824;Ophun1|6778	Hirsu2|9221;Hirsu2|396;Hirsu2|2550;Hirsu2|7206	OphauB2|2063;OphauB2|1032;OphauB2|5166;OphauB2|1762;OphauB2|1766;OphauB2|6351	OphauG2|1318;OphauG2|421;OphauG2|5590;OphauG2|6287;OphauG2|5634;OphauG2|5635	Dreco1|DCS_05297;Dreco1|DCS_05806;Dreco1|DCS_05465;Dreco1|DCS_04785	Hirmi1|HIM_10270;Hirmi1|HIM_01690;Hirmi1|HIM_01809;Hirmi1|HIM_06199;Hirmi1|HIM_06294;Hirmi1|HIM_12016;Hirmi1|HIM_06169;Hirmi1|HIM_02892;Hirmi1|HIM_00760	Maggr1|121064;Maggr1|121483;Maggr1|111641;Maggr1|113357;Maggr1|114168;Maggr1|116011;Maggr1|116114;Maggr1|119215;Maggr1|119477;Maggr1|112788;Maggr1|113452	Neucr2|9323;Neucr2|4932;Neucr2|618;Neucr2|619;Neucr2|3666;Neucr2|617	Clapu1|CPUR_02802;Clapu1|CPUR_04810;Clapu1|CPUR_05158;Clapu1|CPUR_06293	Metac1|3697;Metac1|8246;Metac1|9259;Metac1|1857;Metac1|5899	Metan1|1463;Metan1|5338;Metan1|10048;Metan1|5744;Metan1|5864;Metan1|8473;Metan1|470	Tolin1|TINF01726-mRNA-1;Tolin1|TINF06030-mRNA-1;Tolin1|TINF06303-mRNA-1;Tolin1|TINF02764-mRNA-1;Tolin1|TINF00536-mRNA-1;Tolin1|TINF06862-mRNA-1	Ophsi1|OCS_02652;Ophsi1|OCS_03625;Ophsi1|OCS_01374	Trire2|110499;Trire2|123293;Trire2|53558;Trire2|58899;Trire2|71010;Trire2|73924;Trire2|76453	TriviGv29_8_2|80699;TriviGv29_8_2|192022;TriviGv29_8_2|192178;TriviGv29_8_2|210053;TriviGv29_8_2|225760;TriviGv29_8_2|37876;TriviGv29_8_2|47399;TriviGv29_8_2|51890;TriviGv29_8_2|54504	Beaba1|1025;Beaba1|3584;Beaba1|6993;Beaba1|8160;Beaba1|4936;Beaba1|4716;Beaba1|5	Cormi1|1998;Cormi1|2378;Cormi1|8626;Cormi1|623;Cormi1|6681;Cormi1|8980	Fusgr1|7828;Fusgr1|7949;Fusgr1|9382;Fusgr1|1940;Fusgr1|3690;Fusgr1|4830;Fusgr1|6063;Fusgr1|648;Fusgr1|5442	Fusox1|3070;Fusox1|10098;Fusox1|5071;Fusox1|5941;Fusox1|7334;Fusox1|7443;Fusox1|17054;Fusox1|8367;Fusox1|14017;Fusox1|512;Fusox1|8612;Fusox1|11202	Aspfu1|1134;Aspfu1|3538;Aspfu1|3603;Aspfu1|3628;Aspfu1|5838;Aspfu1|6407;Aspfu1|7477;Aspfu1|7515;Aspfu1|8558	Aspnid1|2010;Aspnid1|8099;Aspnid1|2566;Aspnid1|3789;Aspnid1|4010;Aspnid1|5190;Aspnid1|6358;Aspnid1|8041	Canal1|CaO19.7440.1	PF00664.18|ABC_membrane (100.0%) - PF00005.22|ABC_tran (99.3%) - PF09818.4|ABC_ATPase (4.1%) - PF13191.1|AAA_16 (2.0%) - PF13304.1|AAA_21 (0.7%) - PF03600.11|CitMHS (0.7%) - PF03105.14|SPX (0.7%) - PF00939.14|Na_sulph_symp (0.7%)
9			Hirsu2|8425				Hirmi1|HIM_11047;Hirmi1|HIM_10146;Hirmi1|HIM_10375;Hirmi1|HIM_11765;Hirmi1|HIM_11802;Hirmi1|HIM_03838;Hirmi1|HIM_04226;Hirmi1|HIM_08349;Hirmi1|HIM_08649;Hirmi1|HIM_09190;Hirmi1|HIM_09620;Hirmi1|HIM_10149;Hirmi1|HIM_12062;Hirmi1|HIM_10256;Hirmi1|HIM_10399;Hirmi1|HIM_10492;Hirmi1|HIM_10665;Hirmi1|HIM_10714;Hirmi1|HIM_01089;Hirmi1|HIM_11443;Hirmi1|HIM_12129;Hirmi1|HIM_03026;Hirmi1|HIM_04011;Hirmi1|H…	Maggr1|114473		Clapu1|CPUR_06366;Clapu1|CPUR_00739;Clapu1|CPUR_08212;Clapu1|CPUR_08865;Clapu1|CPUR_00740	Metac1|9371;Metac1|9746	Metan1|10164;Metan1|10165;Metan1|9108;Metan1|3250;Metan1|3259;Metan1|368;Metan1|419;Metan1|9114;Metan1|10538	Tolin1|TINF01555-mRNA-1;Tolin1|TINF00663-mRNA-1;Tolin1|TINF08091-mRNA-1;Tolin1|TINF00878-mRNA-1;Tolin1|TINF09599-mRNA-1;Tolin1|TINF00010-mRNA-1;Tolin1|TINF09589-mRNA-1	Ophsi1|OCS_00038		TriviGv29_8_2|151788	Beaba1|9811;Beaba1|9465;Beaba1|9816			Fusox1|15973;Fusox1|17509;Fusox1|16166;Fusox1|16165;Fusox1|12166	Aspfu1|3278;Aspfu1|4081;Aspfu1|4739;Aspfu1|4818;Aspfu1|5910;Aspfu1|5930;Aspfu1|7345;Aspfu1|7346;Aspfu1|8022;Aspfu1|8516;Aspfu1|9117;Aspfu1|9183;Aspfu1|9254;Aspfu1|9672	Aspnid1|9466;Aspnid1|9518;Aspnid1|2131;Aspnid1|6125;Aspnid1|6398;Aspnid1|1182;Aspnid1|9372;Aspnid1|3085;Aspnid1|3712		PF00078.22|RVT_1 (62.6%) - PF00075.19|RNase_H (52.7%) - PF14529.1|Exo_endo_phos_2 (43.5%) - PF03372.18|Exo_endo_phos (21.4%) - NO PFAM (19.1%) - PF03221.11|HTH_Tnp_Tc5 (1.5%) - PF13456.1|RVT_3 (1.5%) - PF03184.14|DDE_1 (1.5%) - PF12396.3|DUF3659 (1.5%) - PF05699.9|Dimer_Tnp_hAT (0.8%) - PF08632.5|Zds_C (0.8%) - PF01426.13|BAH (0.8%) - PF01490.13|Aa_trans (0.8%) - PF13358.1|DDE_3 (0.8%)
10			Hirsu2|7736;Hirsu2|8428			Dreco1|DCS_06080;Dreco1|DCS_05891;Dreco1|DCS_04519;Dreco1|DCS_05889;Dreco1|DCS_06079	Hirmi1|HIM_11910;Hirmi1|HIM_10092;Hirmi1|HIM_10989;Hirmi1|HIM_11064;Hirmi1|HIM_11079;Hirmi1|HIM_11297;Hirmi1|HIM_11376;Hirmi1|HIM_11402;Hirmi1|HIM_11783;Hirmi1|HIM_12078;Hirmi1|HIM_12608;Hirmi1|HIM_09216;Hirmi1|HIM_09889;Hirmi1|HIM_10145;Hirmi1|HIM_10389;Hirmi1|HIM_10456;Hirmi1|HIM_10575;Hirmi1|HIM_10778;Hirmi1|HIM_11192;Hirmi1|HIM_11747;Hirmi1|HIM_11782;Hirmi1|HIM_11785;Hirmi1|HIM_11804;Hirmi1|H…			Clapu1|CPUR_04549;Clapu1|CPUR_04371;Clapu1|CPUR_08016;Clapu1|CPUR_05162;Clapu1|CPUR_05163;Clapu1|CPUR_05164	Metac1|3271;Metac1|3295;Metac1|9056	Metan1|10499;Metan1|10513;Metan1|8014;Metan1|10492;Metan1|10063	Tolin1|TINF00874-mRNA-1;Tolin1|TINF03322-mRNA-1	Ophsi1|OCS_00041;Ophsi1|OCS_04177		TriviGv29_8_2|193271	Beaba1|9917;Beaba1|10353;Beaba1|10309;Beaba1|9525	Cormi1|9008;Cormi1|4586	Fusgr1|9062	Fusox1|17466;Fusox1|9366;Fusox1|14297	Aspfu1|77;Aspfu1|84;Aspfu1|9109;Aspfu1|12			NO PFAM (45.7%) - PF00078.22|RVT_1 (39.4%) - PF14529.1|Exo_endo_phos_2 (31.5%) - PF03372.18|Exo_endo_phos (28.3%) - PF03184.14|DDE_1 (1.6%) - PF00075.19|RNase_H (0.8%) - PF00288.21|GHMP_kinases_N (0.8%) - PF00098.18|zf-CCHC (0.8%)
11			Hirsu2|1655;Hirsu2|3082;Hirsu2|6350;Hirsu2|8184;Hirsu2|8424;Hirsu2|85				Hirmi1|HIM_10008;Hirmi1|HIM_12489;Hirmi1|HIM_10044;Hirmi1|HIM_10125;Hirmi1|HIM_10473;Hirmi1|HIM_10729;Hirmi1|HIM_11042;Hirmi1|HIM_11065;Hirmi1|HIM_11132;Hirmi1|HIM_11341;Hirmi1|HIM_11368;Hirmi1|HIM_12357;Hirmi1|HIM_12553;Hirmi1|HIM_12653;Hirmi1|HIM_09659;Hirmi1|HIM_10095;Hirmi1|HIM_10254;Hirmi1|HIM_11787;Hirmi1|HIM_09971;Hirmi1|HIM_10099;Hirmi1|HIM_10638;Hirmi1|HIM_10727;Hirmi1|HIM_11566;Hirmi1|H…				Metac1|9745	Metan1|10148;Metan1|362;Metan1|384;Metan1|10453;Metan1|928;Metan1|10526;Metan1|936	Tolin1|TINF00796-mRNA-1	Ophsi1|OCS_01535						Fusox1|6192;Fusox1|6242;Fusox1|8464;Fusox1|9327;Fusox1|9453;Fusox1|11561;Fusox1|11898;Fusox1|13583;Fusox1|15936;Fusox1|15943;Fusox1|16093;Fusox1|16137;Fusox1|16291;Fusox1|17503;Fusox1|17544;Fusox1|17690;Fusox1|8733;Fusox1|16092;Fusox1|16139;Fusox1|11906;Fusox1|17697;Fusox1|11907;Fusox1|16299;Fusox1|17698;Fusox1|16138;Fusox1|9346				PF05970.9|PIF1 (45.9%) - PF14214.1|Helitron_like_N (45.1%) - PF13604.1|AAA_30 (32.8%) - NO PFAM (31.1%) - PF05127.9|Helicase_RecD (13.1%) - PF04042.11|DNA_pol_E_B (0.8%) - PF13843.1|DDE_Tnp_1_7 (0.8%) - PF05699.9|Dimer_Tnp_hAT (0.8%) - PF00339.24|Arrestin_N (0.8%) - PF04488.10|Gly_transf_sug (0.8%)
12	Ophio5|718;Ophio5|7896			OphauB2|4664		Dreco1|DCS_05896;Dreco1|DCS_05895	Hirmi1|HIM_11326;Hirmi1|HIM_12250;Hirmi1|HIM_12692;Hirmi1|HIM_08346;Hirmi1|HIM_10310;Hirmi1|HIM_10620;Hirmi1|HIM_10689;Hirmi1|HIM_10836;Hirmi1|HIM_11049;Hirmi1|HIM_11104;Hirmi1|HIM_11204;Hirmi1|HIM_11446;Hirmi1|HIM_11454;Hirmi1|HIM_11550;Hirmi1|HIM_11705;Hirmi1|HIM_11872;Hirmi1|HIM_12039;Hirmi1|HIM_12040;Hirmi1|HIM_12161;Hirmi1|HIM_12228;Hirmi1|HIM_12266;Hirmi1|HIM_12287;Hirmi1|HIM_12312;Hirmi1|H…	Maggr1|116386		Clapu1|CPUR_02965;Clapu1|CPUR_05440;Clapu1|CPUR_05804;Clapu1|CPUR_06066;Clapu1|CPUR_08618;Clapu1|CPUR_08852;Clapu1|CPUR_06054;Clapu1|CPUR_07978;Clapu1|CPUR_08783;Clapu1|CPUR_08811;Clapu1|CPUR_08853;Clapu1|CPUR_08120	Metac1|2765;Metac1|6646	Metan1|1279;Metan1|868;Metan1|504	Tolin1|TINF09603-mRNA-1			TriviGv29_8_2|152680;TriviGv29_8_2|145043;TriviGv29_8_2|53358	Beaba1|10349			Fusox1|16101;Fusox1|17269	Aspfu1|9116	Aspnid1|9464;Aspnid1|9508;Aspnid1|9890;Aspnid1|2693;Aspnid1|3709;Aspnid1|3724;Aspnid1|10435;Aspnid1|4874;Aspnid1|5069;Aspnid1|10056;Aspnid1|6386;Aspnid1|7737;Aspnid1|9465;Aspnid1|9894;Aspnid1|2722;Aspnid1|5067;Aspnid1|10434;Aspnid1|35;Aspnid1|9583;Aspnid1|9573;Aspnid1|3710;Aspnid1|3725;Aspnid1|10675	Canal1|CaO19.6807.1;Canal1|CaO19.14099.1;Canal1|CaO19.9764.1;Canal1|CaO19.2219.1;Canal1|CaO19.9710.1;Canal1|CaO19.2164.1	PF00665.21|rve (59.2%) - PF00078.22|RVT_1 (59.2%) - PF00385.19|Chromo (34.2%) - NO PFAM (16.7%) - PF08284.6|RVP_2 (9.2%) - PF00098.18|zf-CCHC (4.2%) - PF03732.12|Retrotrans_gag (3.3%) - PF09337.5|zf-H2C2 (1.7%) - PF03101.10|FAR1 (0.8%) - PF00225.18|Kinesin (0.8%) - PF00005.22|ABC_tran (0.8%) - PF13650.1|Asp_protease_2 (0.8%) - PF03583.9|LIP (0.8%) - PF07727.9|RVT_2 (0.8%) - PF00664.18|ABC_membran…
13	Ophio5|272;Ophio5|7255;Ophio5|841	Ophun1|38;Ophun1|1641;Ophun1|7254	Hirsu2|937;Hirsu2|10976;Hirsu2|5736;Hirsu2|4268	OphauB2|3785;OphauB2|163;OphauB2|1634;OphauB2|3993;OphauB2|7961	OphauG2|1031;OphauG2|89;OphauG2|1889;OphauG2|2687;OphauG2|6876;OphauG2|5011	Dreco1|DCS_03462;Dreco1|DCS_04253	Hirmi1|HIM_02127;Hirmi1|HIM_05021;Hirmi1|HIM_05478;Hirmi1|HIM_05679;Hirmi1|HIM_07220	Maggr1|121047;Maggr1|112792;Maggr1|118128;Maggr1|118422;Maggr1|114551;Maggr1|116941;Maggr1|119539;Maggr1|111380;Maggr1|110822;Maggr1|114974	Neucr2|23;Neucr2|5165;Neucr2|7211;Neucr2|5412;Neucr2|7210;Neucr2|8942	Clapu1|CPUR_02582;Clapu1|CPUR_03521;Clapu1|CPUR_03879;Clapu1|CPUR_01343;Clapu1|CPUR_02300	Metac1|1132;Metac1|8444;Metac1|6016;Metac1|8465	Metan1|5602;Metan1|6787;Metan1|6098;Metan1|6146	Tolin1|TINF02232-mRNA-1;Tolin1|TINF05611-mRNA-1	Ophsi1|OCS_03408;Ophsi1|OCS_01430	Trire2|121735;Trire2|66832;Trire2|47268;Trire2|104797;Trire2|76227;Trire2|76672	TriviGv29_8_2|74688;TriviGv29_8_2|151663;TriviGv29_8_2|195245;TriviGv29_8_2|83777;TriviGv29_8_2|222727;TriviGv29_8_2|90223;TriviGv29_8_2|41347;TriviGv29_8_2|188402	Beaba1|2403;Beaba1|5183;Beaba1|6062;Beaba1|9621;Beaba1|4019;Beaba1|4624;Beaba1|7798	Cormi1|2742;Cormi1|5152;Cormi1|4716;Cormi1|556;Cormi1|790;Cormi1|7891	Fusgr1|7629;Fusgr1|205;Fusgr1|4551;Fusgr1|12278;Fusgr1|4232;Fusgr1|4754;Fusgr1|5765;Fusgr1|3242	Fusox1|3079;Fusox1|10401;Fusox1|2356;Fusox1|6007;Fusox1|7739;Fusox1|1308;Fusox1|2802;Fusox1|8834;Fusox1|9547;Fusox1|13779	Aspfu1|547;Aspfu1|7525;Aspfu1|7943;Aspfu1|9017;Aspfu1|1605;Aspfu1|9358	Aspnid1|1998;Aspnid1|2222;Aspnid1|4709;Aspnid1|9332;Aspnid1|2748;Aspnid1|4314	Canal1|CaO19.7339.1	PF00933.16|Glyco_hydro_3 (100.0%) - PF01915.17|Glyco_hydro_3_C (99.2%) - PF14310.1|Fn3-like (95.8%)
14	Ophio5|3066;Ophio5|4511;Ophio5|7318;Ophio5|6072;Ophio5|5562	Ophun1|1146;Ophun1|5443;Ophun1|6277;Ophun1|6690;Ophun1|308	Hirsu2|9346;Hirsu2|11264;Hirsu2|10215;Hirsu2|8271	OphauB2|2015;OphauB2|2149;OphauB2|2680;OphauB2|2813;OphauB2|5123	OphauG2|20;OphauG2|6506;OphauG2|6896;OphauG2|7861;OphauG2|3168	Dreco1|DCS_01129;Dreco1|DCS_02476;Dreco1|DCS_06002;Dreco1|DCS_07277;Dreco1|DCS_02883	Hirmi1|HIM_02963;Hirmi1|HIM_03422;Hirmi1|HIM_04029;Hirmi1|HIM_06712;Hirmi1|HIM_00082	Maggr1|113984;Maggr1|118292;Maggr1|114844;Maggr1|118980;Maggr1|111172	Neucr2|3157;Neucr2|5940;Neucr2|8337;Neucr2|3386;Neucr2|925	Clapu1|CPUR_02578;Clapu1|CPUR_00337;Clapu1|CPUR_04478;Clapu1|CPUR_00086;Clapu1|CPUR_06656	Metac1|3616;Metac1|3757;Metac1|4920;Metac1|7849;Metac1|6108	Metan1|1746;Metan1|3230;Metan1|4812;Metan1|2572;Metan1|4256	Tolin1|TINF03303-mRNA-1;Tolin1|TINF03889-mRNA-1;Tolin1|TINF06220-mRNA-1;Tolin1|TINF08346-mRNA-1	Ophsi1|OCS_00139;Ophsi1|OCS_02166;Ophsi1|OCS_02853;Ophsi1|OCS_04589;Ophsi1|OCS_05257	Trire2|107385;Trire2|124321;Trire2|5506;Trire2|5659;Trire2|105077;Trire2|63163	TriviGv29_8_2|153798;TriviGv29_8_2|165221;TriviGv29_8_2|184175;TriviGv29_8_2|219501;TriviGv29_8_2|227949	Beaba1|3358;Beaba1|107;Beaba1|7492;Beaba1|7653;Beaba1|8286	Cormi1|197;Cormi1|6309;Cormi1|8805;Cormi1|9631;Cormi1|8911	Fusgr1|12017;Fusgr1|12947;Fusgr1|545;Fusgr1|5820;Fusgr1|1784	Fusox1|5674;Fusox1|602;Fusox1|14263;Fusox1|2406;Fusox1|4393	Aspfu1|2290;Aspfu1|356;Aspfu1|6863;Aspfu1|6939;Aspfu1|791	Aspnid1|2076;Aspnid1|435;Aspnid1|4493;Aspnid1|6673;Aspnid1|5313	Canal1|CaO19.9255.1;Canal1|CaO19.11516.1;Canal1|CaO19.13287.1;Canal1|CaO19.1687.1;Canal1|CaO19.4033.1;Canal1|CaO19.5865.1;Canal1|CaO19.10336.1;Canal1|CaO19.2818.1	PF00271.26|Helicase_C (99.1%) - PF04408.18|HA2 (98.3%) - PF07717.11|OB_NTP_bind (97.4%) - PF00270.24|DEAD (73.5%) - PF00575.18|S1 (20.5%) - PF00437.15|T2SE (13.7%) - PF13401.1|AAA_22 (7.7%) - PF13843.1|DDE_Tnp_1_7 (0.9%) - NO PFAM (0.9%)
15	Ophio5|5332;Ophio5|5980;Ophio5|1593;Ophio5|7211;Ophio5|4016	Ophun1|5115;Ophun1|6097;Ophun1|6781;Ophun1|969;Ophun1|3416	Hirsu2|11208;Hirsu2|6543;Hirsu2|378;Hirsu2|10412;Hirsu2|5349	OphauB2|4094;OphauB2|5060;OphauB2|5742;OphauB2|6651;OphauB2|1201	OphauG2|3952;OphauG2|5295;OphauG2|71;OphauG2|1509;OphauG2|5790	Dreco1|DCS_01255;Dreco1|DCS_00395;Dreco1|DCS_00908;Dreco1|DCS_00930	Hirmi1|HIM_10063;Hirmi1|HIM_10997;Hirmi1|HIM_04957;Hirmi1|HIM_06568;Hirmi1|HIM_02553	Maggr1|119551;Maggr1|119061	Neucr2|1217;Neucr2|4329;Neucr2|5900	Clapu1|CPUR_05279;Clapu1|CPUR_07570;Clapu1|CPUR_07573;Clapu1|CPUR_01569	Metac1|4431;Metac1|6818;Metac1|6874;Metac1|8667;Metac1|876;Metac1|901;Metac1|1351	Metan1|9800;Metan1|3857;Metan1|1037;Metan1|7366;Metan1|1302;Metan1|6376;Metan1|5999	Tolin1|TINF01009-mRNA-1;Tolin1|TINF02411-mRNA-1;Tolin1|TINF00350-mRNA-1;Tolin1|TINF03938-mRNA-1;Tolin1|TINF05112-mRNA-1;Tolin1|TINF05712-mRNA-1;Tolin1|TINF06725-mRNA-1;Tolin1|TINF08042-mRNA-1;Tolin1|TINF08276-mRNA-1;Tolin1|TINF00100-mRNA-1	Ophsi1|OCS_01705;Ophsi1|OCS_03290;Ophsi1|OCS_02953;Ophsi1|OCS_03863	Trire2|120017;Trire2|58158;Trire2|74601;Trire2|55034	TriviGv29_8_2|84034;TriviGv29_8_2|29182;TriviGv29_8_2|40872;TriviGv29_8_2|28530	Beaba1|1779;Beaba1|5940;Beaba1|6659;Beaba1|7788;Beaba1|851;Beaba1|4398	Cormi1|3168;Cormi1|5615;Cormi1|6029;Cormi1|6605;Cormi1|7928;Cormi1|1805;Cormi1|6744	Fusgr1|8367;Fusgr1|9563;Fusgr1|11326	Fusox1|3330;Fusox1|10800;Fusox1|1503	Aspfu1|3004;Aspfu1|7158;Aspfu1|8078;Aspfu1|8095;Aspfu1|4356	Aspnid1|2982;Aspnid1|3435	Canal1|CaO19.10133.1;Canal1|CaO19.2602.1	PF03169.10|OPT (100.0%)
16	Ophio5|2375;Ophio5|3662;Ophio5|550	Ophun1|1013;Ophun1|352;Ophun1|3663	Hirsu2|10983;Hirsu2|7566;Hirsu2|4476	OphauB2|6733;OphauB2|1718;OphauB2|2286	OphauG2|2596;OphauG2|629;OphauG2|1603;OphauG2|5120	Dreco1|DCS_00205;Dreco1|DCS_05620;Dreco1|DCS_02802;Dreco1|DCS_07846	Hirmi1|HIM_06089;Hirmi1|HIM_08577;Hirmi1|HIM_02426	Maggr1|114357;Maggr1|115961;Maggr1|118728;Maggr1|119110	Neucr2|2508;Neucr2|10707;Neucr2|2748	Clapu1|CPUR_02801;Clapu1|CPUR_00431;Clapu1|CPUR_07942;Clapu1|CPUR_06849	Metac1|316;Metac1|4079;Metac1|9768;Metac1|3074;Metac1|8710	Metan1|1462;Metan1|2662;Metan1|2879;Metan1|4108;Metan1|7769	Tolin1|TINF01595-mRNA-1;Tolin1|TINF00043-mRNA-1;Tolin1|TINF06839-mRNA-1;Tolin1|TINF04793-mRNA-1;Tolin1|TINF05409-mRNA-1;Tolin1|TINF05955-mRNA-1;Tolin1|TINF08737-mRNA-1	Ophsi1|OCS_02119	Trire2|109122;Trire2|51110;Trire2|5787;Trire2|75430	TriviGv29_8_2|215334;TriviGv29_8_2|45839;TriviGv29_8_2|43260;TriviGv29_8_2|49802	Beaba1|594;Beaba1|6666;Beaba1|8509;Beaba1|10056;Beaba1|893	Cormi1|2817;Cormi1|8969;Cormi1|7719;Cormi1|8164;Cormi1|9202	Fusgr1|732;Fusgr1|4114;Fusgr1|4290;Fusgr1|4301;Fusgr1|10490;Fusgr1|6464;Fusgr1|3349;Fusgr1|4725;Fusgr1|5755;Fusgr1|12792	Fusox1|432;Fusox1|4920;Fusox1|12393;Fusox1|12409;Fusox1|5562;Fusox1|5814;Fusox1|8094;Fusox1|2345;Fusox1|2143;Fusox1|2546	Aspfu1|8832	Aspnid1|10198;Aspnid1|7333	Canal1|CaO19.6659.1;Canal1|CaO19.6993.1;Canal1|CaO19.3195.1;Canal1|CaO19.10706.1;Canal1|CaO19.9365.1;Canal1|CaO19.11780.1;Canal1|CaO19.1799.1;Canal1|CaO19.4304.1	PF00324.16|AA_permease (100.0%) - PF13520.1|AA_permease_2 (100.0%) - PF09350.5|DUF1992 (1.0%)
17	Ophio5|2142;Ophio5|7217;Ophio5|48	Ophun1|1222;Ophun1|126;Ophun1|5420;Ophun1|4594	Hirsu2|10451;Hirsu2|8776;Hirsu2|4521;Hirsu2|4859	OphauB2|2768;OphauB2|6488;OphauB2|887;OphauB2|4442	OphauG2|1285;OphauG2|549;OphauG2|6323;OphauG2|6827	Dreco1|DCS_02417;Dreco1|DCS_00546;Dreco1|DCS_06600;Dreco1|DCS_06979	Hirmi1|HIM_11263;Hirmi1|HIM_03187;Hirmi1|HIM_05585;Hirmi1|HIM_00627	Maggr1|113673;Maggr1|113966;Maggr1|110837;Maggr1|115545	Neucr2|2664;Neucr2|362;Neucr2|6281;Neucr2|9193	Clapu1|CPUR_02089;Clapu1|CPUR_02648;Clapu1|CPUR_00679;Clapu1|CPUR_02438	Metac1|2661;Metac1|2927;Metac1|721;Metac1|7411	Metan1|2142;Metan1|6518;Metan1|656;Metan1|7707	Tolin1|TINF01154-mRNA-1;Tolin1|TINF08836-mRNA-1;Tolin1|TINF03162-mRNA-1;Tolin1|TINF04773-mRNA-1	Ophsi1|OCS_01436;Ophsi1|OCS_00242;Ophsi1|OCS_04498;Ophsi1|OCS_01605	Trire2|120053;Trire2|122920;Trire2|55362;Trire2|122572	TriviGv29_8_2|72131;TriviGv29_8_2|78895;TriviGv29_8_2|85027;TriviGv29_8_2|210885	Beaba1|257;Beaba1|3905;Beaba1|5586;Beaba1|1508	Cormi1|4791;Cormi1|5073;Cormi1|5310;Cormi1|5473	Fusgr1|7126;Fusgr1|10981;Fusgr1|983;Fusgr1|1086	Fusox1|792;Fusox1|890;Fusox1|15593;Fusox1|1780	Aspfu1|2087;Aspfu1|2493;Aspfu1|708;Aspfu1|9443	Aspnid1|9927;Aspnid1|4280;Aspnid1|7772;Aspnid1|7035;Aspnid1|7036	Canal1|CaO19.6367.1;Canal1|CaO19.8667.1;Canal1|CaO19.9564.1;Canal1|CaO19.12447.1;Canal1|CaO19.13724.1;Canal1|CaO19.2013.1;Canal1|CaO19.1065.1;Canal1|CaO19.4980.1;Canal1|CaO19.7179.1;Canal1|CaO19.9452.1;Canal1|CaO19.1896.1	PF00012.15|HSP70 (100.0%) - PF06723.8|MreB_Mbl (51.5%) - PF02782.11|FGGY_C (6.1%) - PF08938.5|HBS1_N (1.0%) - PF00009.22|GTP_EFTU (1.0%) - PF03144.20|GTP_EFTU_D2 (1.0%) - PF01926.18|MMR_HSR1 (1.0%)
18							Hirmi1|HIM_10981;Hirmi1|HIM_11129;Hirmi1|HIM_11156;Hirmi1|HIM_11742;Hirmi1|HIM_04645;Hirmi1|HIM_08779;Hirmi1|HIM_09616;Hirmi1|HIM_11307;Hirmi1|HIM_11452;Hirmi1|HIM_11569;Hirmi1|HIM_11764;Hirmi1|HIM_12204;Hirmi1|HIM_11318;Hirmi1|HIM_11509;Hirmi1|HIM_12091;Hirmi1|HIM_12138;Hirmi1|HIM_12155;Hirmi1|HIM_12194;Hirmi1|HIM_12565;Hirmi1|HIM_05617;Hirmi1|HIM_06196;Hirmi1|HIM_08317;Hirmi1|HIM_09229;Hirmi1|H…			Clapu1|CPUR_01087;Clapu1|CPUR_08550;Clapu1|CPUR_06833	Metac1|3313						Beaba1|9027			Fusox1|3226;Fusox1|5135;Fusox1|6053;Fusox1|8598;Fusox1|8728;Fusox1|8765;Fusox1|9320;Fusox1|9398;Fusox1|11697;Fusox1|11703;Fusox1|12107;Fusox1|12767;Fusox1|13387;Fusox1|14920;Fusox1|16038;Fusox1|16310;Fusox1|16537;Fusox1|16564;Fusox1|17361;Fusox1|17412;Fusox1|17414;Fusox1|17598;Fusox1|2049;Fusox1|8756;Fusox1|9246;Fusox1|9439;Fusox1|9795;Fusox1|11684;Fusox1|11716;Fusox1|11723;Fusox1|12117;Fusox1|13…				PF05699.9|Dimer_Tnp_hAT (61.6%) - NO PFAM (36.4%) - PF07727.9|RVT_2 (2.0%) - PF00378.15|ECH (1.0%) - PF00665.21|rve (1.0%) - PF00069.20|Pkinase (1.0%)
19	Ophio5|2493;Ophio5|7750;Ophio5|7806	Ophun1|4690;Ophun1|7175;Ophun1|6856;Ophun1|719	Hirsu2|7618;Hirsu2|8734;Hirsu2|10109;Hirsu2|4609;Hirsu2|5138	OphauB2|2054;OphauB2|6627;OphauB2|7976;OphauB2|237;OphauB2|1724;OphauB2|7003	OphauG2|3939;OphauG2|1382;OphauG2|6610;OphauG2|7306;OphauG2|606;OphauG2|2590	Dreco1|DCS_01764;Dreco1|DCS_02846;Dreco1|DCS_06227;Dreco1|DCS_07750;Dreco1|DCS_03363	Hirmi1|HIM_01191;Hirmi1|HIM_03507;Hirmi1|HIM_08742;Hirmi1|HIM_04215;Hirmi1|HIM_04239;Hirmi1|HIM_06101	Maggr1|112458;Maggr1|119229;Maggr1|121478	Neucr2|9918;Neucr2|5522;Neucr2|10584	Clapu1|CPUR_08079	Metac1|1543;Metac1|1698;Metac1|4065	Metan1|9972;Metan1|1448;Metan1|2382;Metan1|5494	Tolin1|TINF05654-mRNA-1;Tolin1|TINF08184-mRNA-1;Tolin1|TINF09311-mRNA-1;Tolin1|TINF09624-mRNA-1	Ophsi1|OCS_03441;Ophsi1|OCS_05720;Ophsi1|OCS_03150	Trire2|109487;Trire2|49979;Trire2|59364;Trire2|70934	TriviGv29_8_2|69922;TriviGv29_8_2|61734;TriviGv29_8_2|56601	Beaba1|3110;Beaba1|3232;Beaba1|6273;Beaba1|8308;Beaba1|4408;Beaba1|6420	Cormi1|3427;Cormi1|4384;Cormi1|4658;Cormi1|170;Cormi1|3474;Cormi1|6567;Cormi1|6756	Fusgr1|7581;Fusgr1|4883;Fusgr1|10754;Fusgr1|12171	Fusox1|3171;Fusox1|7786;Fusox1|14153;Fusox1|15382		Aspnid1|9664	Canal1|CaO19.7809.1;Canal1|CaO19.11231.1;Canal1|CaO19.11233.1;Canal1|CaO19.12587.1;Canal1|CaO19.176.1;Canal1|CaO19.2292.1;Canal1|CaO19.3746.1;Canal1|CaO19.3749.1;Canal1|CaO19.5121.1;Canal1|CaO19.11202.1;Canal1|CaO19.3718.1;Canal1|CaO19.12125.1;Canal1|CaO19.4655.1	PF03169.10|OPT (100.0%)
20						Dreco1|DCS_03252	Hirmi1|HIM_05760;Hirmi1|HIM_10137;Hirmi1|HIM_10420;Hirmi1|HIM_10430;Hirmi1|HIM_10481;Hirmi1|HIM_10504;Hirmi1|HIM_10505;Hirmi1|HIM_10636;Hirmi1|HIM_10708;Hirmi1|HIM_10841;Hirmi1|HIM_01086;Hirmi1|HIM_10895;Hirmi1|HIM_11181;Hirmi1|HIM_11359;Hirmi1|HIM_11504;Hirmi1|HIM_11596;Hirmi1|HIM_11660;Hirmi1|HIM_11679;Hirmi1|HIM_11701;Hirmi1|HIM_11781;Hirmi1|HIM_11800;Hirmi1|HIM_11828;Hirmi1|HIM_11856;Hirmi1|H…			Clapu1|CPUR_08411	Metac1|9515													PF03184.14|DDE_1 (91.8%) - PF03221.11|HTH_Tnp_Tc5 (73.5%) - NO PFAM (8.2%) - PF13358.1|DDE_3 (1.0%) - PF05225.11|HTH_psq (1.0%) - PF05699.9|Dimer_Tnp_hAT (1.0%)
21	Ophio5|6202	Ophun1|2689	Hirsu2|8738	OphauB2|1992	OphauG2|4092	Dreco1|DCS_05355	Hirmi1|HIM_02209	Maggr1|115468		Clapu1|CPUR_02997;Clapu1|CPUR_03003;Clapu1|CPUR_03006;Clapu1|CPUR_03016;Clapu1|CPUR_03031;Clapu1|CPUR_05545;Clapu1|CPUR_07090;Clapu1|CPUR_07093;Clapu1|CPUR_07085;Clapu1|CPUR_00982;Clapu1|CPUR_07680;Clapu1|CPUR_03034;Clapu1|CPUR_03037;Clapu1|CPUR_03104;Clapu1|CPUR_03029;Clapu1|CPUR_04287;Clapu1|CPUR_03032;Clapu1|CPUR_03008;Clapu1|CPUR_03012;Clapu1|CPUR_03014;Clapu1|CPUR_03019;Clapu1|CPUR_03036;Cla…	Metac1|1158		Tolin1|TINF02029-mRNA-1	Ophsi1|OCS_05095	Trire2|108530	TriviGv29_8_2|35214	Beaba1|6089	Cormi1|516	Fusgr1|11488	Fusox1|14754				PF12937.2|F-box-like (49.5%) - PF00646.28|F-box (46.2%) - NO PFAM (44.0%) - PF00515.23|TPR_1 (3.3%)
22		Ophun1|2380	Hirsu2|2443;Hirsu2|80	OphauB2|4118	OphauG2|173;OphauG2|5835	Dreco1|DCS_02693	Hirmi1|HIM_10277;Hirmi1|HIM_10862;Hirmi1|HIM_10908;Hirmi1|HIM_11398;Hirmi1|HIM_10496;Hirmi1|HIM_10503;Hirmi1|HIM_10840;Hirmi1|HIM_11122;Hirmi1|HIM_11380;Hirmi1|HIM_12428;Hirmi1|HIM_09283;Hirmi1|HIM_11241;Hirmi1|HIM_11350;Hirmi1|HIM_09510;Hirmi1|HIM_09634;Hirmi1|HIM_09513;Hirmi1|HIM_11567;Hirmi1|HIM_12134	Maggr1|117015	Neucr2|145		Metac1|3286;Metac1|2457;Metac1|4807	Metan1|9714;Metan1|1285;Metan1|8090;Metan1|8027	Tolin1|TINF01771-mRNA-1;Tolin1|TINF00828-mRNA-1;Tolin1|TINF01502-mRNA-1	Ophsi1|OCS_00040	Trire2|105729;Trire2|58396;Trire2|55559;Trire2|41660	TriviGv29_8_2|70596;TriviGv29_8_2|152555;TriviGv29_8_2|231280;TriviGv29_8_2|34594;TriviGv29_8_2|192871;TriviGv29_8_2|231559;TriviGv29_8_2|46543;TriviGv29_8_2|136177;TriviGv29_8_2|34530;TriviGv29_8_2|28197;TriviGv29_8_2|67213;TriviGv29_8_2|46904	Beaba1|7130;Beaba1|10071;Beaba1|6778;Beaba1|3089	Cormi1|9161	Fusgr1|10364;Fusgr1|252;Fusgr1|10376;Fusgr1|5497;Fusgr1|10377;Fusgr1|5115	Fusox1|8972;Fusox1|9199;Fusox1|9843;Fusox1|9227;Fusox1|9815;Fusox1|6418;Fusox1|11945	Aspfu1|1721;Aspfu1|1624;Aspfu1|8438;Aspfu1|8018	Aspnid1|9601;Aspnid1|2249;Aspnid1|5634;Aspnid1|6973;Aspnid1|7240;Aspnid1|9757;Aspnid1|2636;Aspnid1|9854;Aspnid1|10508;Aspnid1|861;Aspnid1|2625;Aspnid1|2556		PF13374.1|TPR_10 (69.3%) - PF13424.1|TPR_12 (62.5%) - PF00931.17|NB-ARC (48.9%) - PF13176.1|TPR_7 (46.6%) - PF00515.23|TPR_1 (28.4%) - PF01048.15|PNP_UDP_1 (26.1%) - PF07719.12|TPR_2 (25.0%) - PF13181.1|TPR_8 (23.9%) - PF07721.9|TPR_4 (20.5%) - PF13414.1|TPR_11 (15.9%) - PF01734.17|Patatin (13.6%) - PF13191.1|AAA_16 (11.4%) - PF05729.7|NACHT (10.2%) - PF06985.6|HET (6.8%) - PF13401.1|AAA_22 (6.8%…
23	Ophio5|3290;Ophio5|7329	Ophun1|2263;Ophun1|6824	Hirsu2|5459;Hirsu2|6292;Hirsu2|7053	OphauB2|3557;OphauB2|5611;OphauB2|7255;OphauB2|1792	OphauG2|3640;OphauG2|1037;OphauG2|6793	Dreco1|DCS_01939;Dreco1|DCS_02470;Dreco1|DCS_05337	Hirmi1|HIM_02039;Hirmi1|HIM_02958;Hirmi1|HIM_06615	Maggr1|121458;Maggr1|114355;Maggr1|116636;Maggr1|118011	Neucr2|9559;Neucr2|5442;Neucr2|10561	Clapu1|CPUR_07075;Clapu1|CPUR_00091	Metac1|1178;Metac1|6648;Metac1|7338;Metac1|7846	Metan1|9724;Metan1|4816;Metan1|5556;Metan1|8450	Tolin1|TINF01812-mRNA-1;Tolin1|TINF02054-mRNA-1;Tolin1|TINF03975-mRNA-1;Tolin1|TINF05766-mRNA-1	Ophsi1|OCS_02161;Ophsi1|OCS_04959;Ophsi1|OCS_05101	Trire2|122972;Trire2|81430;Trire2|81536	TriviGv29_8_2|67662;TriviGv29_8_2|34827;TriviGv29_8_2|57750;TriviGv29_8_2|59192	Beaba1|3179;Beaba1|4957;Beaba1|6190;Beaba1|7661;Beaba1|9050	Cormi1|2503;Cormi1|4831;Cormi1|1624;Cormi1|8813	Fusgr1|10410;Fusgr1|3057;Fusgr1|3790;Fusgr1|5731;Fusgr1|5815	Fusox1|3606;Fusox1|4611;Fusox1|15133;Fusox1|16056;Fusox1|16060;Fusox1|16173;Fusox1|16177;Fusox1|17576;Fusox1|17580;Fusox1|2277;Fusox1|2400	Aspfu1|4820;Aspfu1|5399;Aspfu1|7537;Aspfu1|1762	Aspnid1|3520;Aspnid1|4698;Aspnid1|7295	Canal1|CaO19.12637.1;Canal1|CaO19.13491.1;Canal1|CaO19.5170.1;Canal1|CaO19.6070.1	PF00122.15|E1-E2_ATPase (98.9%) - PF13246.1|Hydrolase_like2 (98.9%) - PF00689.16|Cation_ATPase_C (96.6%) - PF00702.21|Hydrolase (96.6%) - PF12710.2|HAD (95.4%) - PF00690.21|Cation_ATPase_N (93.1%) - PF08282.7|Hydrolase_3 (52.9%) - PF01328.12|Peroxidase_2 (1.1%)
24			Hirsu2|7706				Hirmi1|HIM_10176;Hirmi1|HIM_10661;Hirmi1|HIM_12477;Hirmi1|HIM_09846;Hirmi1|HIM_06533;Hirmi1|HIM_12230;Hirmi1|HIM_10344;Hirmi1|HIM_11251;Hirmi1|HIM_11445;Hirmi1|HIM_08401;Hirmi1|HIM_09380;Hirmi1|HIM_11996;Hirmi1|HIM_12205;Hirmi1|HIM_01944;Hirmi1|HIM_05704;Hirmi1|HIM_06255;Hirmi1|HIM_07527;Hirmi1|HIM_08281;Hirmi1|HIM_08825;Hirmi1|HIM_08934;Hirmi1|HIM_10592;Hirmi1|HIM_12099;Hirmi1|HIM_11714;Hirmi1|H…	Maggr1|111647		Clapu1|CPUR_01391;Clapu1|CPUR_01392;Clapu1|CPUR_08876										Fusox1|11404;Fusox1|8645;Fusox1|9224;Fusox1|9317;Fusox1|9818;Fusox1|11657;Fusox1|11696;Fusox1|11704;Fusox1|11742;Fusox1|11827;Fusox1|11831;Fusox1|12189;Fusox1|12252;Fusox1|16015;Fusox1|16018;Fusox1|16220;Fusox1|10003;Fusox1|16311;Fusox1|16349;Fusox1|17617;Fusox1|17621;Fusox1|15910;Fusox1|16206;Fusox1|11546				PF12550.3|GCR1_C (56.5%) - NO PFAM (43.5%)
25																							Canal1|CaO19.12644.1;Canal1|CaO19.5177.1;Canal1|CaO19.1326.1;Canal1|CaO19.1596.1;Canal1|CaO19.156.1;Canal1|CaO19.195.1;Canal1|CaO19.13982.1;Canal1|CaO19.4510.1;Canal1|CaO19.2663.1;Canal1|CaO19.13710.1;Canal1|CaO19.4549.1;Canal1|CaO19.5619.1;Canal1|CaO19.13064.1;Canal1|CaO19.4511.1;Canal1|CaO19.13995.1;Canal1|CaO19.1330.1;Canal1|CaO19.5509.1;Canal1|CaO19.5140.1;Canal1|CaO19.5141.1;Canal1|CaO19.380…	NO PFAM (90.6%) - PF13855.1|LRR_8 (7.1%) - PF12799.2|LRR_4 (4.7%) - PF13504.1|LRR_7 (2.4%) - PF00560.28|LRR_1 (2.4%)
26			Hirsu2|8049			Dreco1|DCS_03080;Dreco1|DCS_00005;Dreco1|DCS_04651;Dreco1|DCS_03251	Hirmi1|HIM_10040;Hirmi1|HIM_11285;Hirmi1|HIM_10148;Hirmi1|HIM_12280;Hirmi1|HIM_10687;Hirmi1|HIM_11044;Hirmi1|HIM_11349;Hirmi1|HIM_11590;Hirmi1|HIM_11793;Hirmi1|HIM_12021;Hirmi1|HIM_01399;Hirmi1|HIM_01418;Hirmi1|HIM_08688;Hirmi1|HIM_09815;Hirmi1|HIM_11103;Hirmi1|HIM_10906;Hirmi1|HIM_11512;Hirmi1|HIM_11209	Maggr1|118066		Clapu1|CPUR_06698		Metan1|9124;Metan1|4776	Tolin1|TINF06891-mRNA-1;Tolin1|TINF09606-mRNA-1				Beaba1|9041		Fusgr1|10142;Fusgr1|2517;Fusgr1|9465	Fusox1|9465;Fusox1|1435	Aspfu1|2121;Aspfu1|3439;Aspfu1|3571;Aspfu1|4184;Aspfu1|433;Aspfu1|4686;Aspfu1|515;Aspfu1|571;Aspfu1|5863;Aspfu1|6627;Aspfu1|7162;Aspfu1|7278;Aspfu1|744;Aspfu1|8067;Aspfu1|8084;Aspfu1|8158;Aspfu1|8642;Aspfu1|1773;Aspfu1|8761;Aspfu1|5	Aspnid1|9443;Aspnid1|1533;Aspnid1|1016;Aspnid1|248;Aspnid1|2715;Aspnid1|3340;Aspnid1|4605;Aspnid1|5740;Aspnid1|5899;Aspnid1|6076;Aspnid1|10582;Aspnid1|804;Aspnid1|1237;Aspnid1|9087;Aspnid1|8031;Aspnid1|4450;Aspnid1|1079;Aspnid1|6217	Canal1|CaO19.7301.1;Canal1|CaO19.3492.1;Canal1|CaO19.11301.1;Canal1|CaO19.3820.1;Canal1|CaO19.7302.1;Canal1|CaO19.10384.1;Canal1|CaO19.2866.1;Canal1|CaO19.10357.1;Canal1|CaO19.2839.1;Canal1|CaO19.3143.1;Canal1|CaO19.10655.1	PF03184.14|DDE_1 (91.7%) - PF03221.11|HTH_Tnp_Tc5 (70.2%) - PF05225.11|HTH_psq (63.1%) - PF06465.8|DUF1087 (15.5%) - PF13358.1|DDE_3 (14.3%) - NO PFAM (4.8%)
27	Ophio5|4117;Ophio5|496;Ophio5|5244	Ophun1|6441;Ophun1|2138	Hirsu2|4682;Hirsu2|4743;Hirsu2|6708;Hirsu2|11115	OphauB2|247;OphauB2|2915;OphauB2|5626	OphauG2|2920;OphauG2|2711;OphauG2|2766;OphauG2|6186	Dreco1|DCS_01882;Dreco1|DCS_01914;Dreco1|DCS_02298;Dreco1|DCS_02605;Dreco1|DCS_03136;Dreco1|DCS_03317;Dreco1|DCS_03824;Dreco1|DCS_06133;Dreco1|DCS_07079;Dreco1|DCS_00083;Dreco1|DCS_05830;Dreco1|DCS_04201	Hirmi1|HIM_01071;Hirmi1|HIM_04145;Hirmi1|HIM_06806;Hirmi1|HIM_05789	Maggr1|112437;Maggr1|114662;Maggr1|111202	Neucr2|4571	Clapu1|CPUR_01274;Clapu1|CPUR_01275;Clapu1|CPUR_01276;Clapu1|CPUR_01277;Clapu1|CPUR_01278;Clapu1|CPUR_01892;Clapu1|CPUR_04165;Clapu1|CPUR_06456;Clapu1|CPUR_06458;Clapu1|CPUR_06780;Clapu1|CPUR_06783;Clapu1|CPUR_06784;Clapu1|CPUR_07419;Clapu1|CPUR_07829;Clapu1|CPUR_06463	Metac1|2972;Metac1|6128;Metac1|7470;Metac1|5411;Metac1|5708;Metac1|5790	Metan1|10425;Metan1|492;Metan1|8599;Metan1|6615;Metan1|8555;Metan1|8662	Tolin1|TINF01514-mRNA-1;Tolin1|TINF07699-mRNA-1;Tolin1|TINF03114-mRNA-1;Tolin1|TINF08566-mRNA-1	Ophsi1|OCS_02680;Ophsi1|OCS_00930	Trire2|35726;Trire2|51365;Trire2|57433	TriviGv29_8_2|123060;TriviGv29_8_2|230947;TriviGv29_8_2|29732	Beaba1|8695;Beaba1|9153	Cormi1|9339	Fusgr1|7595;Fusgr1|13043	Fusox1|7769;Fusox1|8848				PF00082.17|Peptidase_S8 (100.0%) - PF06280.7|DUF1034 (97.6%) - PF02225.17|PA (57.3%) - PF01565.18|FAD_binding_4 (1.2%) - PF13860.1|FlgD_ig (1.2%) - PF08031.7|BBE (1.2%)
28	Ophio5|6647		Hirsu2|8925				Hirmi1|HIM_10010;Hirmi1|HIM_10472;Hirmi1|HIM_10513;Hirmi1|HIM_11166;Hirmi1|HIM_11966;Hirmi1|HIM_12127;Hirmi1|HIM_12696;Hirmi1|HIM_03072;Hirmi1|HIM_04441;Hirmi1|HIM_05286;Hirmi1|HIM_05337;Hirmi1|HIM_05615;Hirmi1|HIM_07594;Hirmi1|HIM_07935;Hirmi1|HIM_08939;Hirmi1|HIM_09438;Hirmi1|HIM_09970;Hirmi1|HIM_10011;Hirmi1|HIM_04440;Hirmi1|HIM_05285;Hirmi1|HIM_05336;Hirmi1|HIM_05616;Hirmi1|HIM_07934;Hirmi1|H…			Clapu1|CPUR_08864		Metan1|10563;Metan1|927;Metan1|382;Metan1|1274;Metan1|10472;Metan1|1587	Tolin1|TINF00836-mRNA-1;Tolin1|TINF00880-mRNA-1	Ophsi1|OCS_01686;Ophsi1|OCS_01687;Ophsi1|OCS_01949						Fusox1|6191;Fusox1|11407;Fusox1|9162;Fusox1|9881;Fusox1|11572;Fusox1|9208;Fusox1|9834;Fusox1|9959		Aspnid1|1775		PF07727.9|RVT_2 (62.2%) - PF00665.21|rve (52.4%) - PF13976.1|gag_pre-integrs (48.8%) - NO PFAM (28.0%)
29	Ophio5|1993;Ophio5|2077;Ophio5|6199	Ophun1|3369;Ophun1|2681	Hirsu2|3551;Hirsu2|3569	OphauB2|4034	OphauG2|5034;OphauG2|1568		Hirmi1|HIM_10440;Hirmi1|HIM_10717;Hirmi1|HIM_10861;Hirmi1|HIM_11115;Hirmi1|HIM_11614;Hirmi1|HIM_11905;Hirmi1|HIM_12051;Hirmi1|HIM_12200;Hirmi1|HIM_09662	Maggr1|121206;Maggr1|118158		Clapu1|CPUR_02865;Clapu1|CPUR_02867;Clapu1|CPUR_02870;Clapu1|CPUR_02875;Clapu1|CPUR_02876;Clapu1|CPUR_02878;Clapu1|CPUR_02880;Clapu1|CPUR_02881;Clapu1|CPUR_02884;Clapu1|CPUR_03094;Clapu1|CPUR_06209;Clapu1|CPUR_06166;Clapu1|CPUR_08467;Clapu1|CPUR_08470;Clapu1|CPUR_06169;Clapu1|CPUR_06167;Clapu1|CPUR_08468;Clapu1|CPUR_06168;Clapu1|CPUR_06170	Metac1|5393;Metac1|8476	Metan1|410;Metan1|8462	Tolin1|TINF01787-mRNA-1;Tolin1|TINF09593-mRNA-1;Tolin1|TINF09814-mRNA-1;Tolin1|TINF09957-mRNA-1	Ophsi1|OCS_00880;Ophsi1|OCS_03733			Beaba1|9963	Cormi1|4185		Fusox1|4052;Fusox1|6236;Fusox1|8468;Fusox1|8610;Fusox1|8700;Fusox1|8721;Fusox1|9448;Fusox1|12110;Fusox1|12115;Fusox1|12158;Fusox1|13587;Fusox1|13607;Fusox1|13673;Fusox1|13944;Fusox1|14856;Fusox1|15005;Fusox1|16432;Fusox1|16457;Fusox1|17704;Fusox1|15928;Fusox1|6186;Fusox1|8611;Fusox1|13831;Fusox1|14873;Fusox1|13611	Aspfu1|13;Aspfu1|8014;Aspfu1|9159	Aspnid1|3052;Aspnid1|7337		PF00069.20|Pkinase (69.5%) - PF01636.18|APH (23.2%) - NO PFAM (22.0%) - PF06293.9|Kdo (8.5%) - PF01633.15|Choline_kinase (2.4%) - PF11917.3|DUF3435 (1.2%) - PF05699.9|Dimer_Tnp_hAT (1.2%)
30	Ophio5|7924;Ophio5|1815	Ophun1|603;Ophun1|7369	Hirsu2|11041;Hirsu2|6958	OphauB2|1495;OphauB2|74	OphauG2|3768;OphauG2|5877	Dreco1|DCS_02060;Dreco1|DCS_04531	Hirmi1|HIM_02829;Hirmi1|HIM_08076	Maggr1|118596;Maggr1|114928;Maggr1|111819	Neucr2|430;Neucr2|4292	Clapu1|CPUR_06487;Clapu1|CPUR_02730	Metac1|6091;Metac1|5508	Metan1|9056	Tolin1|TINF01900-mRNA-1;Tolin1|TINF06090-mRNA-1	Ophsi1|OCS_01960	Trire2|22845;Trire2|111893;Trire2|6107	TriviGv29_8_2|43724;TriviGv29_8_2|123829;TriviGv29_8_2|193722	Beaba1|8875;Beaba1|3072;Beaba1|9227	Cormi1|3516;Cormi1|3679;Cormi1|960	Fusgr1|9724;Fusgr1|10188;Fusgr1|6250;Fusgr1|12632	Fusox1|10997;Fusox1|13926;Fusox1|2751;Fusox1|10464	Aspfu1|1301;Aspfu1|8898;Aspfu1|1593;Aspfu1|4223	Aspnid1|5958;Aspnid1|3827;Aspnid1|214;Aspnid1|3517	Canal1|CaO19.701.1;Canal1|CaO19.8320.1;Canal1|CaO19.9403.1;Canal1|CaO19.9486.1;Canal1|CaO19.9488.1;Canal1|CaO19.13557.1;Canal1|CaO19.1930.1;Canal1|CaO19.1932.1;Canal1|CaO19.6138.1;Canal1|CaO19.11022.1;Canal1|CaO19.3538.1;Canal1|CaO19.8849.1;Canal1|CaO19.1264.1;Canal1|CaO19.8856.1;Canal1|CaO19.1270.1;Canal1|CaO19.8848.1;Canal1|CaO19.1263.1;Canal1|CaO19.8991.1;Canal1|CaO19.1415.1;Canal1|CaO19.13558…	PF01794.14|Ferric_reduct (97.5%) - PF08022.7|FAD_binding_8 (92.4%) - PF08030.7|NAD_binding_6 (88.6%) - PF00175.16|NAD_binding_1 (1.3%) - PF00106.20|adh_short (1.3%) - PF08659.5|KR (1.3%)
31	Ophio5|4558;Ophio5|1446;Ophio5|6649	Ophun1|3498;Ophun1|7485	Hirsu2|3798;Hirsu2|5821;Hirsu2|6425;Hirsu2|6970;Hirsu2|6426	OphauB2|2073;OphauB2|3136;OphauB2|590;OphauB2|1594;OphauB2|8024	OphauG2|1119;OphauG2|2993;OphauG2|373;OphauG2|3943;OphauG2|676	Dreco1|DCS_02243	Hirmi1|HIM_10463;Hirmi1|HIM_11358;Hirmi1|HIM_04133;Hirmi1|HIM_06866;Hirmi1|HIM_08250;Hirmi1|HIM_08271;Hirmi1|HIM_09296;Hirmi1|HIM_01197;Hirmi1|HIM_07754	Maggr1|120540;Maggr1|120846;Maggr1|115813;Maggr1|120894;Maggr1|116010	Neucr2|7159	Clapu1|CPUR_05437;Clapu1|CPUR_07425	Metac1|4116;Metac1|5385;Metac1|1522;Metac1|177;Metac1|9310	Metan1|9892;Metan1|3239;Metan1|6575;Metan1|7745;Metan1|8370;Metan1|8549;Metan1|8920	Tolin1|TINF03867-mRNA-1;Tolin1|TINF07706-mRNA-1;Tolin1|TINF08217-mRNA-1	Ophsi1|OCS_02071	Trire2|81964;Trire2|82208	TriviGv29_8_2|209609;TriviGv29_8_2|39352;TriviGv29_8_2|49800	Beaba1|6613;Beaba1|8179	Cormi1|1915;Cormi1|3653	Fusgr1|2662;Fusgr1|2738;Fusgr1|4111;Fusgr1|10635	Fusox1|14011;Fusox1|15246	Aspfu1|3230;Aspfu1|4678;Aspfu1|5879;Aspfu1|8527	Aspnid1|1331;Aspnid1|1666;Aspnid1|3112;Aspnid1|3705;Aspnid1|4290;Aspnid1|6652		PF00698.16|Acyl_transf_1 (97.5%) - PF02801.17|Ketoacyl-synt_C (94.9%) - PF00109.21|ketoacyl-synt (94.9%) - PF00550.20|PP-binding (92.4%) - PF14765.1|PS-DH (72.2%) - PF00975.15|Thioesterase (48.1%) - PF00108.18|Thiolase_N (43.0%) - PF12697.2|Abhydrolase_6 (21.5%) - PF07993.7|NAD_binding_4 (8.9%) - PF00106.20|adh_short (2.5%) - PF07110.6|EthD (1.3%)
32	Ophio5|1504	Ophun1|1894;Ophun1|3760;Ophun1|2945	Hirsu2|5638;Hirsu2|2243;Hirsu2|5640	OphauB2|1486	OphauG2|440;OphauG2|491		Hirmi1|HIM_10576	Maggr1|113102;Maggr1|116684;Maggr1|121193	Neucr2|6609		Metac1|3257;Metac1|9752;Metac1|3250	Metan1|4410;Metan1|8007;Metan1|52;Metan1|8522;Metan1|1382	Tolin1|TINF09920-mRNA-1;Tolin1|TINF03118-mRNA-1;Tolin1|TINF05594-mRNA-1	Ophsi1|OCS_03249;Ophsi1|OCS_02647	Trire2|111332;Trire2|120927;Trire2|103180;Trire2|67795	TriviGv29_8_2|143504;TriviGv29_8_2|147201;TriviGv29_8_2|148268;TriviGv29_8_2|153015;TriviGv29_8_2|154391;TriviGv29_8_2|157244;TriviGv29_8_2|160183;TriviGv29_8_2|162206;TriviGv29_8_2|162434;TriviGv29_8_2|163751;TriviGv29_8_2|112473;TriviGv29_8_2|112497;TriviGv29_8_2|171764;TriviGv29_8_2|225823;TriviGv29_8_2|227323;TriviGv29_8_2|229138;TriviGv29_8_2|132430;TriviGv29_8_2|132487;TriviGv29_8_2|132539;…	Beaba1|9915;Beaba1|7476	Cormi1|4285;Cormi1|9188	Fusgr1|13099;Fusgr1|3475;Fusgr1|10149;Fusgr1|3501	Fusox1|8748;Fusox1|8757;Fusox1|9059;Fusox1|9061;Fusox1|13686;Fusox1|9395;Fusox1|2077	Aspfu1|7222	Aspnid1|9577;Aspnid1|2639;Aspnid1|8837;Aspnid1|6875;Aspnid1|9840		PF00023.25|Ank (92.3%) - PF12796.2|Ank_2 (92.3%) - PF13637.1|Ank_4 (91.0%) - PF05729.7|NACHT (78.2%) - PF13606.1|Ank_3 (70.5%) - PF13857.1|Ank_5 (62.8%) - PF01048.15|PNP_UDP_1 (59.0%) - PF13191.1|AAA_16 (7.7%) - PF13401.1|AAA_22 (2.6%) - NO PFAM (2.6%) - PF00569.12|ZZ (1.3%) - PF07714.12|Pkinase_Tyr (1.3%) - PF01637.13|Arch_ATPase (1.3%) - PF00069.20|Pkinase (1.3%)
33	Ophio5|6003;Ophio5|7407;Ophio5|3038;Ophio5|6449	Ophun1|3357;Ophun1|1030;Ophun1|4781	Hirsu2|8977;Hirsu2|11148;Hirsu2|8601	OphauB2|4850;OphauB2|5303;OphauB2|5505	OphauG2|4850;OphauG2|7115;OphauG2|787	Dreco1|DCS_01558;Dreco1|DCS_01707;Dreco1|DCS_03120	Hirmi1|HIM_04423;Hirmi1|HIM_06738;Hirmi1|HIM_00879	Maggr1|120963;Maggr1|116277;Maggr1|110886	Neucr2|6692;Neucr2|7181;Neucr2|8241	Clapu1|CPUR_06280;Clapu1|CPUR_07757;Clapu1|CPUR_07948	Metac1|3818;Metac1|8014;Metac1|8167	Metan1|2740;Metan1|2999;Metan1|3168	Tolin1|TINF03607-mRNA-1;Tolin1|TINF03812-mRNA-1;Tolin1|TINF00645-mRNA-1	Ophsi1|OCS_04763;Ophsi1|OCS_04853;Ophsi1|OCS_05379	Trire2|112271;Trire2|51492;Trire2|55341	TriviGv29_8_2|72583;TriviGv29_8_2|32080;TriviGv29_8_2|39617	Beaba1|3236;Beaba1|3590;Beaba1|4667	Cormi1|1974;Cormi1|447;Cormi1|8489	Fusgr1|11710;Fusgr1|11943;Fusgr1|2840;Fusgr1|4718	Fusox1|3672;Fusox1|5569;Fusox1|14332;Fusox1|14544	Aspfu1|4573;Aspfu1|4977;Aspfu1|5979;Aspfu1|1817	Aspnid1|3156;Aspnid1|605;Aspnid1|8297;Aspnid1|830	Canal1|CaO19.7298.1;Canal1|CaO19.12655.1;Canal1|CaO19.12839.1;Canal1|CaO19.5188.1;Canal1|CaO19.5384.1	PF08407.6|Chitin_synth_1N (97.4%) - PF03142.10|Chitin_synth_2 (97.4%) - PF01644.12|Chitin_synth_1 (97.4%) - PF13632.1|Glyco_trans_2_3 (93.4%) - PF13641.1|Glyco_tranf_2_3 (63.2%) - NO PFAM (2.6%) - PF00179.21|UQ_con (1.3%)
34	Ophio5|2565;Ophio5|4620	Ophun1|2638;Ophun1|3814	Hirsu2|873;Hirsu2|6976	OphauB2|8056;OphauB2|293	OphauG2|802	Dreco1|DCS_03094;Dreco1|DCS_04635;Dreco1|DCS_02338	Hirmi1|HIM_05212;Hirmi1|HIM_00331	Maggr1|116562;Maggr1|111165	Neucr2|2841;Neucr2|4696	Clapu1|CPUR_03793;Clapu1|CPUR_03961	Metac1|231;Metac1|2349;Metac1|4257;Metac1|6861;Metac1|94	Metan1|2517;Metan1|2770;Metan1|6066;Metan1|6884;Metan1|1758	Tolin1|TINF03264-mRNA-1;Tolin1|TINF05847-mRNA-1;Tolin1|TINF08192-mRNA-1;Tolin1|TINF03770-mRNA-1;Tolin1|TINF09811-mRNA-1	Ophsi1|OCS_00233	Trire2|123274;Trire2|60418;Trire2|61910;Trire2|65142;Trire2|78683	TriviGv29_8_2|74949;TriviGv29_8_2|75875;TriviGv29_8_2|53146;TriviGv29_8_2|83576;TriviGv29_8_2|196415	Beaba1|607;Beaba1|4583	Cormi1|8175;Cormi1|5112	Fusgr1|1153;Fusgr1|2471;Fusgr1|2608;Fusgr1|170;Fusgr1|3847	Fusox1|3240;Fusox1|4671;Fusox1|12645;Fusox1|13048;Fusox1|1333;Fusox1|13462;Fusox1|13473;Fusox1|13738;Fusox1|925	Aspfu1|5316;Aspfu1|8210;Aspfu1|8606;Aspfu1|9379	Aspnid1|1972;Aspnid1|6843;Aspnid1|7364;Aspnid1|6194	Canal1|CaO19.6306.1;Canal1|CaO19.13683.1;Canal1|CaO19.13228.1;Canal1|CaO19.5806.1	PF00171.17|Aldedh (100.0%) - PF05893.9|LuxC (3.9%)
35	Ophio5|4886;Ophio5|4888	Ophun1|898	Hirsu2|2206;Hirsu2|5226;Hirsu2|8323	OphauB2|6090;OphauB2|6091	OphauG2|5167;OphauG2|5166	Dreco1|DCS_04456;Dreco1|DCS_04457	Hirmi1|HIM_03086;Hirmi1|HIM_02435	Maggr1|119286;Maggr1|119255;Maggr1|117243	Neucr2|239;Neucr2|10540;Neucr2|1796;Neucr2|1769	Clapu1|CPUR_07163;Clapu1|CPUR_07164;Clapu1|CPUR_07306	Metac1|7261;Metac1|7260;Metac1|3085	Metan1|9816;Metan1|771;Metan1|772;Metan1|4098	Tolin1|TINF04276-mRNA-1;Tolin1|TINF04586-mRNA-1;Tolin1|TINF07405-mRNA-1	Ophsi1|OCS_03604;Ophsi1|OCS_03603;Ophsi1|OCS_00438	Trire2|79395;Trire2|108894;Trire2|104438;Trire2|55161	TriviGv29_8_2|54702;TriviGv29_8_2|31858;TriviGv29_8_2|170054;TriviGv29_8_2|43109	Beaba1|1387;Beaba1|1380;Beaba1|6734	Cormi1|68;Cormi1|57;Cormi1|3252	Fusgr1|9508;Fusgr1|5044;Fusgr1|837;Fusgr1|839	Fusox1|12223;Fusox1|12291;Fusox1|1029;Fusox1|1031;Fusox1|10749;Fusox1|7912	Aspfu1|36;Aspfu1|8759;Aspfu1|3833;Aspfu1|1614;Aspfu1|8647	Aspnid1|9596;Aspnid1|352;Aspnid1|8605;Aspnid1|8735	Canal1|CaO19.6755.1;Canal1|CaO19.14047.1;Canal1|CaO19.13227.1;Canal1|CaO19.13464.1;Canal1|CaO19.5805.1;Canal1|CaO19.6043.1	PF02913.14|FAD-oxidase_C (73.7%) - PF01565.18|FAD_binding_4 (72.4%) - PF03676.9|UPF0183 (27.6%) - PF00225.18|Kinesin (1.3%) - NO PFAM (1.3%) - PF14420.1|Clr5 (1.3%)
36	Ophio5|4075;Ophio5|7510	Ophun1|2719;Ophun1|624	Hirsu2|8952;Hirsu2|9537;Hirsu2|6151;Hirsu2|1603	OphauB2|2468;OphauB2|2550	OphauG2|5694;OphauG2|979	Dreco1|DCS_02618;Dreco1|DCS_04672;Dreco1|DCS_07022	Hirmi1|HIM_10654;Hirmi1|HIM_05323;Hirmi1|HIM_06025;Hirmi1|HIM_10966;Hirmi1|HIM_11366	Maggr1|113948;Maggr1|116438;Maggr1|120112	Neucr2|9449;Neucr2|8705	Clapu1|CPUR_03813;Clapu1|CPUR_00800	Metac1|2382;Metac1|2711;Metac1|5950;Metac1|7964	Metan1|2097;Metan1|6854;Metan1|12;Metan1|9200;Metan1|9330	Tolin1|TINF05442-mRNA-1;Tolin1|TINF05448-mRNA-1;Tolin1|TINF09340-mRNA-1	Ophsi1|OCS_01528;Ophsi1|OCS_04645	Trire2|58952;Trire2|62362;Trire2|75347	TriviGv29_8_2|69284;TriviGv29_8_2|210318;TriviGv29_8_2|33876	Beaba1|548;Beaba1|6258;Beaba1|7786	Cormi1|4680;Cormi1|6039;Cormi1|7930	Fusgr1|11030;Fusgr1|8703;Fusgr1|1397;Fusgr1|2744;Fusgr1|4971	Fusox1|3941;Fusox1|9740;Fusox1|15639;Fusox1|192;Fusox1|10493;Fusox1|10494	Aspfu1|4210;Aspfu1|8609;Aspfu1|952	Aspnid1|9692;Aspnid1|200;Aspnid1|5500;Aspnid1|8;Aspnid1|9334	Canal1|CaO19.9295.1;Canal1|CaO19.1727.1	PF00122.15|E1-E2_ATPase (98.6%) - PF00702.21|Hydrolase (97.3%) - PF13246.1|Hydrolase_like2 (94.6%) - PF12710.2|HAD (94.6%) - PF00690.21|Cation_ATPase_N (94.6%) - PF00689.16|Cation_ATPase_C (93.2%) - PF08282.7|Hydrolase_3 (52.7%)
37	Ophio5|7704	Ophun1|3607;Ophun1|3606	Hirsu2|8924;Hirsu2|3083;Hirsu2|4474;Hirsu2|86;Hirsu2|5174		OphauG2|4910	Dreco1|DCS_03255;Dreco1|DCS_04239;Dreco1|DCS_05421;Dreco1|DCS_05857	Hirmi1|HIM_10072;Hirmi1|HIM_10244;Hirmi1|HIM_10429;Hirmi1|HIM_10609;Hirmi1|HIM_11021;Hirmi1|HIM_11032;Hirmi1|HIM_11089;Hirmi1|HIM_11151;Hirmi1|HIM_11394;Hirmi1|HIM_11652;Hirmi1|HIM_11788;Hirmi1|HIM_12232;Hirmi1|HIM_12261;Hirmi1|HIM_12294;Hirmi1|HIM_12387;Hirmi1|HIM_12448;Hirmi1|HIM_12449;Hirmi1|HIM_12619;Hirmi1|HIM_12638;Hirmi1|HIM_07736;Hirmi1|HIM_09155;Hirmi1|HIM_09521;Hirmi1|HIM_09925;Hirmi1|H…		Neucr2|6720	Clapu1|CPUR_02043;Clapu1|CPUR_02045;Clapu1|CPUR_02047;Clapu1|CPUR_02048;Clapu1|CPUR_02054;Clapu1|CPUR_02055;Clapu1|CPUR_02053;Clapu1|CPUR_08061;Clapu1|CPUR_08062;Clapu1|CPUR_08064;Clapu1|CPUR_08213;Clapu1|CPUR_08877	Metac1|3227;Metac1|8990;Metac1|6938;Metac1|8826	Metan1|3254	Tolin1|TINF00781-mRNA-1	Ophsi1|OCS_01065;Ophsi1|OCS_03938	Trire2|106939;Trire2|123831	TriviGv29_8_2|191091	Beaba1|10149;Beaba1|10190;Beaba1|8965	Cormi1|3712	Fusgr1|4627					PF00069.20|Pkinase (89.2%) - NO PFAM (10.8%) - PF01636.18|APH (1.4%) - PF00545.15|Ribonuclease (1.4%)
38	Ophio5|1181;Ophio5|492;Ophio5|1180	Ophun1|2178;Ophun1|3256	Hirsu2|4860;Hirsu2|3290;Hirsu2|7345	OphauB2|2333;OphauB2|4281;OphauB2|2332	OphauG2|4831;OphauG2|5003;OphauG2|5002	Dreco1|DCS_01461;Dreco1|DCS_03690;Dreco1|DCS_01462	Hirmi1|HIM_12117;Hirmi1|HIM_04280;Hirmi1|HIM_00988;Hirmi1|HIM_00981	Maggr1|110559;Maggr1|118435;Maggr1|117887	Neucr2|10324;Neucr2|8273;Neucr2|7878	Clapu1|CPUR_01046;Clapu1|CPUR_01719;Clapu1|CPUR_01718	Metac1|341;Metac1|1681	Metan1|2899;Metan1|4449;Metan1|2900	Tolin1|TINF03619-mRNA-1;Tolin1|TINF08750-mRNA-1;Tolin1|TINF03496-mRNA-1	Ophsi1|OCS_01950;Ophsi1|OCS_02701;Ophsi1|OCS_05146	Trire2|22632;Trire2|77336;Trire2|63352	TriviGv29_8_2|212434;TriviGv29_8_2|55602;TriviGv29_8_2|188594	Beaba1|5082;Beaba1|9581;Beaba1|5083	Cormi1|1188;Cormi1|1575;Cormi1|1574	Fusgr1|9207;Fusgr1|11801;Fusgr1|12394;Fusgr1|11802	Fusox1|6481;Fusox1|12459;Fusox1|14461;Fusox1|14460	Aspfu1|650;Aspfu1|8351;Aspfu1|8700	Aspnid1|2236;Aspnid1|10377;Aspnid1|10621;Aspnid1|8556	Canal1|CaO19.6385.1;Canal1|CaO19.6632.1;Canal1|CaO19.13742.1;Canal1|CaO19.13953.1	PF00330.15|Aconitase (70.8%) - PF00694.14|Aconitase_C (70.8%) - PF07575.8|Nucleopor_Nup85 (26.4%) - NO PFAM (2.8%) - PF13976.1|gag_pre-integrs (1.4%) - PF00665.21|rve (1.4%)
39	Ophio5|4784	Ophun1|1990	Hirsu2|9378	OphauB2|3687	OphauG2|2423	Dreco1|DCS_06780	Hirmi1|HIM_03504			Clapu1|CPUR_01351;Clapu1|CPUR_00612;Clapu1|CPUR_00930;Clapu1|CPUR_00933;Clapu1|CPUR_00931;Clapu1|CPUR_03998;Clapu1|CPUR_00611;Clapu1|CPUR_06959;Clapu1|CPUR_08656;Clapu1|CPUR_05649;Clapu1|CPUR_08654;Clapu1|CPUR_05632;Clapu1|CPUR_05639;Clapu1|CPUR_05656;Clapu1|CPUR_05683;Clapu1|CPUR_08653;Clapu1|CPUR_05682;Clapu1|CPUR_05646;Clapu1|CPUR_05645;Clapu1|CPUR_05636;Clapu1|CPUR_08655;Clapu1|CPUR_05652;Cla…	Metac1|7435	Metan1|4638	Tolin1|TINF02264-mRNA-1	Ophsi1|OCS_05527			Beaba1|7121							PF00023.25|Ank (60.6%) - PF12937.2|F-box-like (59.2%) - PF12796.2|Ank_2 (40.8%) - NO PFAM (12.7%) - PF13606.1|Ank_3 (8.5%) - PF13857.1|Ank_5 (2.8%) - PF13637.1|Ank_4 (2.8%) - PF00646.28|F-box (1.4%)
40	Ophio5|6192;Ophio5|6240;Ophio5|108	Ophun1|4767;Ophun1|2461;Ophun1|2599		OphauB2|7246;OphauB2|4702;OphauB2|582	OphauG2|4647;OphauG2|7466;OphauG2|7107	Dreco1|DCS_03975;Dreco1|DCS_05347;Dreco1|DCS_06376	Hirmi1|HIM_02024;Hirmi1|HIM_02161;Hirmi1|HIM_03473	Maggr1|115926;Maggr1|119404;Maggr1|113746;Maggr1|115008	Neucr2|9718;Neucr2|10714;Neucr2|7479	Clapu1|CPUR_02670;Clapu1|CPUR_05165;Clapu1|CPUR_07784;Clapu1|CPUR_05794	Metac1|1164;Metac1|1742;Metac1|2504;Metac1|7352	Metan1|5570;Metan1|3432;Metan1|5506	Tolin1|TINF02052-mRNA-1;Tolin1|TINF02904-mRNA-1;Tolin1|TINF05960-mRNA-1	Ophsi1|OCS_04233;Ophsi1|OCS_06807;Ophsi1|OCS_03006	Trire2|65380;Trire2|79044;Trire2|79960;Trire2|111953	TriviGv29_8_2|86342;TriviGv29_8_2|54636;TriviGv29_8_2|157800;TriviGv29_8_2|193426	Beaba1|4057;Beaba1|5172;Beaba1|5858	Cormi1|2736;Cormi1|4705;Cormi1|2894	Fusgr1|11494;Fusgr1|6718;Fusgr1|780;Fusgr1|2170	Fusox1|4240;Fusox1|14748;Fusox1|974;Fusox1|12988	Aspfu1|5458	Aspnid1|2615;Aspnid1|7754		PF01532.15|Glyco_hydro_47 (100.0%) - PF00226.26|DnaJ (3.0%) - PF06041.6|DUF924 (1.5%)
41	Ophio5|3532;Ophio5|4408	Ophun1|4491;Ophun1|852	Hirsu2|2298;Hirsu2|474;Hirsu2|5423	OphauB2|2624;OphauB2|4500	OphauG2|3183;OphauG2|4676	Dreco1|DCS_02901;Dreco1|DCS_06551;Dreco1|DCS_02953	Hirmi1|HIM_03252;Hirmi1|HIM_03380	Maggr1|118570;Maggr1|119169;Maggr1|119205	Neucr2|135;Neucr2|4589	Clapu1|CPUR_04025;Clapu1|CPUR_08638	Metac1|5192;Metac1|6048;Metac1|7629;Metac1|9041;Metac1|9514;Metac1|2882	Metan1|537;Metan1|6179;Metan1|7523;Metan1|1640	Tolin1|TINF03055-mRNA-1;Tolin1|TINF04157-mRNA-1;Tolin1|TINF05996-mRNA-1	Ophsi1|OCS_01402	Trire2|62424;Trire2|80654	TriviGv29_8_2|66295;TriviGv29_8_2|10377;TriviGv29_8_2|53154	Beaba1|6342;Beaba1|1550;Beaba1|7459	Cormi1|5714;Cormi1|991	Fusgr1|12454;Fusgr1|2108;Fusgr1|3243;Fusgr1|3280;Fusgr1|5662;Fusgr1|1768;Fusgr1|5457;Fusgr1|6399	Fusox1|3075;Fusox1|13929;Fusox1|3387;Fusox1|6006;Fusox1|4411;Fusox1|2609;Fusox1|8754	Aspfu1|8889;Aspfu1|9714	Aspnid1|6267;Aspnid1|7271		PF03033.15|Glyco_transf_28 (95.5%) - PF00201.13|UDPGT (68.2%) - NO PFAM (4.5%) - PF04101.11|Glyco_tran_28_C (3.0%) - PF00172.13|Zn_clus (1.5%) - PF03911.11|Sec61_beta (1.5%) - PF02809.15|UIM (1.5%)
42		Ophun1|2476	Hirsu2|7374	OphauB2|3879	OphauG2|5418;OphauG2|5417		Hirmi1|HIM_10282;Hirmi1|HIM_10329;Hirmi1|HIM_11248;Hirmi1|HIM_09993;Hirmi1|HIM_11571;Hirmi1|HIM_08617;Hirmi1|HIM_10779;Hirmi1|HIM_08312;Hirmi1|HIM_11772;Hirmi1|HIM_11961;Hirmi1|HIM_12167			Clapu1|CPUR_04497	Metac1|526	Metan1|9811;Metan1|10528;Metan1|7282	Tolin1|TINF07524-mRNA-1;Tolin1|TINF08099-mRNA-1	Ophsi1|OCS_02916;Ophsi1|OCS_00294	Trire2|124299;Trire2|104359;Trire2|65771;Trire2|105330;Trire2|56211;Trire2|58814;Trire2|63240;Trire2|62121	TriviGv29_8_2|149469;TriviGv29_8_2|155684;TriviGv29_8_2|160506;TriviGv29_8_2|165017;TriviGv29_8_2|193671;TriviGv29_8_2|195814;TriviGv29_8_2|203408;TriviGv29_8_2|213228;TriviGv29_8_2|46863;TriviGv29_8_2|46923;TriviGv29_8_2|49087;TriviGv29_8_2|132552;TriviGv29_8_2|132567;TriviGv29_8_2|209827;TriviGv29_8_2|132302;TriviGv29_8_2|122850;TriviGv29_8_2|132350;TriviGv29_8_2|68192	Beaba1|7718;Beaba1|8457	Cormi1|8664	Fusgr1|10160;Fusgr1|12591;Fusgr1|12262;Fusgr1|12279	Fusox1|9368;Fusox1|13706;Fusox1|17271;Fusox1|17519	Aspfu1|8563;Aspfu1|9111	Aspnid1|7731;Aspnid1|4878		PF05729.7|NACHT (93.9%) - PF00400.27|WD40 (86.4%) - PF08662.6|eIF2A (4.5%) - PF01048.15|PNP_UDP_1 (4.5%) - PF02239.11|Cytochrom_D1 (3.0%) - PF13191.1|AAA_16 (3.0%) - PF06985.6|HET (1.5%) - PF11917.3|DUF3435 (1.5%) - PF10647.4|Gmad1 (1.5%) - PF07693.9|KAP_NTPase (1.5%)
43	Ophio5|5929;Ophio5|7505;Ophio5|5802	Ophun1|3234;Ophun1|3305;Ophun1|1416	Hirsu2|10929;Hirsu2|6616;Hirsu2|8537	OphauB2|6514;OphauB2|6684	OphauG2|3724;OphauG2|5163	Dreco1|DCS_03776;Dreco1|DCS_06069	Hirmi1|HIM_02227;Hirmi1|HIM_05577;Hirmi1|HIM_07930	Maggr1|118260	Neucr2|9648	Clapu1|CPUR_02649;Clapu1|CPUR_00629;Clapu1|CPUR_06980;Clapu1|CPUR_04044	Metac1|2951;Metac1|1403;Metac1|7796;Metac1|5916	Metan1|1697;Metan1|3347;Metan1|7726;Metan1|7878	Tolin1|TINF02725-mRNA-1;Tolin1|TINF03134-mRNA-1	Ophsi1|OCS_00650	Trire2|50618;Trire2|105260;Trire2|68812;Trire2|75021	TriviGv29_8_2|65301;TriviGv29_8_2|77012;TriviGv29_8_2|83136;TriviGv29_8_2|223834	Beaba1|3128;Beaba1|5766;Beaba1|6022;Beaba1|10051	Cormi1|4784;Cormi1|501;Cormi1|6845;Cormi1|8974	Fusgr1|10308;Fusgr1|4119;Fusgr1|974;Fusgr1|12747	Fusox1|4954;Fusox1|10377;Fusox1|783;Fusox1|12709	Aspfu1|3630;Aspfu1|4316	Aspnid1|4879;Aspnid1|9287		PF00083.19|Sugar_tr (100.0%) - PF07690.11|MFS_1 (73.0%)
44	Ophio5|7551	Ophun1|2722	Hirsu2|996	OphauB2|1859	OphauG2|6811	Dreco1|DCS_04276;Dreco1|DCS_04514	Hirmi1|HIM_10607;Hirmi1|HIM_11231;Hirmi1|HIM_11427;Hirmi1|HIM_11894;Hirmi1|HIM_12035;Hirmi1|HIM_02507;Hirmi1|HIM_02837;Hirmi1|HIM_03889;Hirmi1|HIM_04460;Hirmi1|HIM_00499;Hirmi1|HIM_05430;Hirmi1|HIM_05666;Hirmi1|HIM_05735;Hirmi1|HIM_06285;Hirmi1|HIM_06365;Hirmi1|HIM_07353;Hirmi1|HIM_07846;Hirmi1|HIM_08490;Hirmi1|HIM_08566;Hirmi1|HIM_00862;Hirmi1|HIM_08653;Hirmi1|HIM_08787;Hirmi1|HIM_08890;Hirmi1|H…	Maggr1|113903	Neucr2|7683	Clapu1|CPUR_02284;Clapu1|CPUR_08782	Metac1|6035	Metan1|6168;Metan1|389;Metan1|10059	Tolin1|TINF05665-mRNA-1;Tolin1|TINF04540-mRNA-1;Tolin1|TINF09487-mRNA-1	Ophsi1|OCS_03033	Trire2|60194	TriviGv29_8_2|35404;TriviGv29_8_2|153013	Beaba1|7831;Beaba1|10165;Beaba1|10154	Cormi1|7878	Fusgr1|6844	Fusox1|9233;Fusox1|9808;Fusox1|16083;Fusox1|16147;Fusox1|16695;Fusox1|17426;Fusox1|17552	Aspfu1|1192	Aspnid1|6081	Canal1|CaO19.5506.1	PF05699.9|Dimer_Tnp_hAT (49.2%) - PF00387.14|PI-PLC-Y (46.0%) - PF00388.14|PI-PLC-X (46.0%) - PF00168.25|C2 (31.7%) - PF02892.10|zf-BED (14.3%) - PF09279.6|EF-hand_like (12.7%) - NO PFAM (6.3%)
45	Ophio5|3948;Ophio5|1359	Ophun1|532;Ophun1|7477	Hirsu2|1076;Hirsu2|3841;Hirsu2|9191;Hirsu2|4905	OphauB2|4462;OphauB2|5120	OphauG2|2459;OphauG2|1480	Dreco1|DCS_02361	Hirmi1|HIM_10551;Hirmi1|HIM_06831	Maggr1|111311	Neucr2|6606;Neucr2|6526;Neucr2|122;Neucr2|3794		Metac1|5735;Metac1|1204	Metan1|1649;Metan1|10507;Metan1|159;Metan1|102;Metan1|8700;Metan1|430	Tolin1|TINF02675-mRNA-1;Tolin1|TINF05694-mRNA-1;Tolin1|TINF05743-mRNA-1	Ophsi1|OCS_01886;Ophsi1|OCS_06170;Ophsi1|OCS_01215	Trire2|54723;Trire2|108348	TriviGv29_8_2|66683;TriviGv29_8_2|128781;TriviGv29_8_2|80163;TriviGv29_8_2|53596;TriviGv29_8_2|128337	Beaba1|3138;Beaba1|9350;Beaba1|8979;Beaba1|9258;Beaba1|2744	Cormi1|9152;Cormi1|3647;Cormi1|4803;Cormi1|9094;Cormi1|3606	Fusgr1|12219;Fusgr1|7435	Fusox1|13448;Fusox1|15180;Fusox1|15161;Fusox1|16441	Aspfu1|6297;Aspfu1|6484	Aspnid1|2135;Aspnid1|4722;Aspnid1|6206;Aspnid1|3726		PF01476.15|LysM (76.2%) - NO PFAM (15.9%) - PF06439.6|DUF1080 (12.7%) - PF01636.18|APH (1.6%)
46	Ophio5|1382;Ophio5|6746;Ophio5|4085	Ophun1|5691;Ophun1|7356	Hirsu2|4582;Hirsu2|7620;Hirsu2|7186;Hirsu2|4583	OphauB2|198;OphauB2|4128;OphauB2|1080;OphauB2|697;OphauB2|199	OphauG2|1096;OphauG2|2844;OphauG2|182		Hirmi1|HIM_10074;Hirmi1|HIM_09566;Hirmi1|HIM_10079;Hirmi1|HIM_10444;Hirmi1|HIM_11316;Hirmi1|HIM_09563;Hirmi1|HIM_09567;Hirmi1|HIM_11967;Hirmi1|HIM_11978;Hirmi1|HIM_09300;Hirmi1|HIM_09270	Maggr1|113375;Maggr1|114368;Maggr1|114198	Neucr2|5963		Metac1|5694;Metac1|3338	Metan1|8647;Metan1|7107	Tolin1|TINF00025-mRNA-1	Ophsi1|OCS_01620;Ophsi1|OCS_02245;Ophsi1|OCS_00393	Trire2|59801;Trire2|62633	TriviGv29_8_2|230731;TriviGv29_8_2|50824	Beaba1|1986;Beaba1|8406;Beaba1|6528	Cormi1|7094;Cormi1|8087;Cormi1|8674;Cormi1|7834	Fusgr1|9185;Fusgr1|13279;Fusgr1|9186;Fusgr1|73	Fusox1|4944;Fusox1|8618;Fusox1|12481	Aspfu1|4710	Aspnid1|3484;Aspnid1|8450		PF12340.3|DUF3638 (88.5%) - PF12359.3|DUF3645 (85.2%) - NO PFAM (11.5%)
47			Hirsu2|5449;Hirsu2|5450				Hirmi1|HIM_10651;Hirmi1|HIM_10853;Hirmi1|HIM_11130;Hirmi1|HIM_11415;Hirmi1|HIM_11943;Hirmi1|HIM_11949;Hirmi1|HIM_12437;Hirmi1|HIM_06041;Hirmi1|HIM_09033;Hirmi1|HIM_09263;Hirmi1|HIM_09940;Hirmi1|HIM_09951;Hirmi1|HIM_11076;Hirmi1|HIM_12478;Hirmi1|HIM_11731;Hirmi1|HIM_11271;Hirmi1|HIM_12365;Hirmi1|HIM_11969;Hirmi1|HIM_11820;Hirmi1|HIM_12315;Hirmi1|HIM_09501;Hirmi1|HIM_12447;Hirmi1|HIM_09100;Hirmi1|H…			Clapu1|CPUR_03261;Clapu1|CPUR_03263;Clapu1|CPUR_03266	Metac1|5372	Metan1|10159;Metan1|394;Metan1|420;Metan1|884;Metan1|903;Metan1|916;Metan1|414;Metan1|10395				TriviGv29_8_2|163577	Beaba1|9678;Beaba1|9680;Beaba1|10101;Beaba1|698;Beaba1|9920;Beaba1|10098;Beaba1|9927;Beaba1|10258;Beaba1|9949;Beaba1|10083;Beaba1|9533;Beaba1|9052;Beaba1|10270	Cormi1|9308		Fusox1|6241;Fusox1|9463;Fusox1|13609;Fusox1|16285;Fusox1|17296;Fusox1|16300;Fusox1|16001	Aspfu1|70			PF05699.9|Dimer_Tnp_hAT (54.1%) - NO PFAM (27.9%) - PF00078.22|RVT_1 (14.8%) - PF14529.1|Exo_endo_phos_2 (9.8%) - PF03372.18|Exo_endo_phos (6.6%) - PF00075.19|RNase_H (1.6%) - PF00665.21|rve (1.6%)
48	Ophio5|1360		Hirsu2|4604	OphauB2|598		Dreco1|DCS_02032;Dreco1|DCS_02363;Dreco1|DCS_08170;Dreco1|DCS_01740	Hirmi1|HIM_10554;Hirmi1|HIM_11343;Hirmi1|HIM_03326		Neucr2|124;Neucr2|6608		Metac1|5145;Metac1|7573	Metan1|157;Metan1|1650;Metan1|431;Metan1|376;Metan1|6971	Tolin1|TINF00551-mRNA-1;Tolin1|TINF05713-mRNA-1;Tolin1|TINF08245-mRNA-1	Ophsi1|OCS_00396;Ophsi1|OCS_02213;Ophsi1|OCS_02501	Trire2|108346;Trire2|56894;Trire2|71245;Trire2|72339	TriviGv29_8_2|66617;TriviGv29_8_2|152158;TriviGv29_8_2|194859;TriviGv29_8_2|201336;TriviGv29_8_2|204370;TriviGv29_8_2|49587;TriviGv29_8_2|53606;TriviGv29_8_2|112097	Beaba1|2230;Beaba1|297;Beaba1|8982;Beaba1|9406	Cormi1|4804;Cormi1|9096;Cormi1|9153;Cormi1|5102	Fusgr1|8758;Fusgr1|12217;Fusgr1|7434	Fusox1|9663;Fusox1|1945;Fusox1|16439	Aspfu1|6295;Aspfu1|8427;Aspfu1|6483	Aspnid1|2134;Aspnid1|4720;Aspnid1|3457;Aspnid1|6241	Canal1|CaO19.12451.1;Canal1|CaO19.4984.1	PF00704.23|Glyco_hydro_18 (100.0%) - PF01476.15|LysM (73.3%) - PF14856.1|Hce2 (15.0%) - PF00187.14|Chitin_bind_1 (10.0%)
49	Ophio5|3660;Ophio5|8525	Ophun1|1014;Ophun1|2999	Hirsu2|10985;Hirsu2|9948	OphauB2|1397;OphauB2|5418	OphauG2|1473	Dreco1|DCS_01567;Dreco1|DCS_07850	Hirmi1|HIM_02852;Hirmi1|HIM_08579	Maggr1|116365;Maggr1|114889;Maggr1|118908	Neucr2|5535;Neucr2|6824	Clapu1|CPUR_00438;Clapu1|CPUR_04520	Metac1|5844;Metac1|9141;Metac1|8770	Metan1|7957;Metan1|8765;Metan1|2668	Tolin1|TINF02529-mRNA-1;Tolin1|TINF04736-mRNA-1;Tolin1|TINF05588-mRNA-1	Ophsi1|OCS_01289;Ophsi1|OCS_05731	Trire2|67469;Trire2|76758	TriviGv29_8_2|77936;TriviGv29_8_2|28190	Beaba1|2296;Beaba1|6426	Cormi1|7471;Cormi1|8673	Fusgr1|12327;Fusgr1|12959;Fusgr1|10520;Fusgr1|4873;Fusgr1|12498;Fusgr1|2697	Fusox1|3145;Fusox1|6438;Fusox1|2174;Fusox1|4006;Fusox1|5662;Fusox1|14120	Aspfu1|2583;Aspfu1|9040;Aspfu1|9764	Aspnid1|2675;Aspnid1|4390;Aspnid1|2806	Canal1|CaO19.11464.1;Canal1|CaO19.3981.1	PF00083.19|Sugar_tr (100.0%) - PF07690.11|MFS_1 (98.3%) - PF01770.13|Folate_carrier (3.4%)
50							Hirmi1|HIM_10275;Hirmi1|HIM_11126;Hirmi1|HIM_11537;Hirmi1|HIM_11540;Hirmi1|HIM_11960;Hirmi1|HIM_12377;Hirmi1|HIM_12414;Hirmi1|HIM_01392;Hirmi1|HIM_01461;Hirmi1|HIM_00467;Hirmi1|HIM_09517;Hirmi1|HIM_09919;Hirmi1|HIM_12248;Hirmi1|HIM_11536;Hirmi1|HIM_02739;Hirmi1|HIM_04635;Hirmi1|HIM_11887;Hirmi1|HIM_10400;Hirmi1|HIM_10630;Hirmi1|HIM_11183;Hirmi1|HIM_02008;Hirmi1|HIM_09303;Hirmi1|HIM_10315;Hirmi1|H…			Clapu1|CPUR_00497;Clapu1|CPUR_08827;Clapu1|CPUR_03652		Metan1|3258;Metan1|898	Tolin1|TINF00652-mRNA-1						Fusgr1|6895	Fusox1|9235;Fusox1|9806;Fusox1|9336;Fusox1|11681;Fusox1|11719;Fusox1|16326				PF13843.1|DDE_Tnp_1_7 (76.3%) - PF14479.1|HeLo (10.2%) - PF05699.9|Dimer_Tnp_hAT (8.5%) - NO PFAM (6.8%) - PF13086.1|AAA_11 (1.7%) - PF13087.1|AAA_12 (1.7%)
51	Ophio5|6505;Ophio5|8083;Ophio5|8516	Ophun1|3557;Ophun1|4468;Ophun1|6693	Hirsu2|334;Hirsu2|10356;Hirsu2|3904	OphauB2|4904;OphauB2|141;OphauB2|3339	OphauG2|3614;OphauG2|4637;OphauG2|5047	Dreco1|DCS_06215;Dreco1|DCS_07519	Hirmi1|HIM_02207;Hirmi1|HIM_02503;Hirmi1|HIM_02571	Maggr1|113286;Maggr1|110906;Maggr1|116707	Neucr2|1295;Neucr2|6078	Clapu1|CPUR_03353;Clapu1|CPUR_05810	Metac1|4243;Metac1|7354;Metac1|1249	Metan1|3990;Metan1|5508;Metan1|6272	Tolin1|TINF07434-mRNA-1;Tolin1|TINF08019-mRNA-1;Tolin1|TINF09626-mRNA-1	Ophsi1|OCS_02449;Ophsi1|OCS_04042;Ophsi1|OCS_04071	Trire2|57088;Trire2|79741	TriviGv29_8_2|158532;TriviGv29_8_2|59747	Beaba1|165;Beaba1|2919;Beaba1|8297	Cormi1|6292;Cormi1|880	Fusgr1|1251;Fusgr1|13251;Fusgr1|2475	Fusox1|6627;Fusox1|12891;Fusox1|321	Aspfu1|470	Aspnid1|9445	Canal1|CaO19.10252.1;Canal1|CaO19.2738.1	PF00916.15|Sulfate_transp (100.0%) - PF13792.1|Sulfate_tra_GLY (98.3%) - PF01740.16|STAS (94.8%) - PF07690.11|MFS_1 (1.7%) - PF01863.12|DUF45 (1.7%) - PF08325.5|WLM (1.7%)
52	Ophio5|4168;Ophio5|5392;Ophio5|741	Ophun1|3781;Ophun1|1856;Ophun1|435	Hirsu2|10936;Hirsu2|1965;Hirsu2|5938;Hirsu2|7335;Hirsu2|9409	OphauB2|135;OphauB2|4856	OphauG2|3621;OphauG2|781	Dreco1|DCS_04937	Hirmi1|HIM_02080;Hirmi1|HIM_06643				Metac1|2149;Metac1|7665;Metac1|5293	Metan1|10163;Metan1|7694;Metan1|3936;Metan1|6935;Metan1|8119	Tolin1|TINF02738-mRNA-1;Tolin1|TINF09683-mRNA-1;Tolin1|TINF00248-mRNA-1	Ophsi1|OCS_01745;Ophsi1|OCS_02816	Trire2|59515	TriviGv29_8_2|53883	Beaba1|9754;Beaba1|451;Beaba1|10050;Beaba1|10175	Cormi1|1900;Cormi1|4287;Cormi1|8975;Cormi1|8566	Fusgr1|8804;Fusgr1|3055	Fusox1|10395;Fusox1|14080;Fusox1|9630;Fusox1|6681;Fusox1|3609	Aspfu1|5945	Aspnid1|3809	Canal1|CaO19.9156.1;Canal1|CaO19.1583.1;Canal1|CaO19.2517.1;Canal1|CaO19.10053.1;Canal1|CaO19.12354.1;Canal1|CaO19.10508.1;Canal1|CaO19.2991.1;Canal1|CaO19.4889.1	PF07690.11|MFS_1 (94.8%) - PF00083.19|Sugar_tr (48.3%) - NO PFAM (5.2%) - PF06609.8|TRI12 (3.4%) - PF05977.8|MFS_3 (3.4%)
53	Ophio5|4172;Ophio5|4173	Ophun1|650	Hirsu2|1634;Hirsu2|6437;Hirsu2|6438	OphauB2|7747;OphauB2|7746	OphauG2|4789;OphauG2|4788	Dreco1|DCS_02652;Dreco1|DCS_03231;Dreco1|DCS_02653	Hirmi1|HIM_08842;Hirmi1|HIM_08840	Maggr1|120198;Maggr1|116917	Neucr2|7628;Neucr2|7935	Clapu1|CPUR_02224;Clapu1|CPUR_03115	Metac1|2084;Metac1|1734;Metac1|2085	Metan1|1536;Metan1|5459;Metan1|1535	Tolin1|TINF05015-mRNA-1	Ophsi1|OCS_00181	Trire2|121367;Trire2|77093	TriviGv29_8_2|222181;TriviGv29_8_2|35658;TriviGv29_8_2|73447	Beaba1|6698;Beaba1|8795;Beaba1|6696	Cormi1|2081;Cormi1|3222;Cormi1|3219	Fusgr1|8098;Fusgr1|8096	Fusox1|7195;Fusox1|7197	Aspfu1|6137;Aspfu1|5124;Aspfu1|1790	Aspnid1|1450	Canal1|CaO19.762.1;Canal1|CaO19.8382.1;Canal1|CaO19.12178.1;Canal1|CaO19.13458.1;Canal1|CaO19.4707.1;Canal1|CaO19.6037.1;Canal1|CaO19.8551.1;Canal1|CaO19.936.1;Canal1|CaO19.9249.1;Canal1|CaO19.1680.1	PF00149.23|Metallophos (55.2%) - PF00006.20|ATP-synt_ab (41.4%) - PF02874.18|ATP-synt_ab_N (41.4%) - PF00306.22|ATP-synt_ab_C (37.9%) - NO PFAM (6.9%) - PF01205.14|UPF0029 (1.7%)
54	Ophio5|4843	Ophun1|3566	Hirsu2|307	OphauB2|1074;OphauB2|4649;OphauB2|8009	OphauG2|7923;OphauG2|1354	Dreco1|DCS_00304	Hirmi1|HIM_11238;Hirmi1|HIM_12213;Hirmi1|HIM_02395;Hirmi1|HIM_01326;Hirmi1|HIM_00524	Maggr1|121346		Clapu1|CPUR_01297	Metac1|8895	Metan1|10183;Metan1|6955;Metan1|9684;Metan1|8921	Tolin1|TINF01897-mRNA-1;Tolin1|TINF08014-mRNA-1	Ophsi1|OCS_06237	Trire2|57204	TriviGv29_8_2|194415	Beaba1|635;Beaba1|1494;Beaba1|3026	Cormi1|8200;Cormi1|4956;Cormi1|3038	Fusgr1|4591;Fusgr1|4249	Fusox1|12437	Aspfu1|8523	Aspnid1|7485	Canal1|CaO19.7320.1;Canal1|CaO19.8925.1;Canal1|CaO19.2133.1;Canal1|CaO19.12284.1;Canal1|CaO19.4821.1;Canal1|CaO19.12646.1;Canal1|CaO19.5179.1;Canal1|CaO19.9680.1;Canal1|CaO19.12319.1;Canal1|CaO19.4856.1;Canal1|CaO19.1345.1;Canal1|CaO19.12285.1;Canal1|CaO19.4822.1;Canal1|CaO19.12267.1;Canal1|CaO19.4804.1;Canal1|CaO19.12286.1;Canal1|CaO19.4823.1;Canal1|CaO19.12639.1;Canal1|CaO19.5172.1;Canal1|CaO19…	PF03583.9|LIP (100.0%) - PF12695.2|Abhydrolase_5 (15.5%) - PF12697.2|Abhydrolase_6 (6.9%)
55	Ophio5|263	Ophun1|222;Ophun1|6308	Hirsu2|1697;Hirsu2|2026	OphauB2|7989;OphauB2|173	OphauG2|5102;OphauG2|1638	Dreco1|DCS_03443;Dreco1|DCS_03018	Hirmi1|HIM_05651;Hirmi1|HIM_00742	Maggr1|121438;Maggr1|115569;Maggr1|115990;Maggr1|111666	Neucr2|4959;Neucr2|69;Neucr2|8831;Neucr2|8847;Neucr2|5406	Clapu1|CPUR_01302	Metac1|9531;Metac1|2297	Metan1|9671;Metan1|7488	Tolin1|TINF07782-mRNA-1;Tolin1|TINF02502-mRNA-1	Ophsi1|OCS_04370;Ophsi1|OCS_04685	Trire2|121746	TriviGv29_8_2|71118;TriviGv29_8_2|37929;TriviGv29_8_2|46692;TriviGv29_8_2|112102;TriviGv29_8_2|29344	Beaba1|8328;Beaba1|9289;Beaba1|4013;Beaba1|7146;Beaba1|2754	Cormi1|2748;Cormi1|8209;Cormi1|5450;Cormi1|1693	Fusgr1|7643;Fusgr1|10946	Fusox1|7724;Fusox1|12104	Aspfu1|8259;Aspfu1|8382;Aspfu1|1311	Aspnid1|9782;Aspnid1|5952;Aspnid1|6198;Aspnid1|311		PF12708.2|Pectate_lyase_3 (100.0%) - PF01476.15|LysM (7.0%) - PF13472.1|Lipase_GDSL_2 (5.3%) - PF13229.1|Beta_helix (1.8%) - PF01822.14|WSC (1.8%)
56	Ophio5|4618;Ophio5|5967;Ophio5|6024	Ophun1|3694;Ophun1|1382;Ophun1|5312	Hirsu2|9801;Hirsu2|1941	OphauB2|7551	OphauG2|6252	Dreco1|DCS_04996	Hirmi1|HIM_05367;Hirmi1|HIM_05414	Maggr1|112456;Maggr1|118089			Metac1|2145;Metac1|6866;Metac1|8480	Metan1|6939;Metan1|8459	Tolin1|TINF02084-mRNA-1;Tolin1|TINF05975-mRNA-1	Ophsi1|OCS_01200	Trire2|122963;Trire2|121156	TriviGv29_8_2|28132;TriviGv29_8_2|53922;TriviGv29_8_2|80736	Beaba1|4150;Beaba1|5553;Beaba1|2106	Cormi1|2606;Cormi1|5203;Cormi1|6893	Fusgr1|11067;Fusgr1|2615;Fusgr1|4884	Fusox1|3173;Fusox1|13435;Fusox1|13495;Fusox1|16548;Fusox1|6539;Fusox1|4049	Aspfu1|1211;Aspfu1|3335;Aspfu1|8821;Aspfu1|4590	Aspnid1|9754;Aspnid1|10186;Aspnid1|7246;Aspnid1|8311	Canal1|CaO19.3152.1;Canal1|CaO19.10662.1	PF01179.15|Cu_amine_oxid (100.0%) - PF02728.11|Cu_amine_oxidN3 (77.4%) - PF02727.11|Cu_amine_oxidN2 (73.6%) - PF04969.11|CS (1.9%) - PF01425.16|Amidase (1.9%) - PF04968.7|CHORD (1.9%) - PF00106.20|adh_short (1.9%) - PF08659.5|KR (1.9%) - PF13561.1|adh_short_C2 (1.9%)
57	Ophio5|2615;Ophio5|4049	Ophun1|7604	Hirsu2|7599;Hirsu2|90	OphauB2|5509;OphauB2|6939	OphauG2|7112;OphauG2|1232	Dreco1|DCS_03110;Dreco1|DCS_07806	Hirmi1|HIM_00908;Hirmi1|HIM_04530	Maggr1|114580;Maggr1|115773	Neucr2|6002;Neucr2|4084	Clapu1|CPUR_06514;Clapu1|CPUR_06516	Metac1|8492;Metac1|5238	Metan1|2744;Metan1|7567;Metan1|983;Metan1|415	Tolin1|TINF03922-mRNA-1;Tolin1|TINF05873-mRNA-1;Tolin1|TINF03450-mRNA-1	Ophsi1|OCS_00872;Ophsi1|OCS_06711	Trire2|43873;Trire2|55179	TriviGv29_8_2|151736;TriviGv29_8_2|57134;TriviGv29_8_2|178019;TriviGv29_8_2|80909	Beaba1|6297;Beaba1|1875	Cormi1|5672;Cormi1|976	Fusgr1|6322	Fusox1|13291;Fusox1|2683	Aspfu1|6253;Aspfu1|2197	Aspnid1|1679;Aspnid1|3303	Canal1|CaO19.10922.1;Canal1|CaO19.3418.1;Canal1|CaO19.7517.1;Canal1|CaO19.3895.1;Canal1|CaO19.11376.1;Canal1|CaO19.7586.1	PF00491.16|Arginase (47.2%) - PF00704.23|Glyco_hydro_18 (47.2%) - PF00734.13|CBM_1 (17.0%) - PF13928.1|Flocculin_t3 (3.8%) - NO PFAM (3.8%) - PF11951.3|Fungal_trans_2 (1.9%)
58	Ophio5|2334;Ophio5|3207	Ophun1|4596;Ophun1|168	Hirsu2|6991;Hirsu2|11070;Hirsu2|6404	OphauB2|5197;OphauB2|5723	OphauG2|7105;OphauG2|166	Dreco1|DCS_01059;Dreco1|DCS_01145	Hirmi1|HIM_01539;Hirmi1|HIM_08455	Maggr1|116751;Maggr1|117220	Neucr2|166;Neucr2|4668	Clapu1|CPUR_04845;Clapu1|CPUR_00523	Metac1|3722;Metac1|856	Metan1|5889;Metan1|7384	Tolin1|TINF00288-mRNA-1;Tolin1|TINF06239-mRNA-1;Tolin1|TINF09685-mRNA-1	Ophsi1|OCS_01064	Trire2|43831;Trire2|79258	TriviGv29_8_2|67600;TriviGv29_8_2|84579	Beaba1|1062;Beaba1|6769	Cormi1|3289;Cormi1|1421	Fusgr1|7796;Fusgr1|9646	Fusox1|11078;Fusox1|7477	Aspfu1|2392;Aspfu1|5472;Aspfu1|7375	Aspnid1|4166;Aspnid1|1152	Canal1|CaO19.6778.1;Canal1|CaO19.7955.1;Canal1|CaO19.8547.1;Canal1|CaO19.932.1;Canal1|CaO19.14070.1;Canal1|CaO19.323.1	PF00122.15|E1-E2_ATPase (98.1%) - PF12710.2|HAD (98.1%) - PF13246.1|Hydrolase_like2 (98.1%) - PF00702.21|Hydrolase (88.5%) - NO PFAM (1.9%)
59	Ophio5|5998;Ophio5|8535	Ophun1|2798;Ophun1|2943	Hirsu2|9074;Hirsu2|10431;Hirsu2|7979	OphauB2|1423	OphauG2|7005	Dreco1|DCS_04084;Dreco1|DCS_04985;Dreco1|DCS_08074	Hirmi1|HIM_02907;Hirmi1|HIM_05240;Hirmi1|HIM_06583			Clapu1|CPUR_05372;Clapu1|CPUR_05411	Metac1|312;Metac1|5689;Metac1|6739	Metan1|9931;Metan1|1163;Metan1|8641;Metan1|1608	Tolin1|TINF02519-mRNA-1;Tolin1|TINF00005-mRNA-1;Tolin1|TINF04001-mRNA-1;Tolin1|TINF05032-mRNA-1	Ophsi1|OCS_01930;Ophsi1|OCS_03349;Ophsi1|OCS_00564	Trire2|123279;Trire2|52073	TriviGv29_8_2|35003;TriviGv29_8_2|41947	Beaba1|2214;Beaba1|8429;Beaba1|8505;Beaba1|6835	Cormi1|7555;Cormi1|9059;Cormi1|9207;Cormi1|9534	Fusgr1|12521;Fusgr1|4832;Fusgr1|5317	Fusox1|3072;Fusox1|5057;Fusox1|6395;Fusox1|8966	Aspfu1|3231	Aspnid1|2935		PF00884.18|Sulfatase (100.0%) - PF01663.17|Phosphodiest (82.7%)
60	Ophio5|1607	Ophun1|3730;Ophun1|3731	Hirsu2|7357;Hirsu2|7358	OphauB2|6264;OphauB2|6265	OphauG2|4172;OphauG2|4173	Dreco1|DCS_05405	Hirmi1|HIM_01574;Hirmi1|HIM_01575	Maggr1|112313;Maggr1|115113	Neucr2|3052;Neucr2|3476	Clapu1|CPUR_08040;Clapu1|CPUR_08041	Metac1|302;Metac1|1827;Metac1|1828	Metan1|5366;Metan1|5367	Tolin1|TINF01614-mRNA-1;Tolin1|TINF01624-mRNA-1;Tolin1|TINF09696-mRNA-1	Ophsi1|OCS_06389	Trire2|50996;Trire2|66963	TriviGv29_8_2|76205;TriviGv29_8_2|44289	Beaba1|4295;Beaba1|1236	Cormi1|1525;Cormi1|1527	Fusgr1|3642;Fusgr1|3650	Fusox1|8321;Fusox1|8329	Aspfu1|5066;Aspfu1|6038;Aspfu1|6064;Aspfu1|6767;Aspfu1|5553	Aspnid1|1519;Aspnid1|3652;Aspnid1|891;Aspnid1|10258;Aspnid1|1979	Canal1|CaO19.6577.1;Canal1|CaO19.7148.1;Canal1|CaO19.13930.1	PF07690.11|MFS_1 (57.7%) - PF00083.19|Sugar_tr (53.8%) - PF00168.25|C2 (44.2%) - PF06609.8|TRI12 (1.9%)
61	Ophio5|2942;Ophio5|1770	Ophun1|2443;Ophun1|5376	Hirsu2|6650;Hirsu2|8416	OphauB2|4376;OphauB2|6581;OphauB2|4377	OphauG2|5800;OphauG2|6883	Dreco1|DCS_02940;Dreco1|DCS_07578	Hirmi1|HIM_03339;Hirmi1|HIM_07099	Maggr1|112024;Maggr1|118796	Neucr2|4385;Neucr2|820	Clapu1|CPUR_04961;Clapu1|CPUR_07998	Metac1|5034;Metac1|7086	Metan1|3534;Metan1|4065	Tolin1|TINF05881-mRNA-1;Tolin1|TINF07372-mRNA-1	Ophsi1|OCS_03271	Trire2|2687;Trire2|80142	TriviGv29_8_2|80583;TriviGv29_8_2|216898	Beaba1|1575;Beaba1|2283	Cormi1|5876;Cormi1|7489	Fusgr1|1196;Fusgr1|6360	Fusox1|376;Fusox1|2648	Aspfu1|1392;Aspfu1|982	Aspnid1|5527;Aspnid1|5864	Canal1|CaO19.6387.1;Canal1|CaO19.13747.1;Canal1|CaO19.6389.1;Canal1|CaO19.8501.1;Canal1|CaO19.882.1;Canal1|CaO19.8503.1;Canal1|CaO19.884.1	PF00004.24|AAA (96.1%) - PF07728.9|AAA_5 (92.2%) - PF07724.9|AAA_2 (92.2%) - PF10431.4|ClpB_D2-small (90.2%) - PF00158.21|Sigma54_activat (62.7%) - PF02861.15|Clp_N (45.1%) - PF13191.1|AAA_16 (25.5%)
62	Ophio5|7279;Ophio5|8067;Ophio5|971	Ophun1|3601;Ophun1|5000;Ophun1|5419	Hirsu2|923;Hirsu2|266	OphauB2|2008	OphauG2|1899	Dreco1|DCS_00165;Dreco1|DCS_01758;Dreco1|DCS_07083;Dreco1|DCS_04366	Hirmi1|HIM_06788;Hirmi1|HIM_07874;Hirmi1|HIM_08884	Maggr1|115025	Neucr2|10541;Neucr2|8252	Clapu1|CPUR_03393;Clapu1|CPUR_06232;Clapu1|CPUR_07833	Metac1|2604;Metac1|4926;Metac1|4495;Metac1|4915	Metan1|9805;Metan1|3235;Metan1|7817;Metan1|3033;Metan1|3226;Metan1|9219	Tolin1|TINF00259-mRNA-1;Tolin1|TINF03595-mRNA-1;Tolin1|TINF09885-mRNA-1	Ophsi1|OCS_04944	Trire2|122495;Trire2|69123	TriviGv29_8_2|177741;TriviGv29_8_2|58111	Beaba1|3309;Beaba1|6352	Cormi1|5693;Cormi1|8475;Cormi1|9566	Fusgr1|12013;Fusgr1|3413	Fusox1|8105;Fusox1|14267	Aspfu1|152			PF03663.9|Glyco_hydro_76 (100.0%)
63	Ophio5|4869	Ophun1|6738	Hirsu2|6139	OphauB2|6054	OphauG2|5663	Dreco1|DCS_03926	Hirmi1|HIM_10622;Hirmi1|HIM_10632;Hirmi1|HIM_10918;Hirmi1|HIM_10996;Hirmi1|HIM_11595;Hirmi1|HIM_12382;Hirmi1|HIM_02006;Hirmi1|HIM_02014;Hirmi1|HIM_02649;Hirmi1|HIM_03090;Hirmi1|HIM_04514;Hirmi1|HIM_05133;Hirmi1|HIM_06034;Hirmi1|HIM_00617;Hirmi1|HIM_07273;Hirmi1|HIM_07888;Hirmi1|HIM_08045;Hirmi1|HIM_08574;Hirmi1|HIM_09335;Hirmi1|HIM_09887;Hirmi1|HIM_08679;Hirmi1|HIM_11083;Hirmi1|HIM_07601	Maggr1|119348	Neucr2|1748	Clapu1|CPUR_00052;Clapu1|CPUR_00053	Metac1|7812	Metan1|3359	Tolin1|TINF06082-mRNA-1	Ophsi1|OCS_05426	Trire2|123226;Trire2|121091	TriviGv29_8_2|42275	Beaba1|7623	Cormi1|8758	Fusgr1|6522	Fusox1|2495		Aspnid1|9556;Aspnid1|9086;Aspnid1|1638;Aspnid1|5230;Aspnid1|6060;Aspnid1|6524;Aspnid1|865		PF01498.13|HTH_Tnp_Tc3_2 (56.9%) - PF13358.1|DDE_3 (51.0%) - PF13551.1|HTH_29 (51.0%) - PF01204.13|Trehalase (43.1%) - PF00196.14|GerE (11.8%) - PF06202.9|GDE_C (5.9%) - PF01753.13|zf-MYND (2.0%) - NO PFAM (2.0%)
64	Ophio5|2080;Ophio5|3956	Ophun1|3466	Hirsu2|1557;Hirsu2|3759;Hirsu2|289	OphauB2|5677;OphauB2|1583;OphauB2|1284	OphauG2|3835;OphauG2|43;OphauG2|7621	Dreco1|DCS_05315;Dreco1|DCS_07253	Hirmi1|HIM_00105;Hirmi1|HIM_01784	Maggr1|112857	Neucr2|4811	Clapu1|CPUR_07632;Clapu1|CPUR_06372	Metac1|2966;Metac1|6140;Metac1|4280	Metan1|2797;Metan1|5766;Metan1|7696	Tolin1|TINF07153-mRNA-1;Tolin1|TINF08107-mRNA-1;Tolin1|TINF08374-mRNA-1	Ophsi1|OCS_00114;Ophsi1|OCS_02187	Trire2|120998	TriviGv29_8_2|87251	Beaba1|2482;Beaba1|8361;Beaba1|8809	Cormi1|2139;Cormi1|5842;Cormi1|6392	Fusgr1|7968;Fusgr1|4332	Fusox1|12321;Fusox1|7316	Aspfu1|8410;Aspfu1|7224	Aspnid1|10465	Canal1|CaO19.8919.1;Canal1|CaO19.10011.1;Canal1|CaO19.1339.1;Canal1|CaO19.2474.1	PF00450.17|Peptidase_S10 (100.0%) - PF05388.6|Carbpep_Y_N (24.0%) - PF06963.7|FPN1 (2.0%)
65	Ophio5|2176;Ophio5|3380;Ophio5|4283	Ophun1|4375;Ophun1|4555	Hirsu2|2687;Hirsu2|2688	OphauB2|1349;OphauB2|5711	OphauG2|5173;OphauG2|5172	Dreco1|DCS_01352;Dreco1|DCS_01353	Hirmi1|HIM_06374;Hirmi1|HIM_07725;Hirmi1|HIM_07726	Maggr1|111924;Maggr1|116893	Neucr2|4699;Neucr2|4465	Clapu1|CPUR_05581;Clapu1|CPUR_05582	Metac1|408;Metac1|407	Metan1|6059;Metan1|6058	Tolin1|TINF09745-mRNA-1;Tolin1|TINF09744-mRNA-1	Ophsi1|OCS_01146;Ophsi1|OCS_01147	Trire2|107263;Trire2|121754	TriviGv29_8_2|74421;TriviGv29_8_2|82542	Beaba1|919;Beaba1|920	Cormi1|2783;Cormi1|2781	Fusgr1|7677;Fusgr1|7676	Fusox1|7690;Fusox1|7691	Aspfu1|465;Aspfu1|1359	Aspnid1|6354;Aspnid1|5891	Canal1|CaO19.8121.1;Canal1|CaO19.491.1;Canal1|CaO19.9080.1;Canal1|CaO19.1504.1	PF11815.3|DUF3336 (54.0%) - PF01734.17|Patatin (54.0%) - PF00226.26|DnaJ (48.0%) - PF02889.11|Sec63 (48.0%) - PF09439.5|SRPRB (6.0%) - PF00025.16|Arf (6.0%) - PF00071.17|Ras (6.0%) - PF08477.8|Miro (6.0%) - PF01926.18|MMR_HSR1 (6.0%)
66	Ophio5|149;Ophio5|8338	Ophun1|2012;Ophun1|2987	Hirsu2|5969	OphauB2|6241	OphauG2|6974	Dreco1|DCS_04156;Dreco1|DCS_05648	Hirmi1|HIM_03550;Hirmi1|HIM_07850	Maggr1|120612	Neucr2|1184	Clapu1|CPUR_00659	Metac1|5583;Metac1|6121;Metac1|7040	Metan1|3109;Metan1|5020;Metan1|6624	Tolin1|TINF01539-mRNA-1;Tolin1|TINF02511-mRNA-1		Trire2|124256;Trire2|70527	TriviGv29_8_2|89587;TriviGv29_8_2|59419	Beaba1|5057;Beaba1|5854	Cormi1|2890;Cormi1|1738	Fusgr1|12361;Fusgr1|2377;Fusgr1|4210	Fusox1|13156;Fusox1|16077;Fusox1|16153;Fusox1|17559;Fusox1|14853	Aspfu1|4600;Aspfu1|5329;Aspfu1|6037	Aspnid1|3668;Aspnid1|7349	Canal1|CaO19.6594.1;Canal1|CaO19.689.1;Canal1|CaO19.690.1;Canal1|CaO19.8307.1;Canal1|CaO19.8309.1;Canal1|CaO19.12568.1;Canal1|CaO19.5102.1	PF01735.13|PLA2_B (100.0%)
67	Ophio5|2818	Ophun1|6759	Hirsu2|9870;Hirsu2|1943	OphauB2|1816	OphauG2|6012;OphauG2|6011	Dreco1|DCS_07058	Hirmi1|HIM_02886;Hirmi1|HIM_05991;Hirmi1|HIM_07685;Hirmi1|HIM_09737;Hirmi1|HIM_09996	Maggr1|120857;Maggr1|115529;Maggr1|115951	Neucr2|6421;Neucr2|8778	Clapu1|CPUR_06870;Clapu1|CPUR_08364;Clapu1|CPUR_08792	Metac1|2743;Metac1|5199;Metac1|9272	Metan1|2064;Metan1|6636;Metan1|7531	Tolin1|TINF08290-mRNA-1;Tolin1|TINF09150-mRNA-1	Ophsi1|OCS_03883	Trire2|111733;Trire2|60635;Trire2|74198;Trire2|79921	TriviGv29_8_2|71600;TriviGv29_8_2|31499;TriviGv29_8_2|56038;TriviGv29_8_2|59191	Beaba1|6019;Beaba1|6226;Beaba1|8796	Cormi1|2080;Cormi1|3997;Cormi1|1413			Aspfu1|8431;Aspfu1|8874;Aspfu1|943	Aspnid1|2382;Aspnid1|5492;Aspnid1|10518		PF07971.7|Glyco_hydro_92 (100.0%)
68	Ophio5|7314	Ophun1|5383	Hirsu2|3302;Hirsu2|9455	OphauB2|4184			Hirmi1|HIM_10260;Hirmi1|HIM_10293;Hirmi1|HIM_10541;Hirmi1|HIM_10633;Hirmi1|HIM_10865;Hirmi1|HIM_10866;Hirmi1|HIM_12049;Hirmi1|HIM_07753;Hirmi1|HIM_09768;Hirmi1|HIM_10683;Hirmi1|HIM_06575;Hirmi1|HIM_09771;Hirmi1|HIM_09822	Maggr1|121216;Maggr1|115835			Metac1|5113	Metan1|6905	Tolin1|TINF09660-mRNA-1;Tolin1|TINF00833-mRNA-1	Ophsi1|OCS_00592		TriviGv29_8_2|21489			Fusgr1|5708;Fusgr1|4217;Fusgr1|8988;Fusgr1|12313	Fusox1|9196;Fusox1|9846;Fusox1|11874;Fusox1|15968;Fusox1|16262;Fusox1|17327;Fusox1|17373;Fusox1|17663;Fusox1|10418;Fusox1|2177;Fusox1|5410;Fusox1|9666;Fusox1|14074;Fusox1|15215;Fusox1|3321		Aspnid1|3046;Aspnid1|6210;Aspnid1|6273;Aspnid1|8776;Aspnid1|2663		PF12770.2|CHAT (74.0%) - PF13374.1|TPR_10 (32.0%) - NO PFAM (10.0%) - PF12862.2|Apc5 (2.0%) - PF13424.1|TPR_12 (2.0%)
69	Ophio5|1151;Ophio5|723;Ophio5|2727	Ophun1|6086;Ophun1|1558;Ophun1|1793	Hirsu2|3661;Hirsu2|7981	OphauB2|502;OphauB2|5266;OphauB2|7887	OphauG2|4414;OphauG2|5649;OphauG2|149	Dreco1|DCS_01524;Dreco1|DCS_06901	Hirmi1|HIM_02253;Hirmi1|HIM_03809;Hirmi1|HIM_04609	Maggr1|115600;Maggr1|120365	Neucr2|7586;Neucr2|8687	Clapu1|CPUR_03516;Clapu1|CPUR_07144	Metac1|3488;Metac1|3852;Metac1|9221	Metan1|2218;Metan1|2963;Metan1|9906	Tolin1|TINF03787-mRNA-1;Tolin1|TINF09047-mRNA-1	Ophsi1|OCS_04351;Ophsi1|OCS_05172	Trire2|54366;Trire2|64397	TriviGv29_8_2|179276;TriviGv29_8_2|34323	Beaba1|4805;Beaba1|5639;Beaba1|6399	Cormi1|2031;Cormi1|4603;Cormi1|5829	Fusgr1|5519	Fusox1|9555	Aspfu1|617	Aspnid1|1831		PF04734.8|Ceramidase_alk (100.0%) - PF13245.1|AAA_19 (2.0%) - PF13361.1|UvrD_C (2.0%) - PF00580.16|UvrD-helicase (2.0%) - PF13538.1|UvrD_C_2 (2.0%)
70	Ophio5|485;Ophio5|4927	Ophun1|4859;Ophun1|5460	Hirsu2|3568	OphauB2|4536;OphauB2|91	OphauG2|2573;OphauG2|5614	Dreco1|DCS_02999;Dreco1|DCS_05055	Hirmi1|HIM_03627;Hirmi1|HIM_08150	Maggr1|113295;Maggr1|115291	Neucr2|10439;Neucr2|10679;Neucr2|10680	Clapu1|CPUR_04321;Clapu1|CPUR_05607	Metac1|4626;Metac1|791	Metan1|4595;Metan1|8242	Tolin1|TINF02079-mRNA-1;Tolin1|TINF04848-mRNA-1	Ophsi1|OCS_01547	Trire2|121686;Trire2|65295	TriviGv29_8_2|190230;TriviGv29_8_2|111115	Beaba1|504;Beaba1|6944	Cormi1|1313;Cormi1|763	Fusgr1|7281;Fusgr1|9924;Fusgr1|11431	Fusox1|11139;Fusox1|14809;Fusox1|17124	Aspfu1|2300;Aspfu1|4070	Aspnid1|4485;Aspnid1|9073	Canal1|CaO19.8922.1;Canal1|CaO19.13173.1;Canal1|CaO19.1342.1;Canal1|CaO19.5750.1	PF00464.14|SHMT (100.0%) - PF00266.14|Aminotran_5 (32.7%) - PF00155.16|Aminotran_1_2 (26.5%)
71	Ophio5|6934;Ophio5|7435	Ophun1|6480;Ophun1|7566	Hirsu2|258;Hirsu2|472;Hirsu2|10315	OphauB2|4801;OphauB2|5027	OphauG2|267;OphauG2|361	Dreco1|DCS_01789;Dreco1|DCS_07377	Hirmi1|HIM_02629;Hirmi1|HIM_03944	Maggr1|113204;Maggr1|119640	Neucr2|5822;Neucr2|869	Clapu1|CPUR_05061;Clapu1|CPUR_07023	Metac1|4152;Metac1|6383	Metan1|6517;Metan1|7221	Tolin1|TINF01287-mRNA-1;Tolin1|TINF07359-mRNA-1	Ophsi1|OCS_01001;Ophsi1|OCS_03687	Trire2|108459;Trire2|55928	TriviGv29_8_2|79758;TriviGv29_8_2|51971	Beaba1|1733;Beaba1|1947	Cormi1|4116;Cormi1|7036	Fusgr1|11163;Fusgr1|1419	Fusox1|15778;Fusox1|171	Aspfu1|2502;Aspfu1|8199	Aspnid1|4291;Aspnid1|6182	Canal1|CaO19.9896.1;Canal1|CaO19.2360.1;Canal1|CaO19.3221.1;Canal1|CaO19.10732.1	PF02786.12|CPSase_L_D2 (98.0%) - PF13535.1|ATP-grasp_4 (98.0%) - PF00289.17|CPSase_L_chain (98.0%) - PF02787.14|CPSase_L_D3 (98.0%) - PF07478.8|Dala_Dala_lig_C (98.0%) - PF02222.17|ATP-grasp (98.0%) - PF08443.6|RimK (51.0%) - PF02142.17|MGS (49.0%) - PF00185.19|OTCace (49.0%) - PF00117.23|GATase (49.0%) - PF02729.16|OTCace_N (46.9%) - PF00988.17|CPSase_sm_chain (46.9%) - PF07722.8|Peptidase_C26 (…
72	Ophio5|639	Ophun1|737;Ophun1|6554	Hirsu2|570	OphauB2|1700;OphauB2|2161	OphauG2|1891;OphauG2|2069	Dreco1|DCS_03819	Hirmi1|HIM_10869;Hirmi1|HIM_06981;Hirmi1|HIM_06980	Maggr1|118936;Maggr1|119977;Maggr1|118940	Neucr2|2233;Neucr2|6045;Neucr2|2225	Clapu1|CPUR_08667;Clapu1|CPUR_08668;Clapu1|CPUR_06001	Metac1|2795	Metan1|4350;Metan1|5259;Metan1|4351	Tolin1|TINF07092-mRNA-1;Tolin1|TINF07162-mRNA-1	Ophsi1|OCS_05686	Trire2|71037;Trire2|63125	TriviGv29_8_2|214939;TriviGv29_8_2|163994	Beaba1|1155;Beaba1|1156	Cormi1|2237;Cormi1|2236	Fusgr1|442;Fusgr1|441;Fusgr1|9704	Fusox1|11021;Fusox1|6764;Fusox1|698;Fusox1|699	Aspfu1|262	Aspnid1|6515;Aspnid1|2604	Canal1|CaO19.1984.1;Canal1|CaO19.3488.1;Canal1|CaO19.1985.1	NO PFAM (55.1%) - PF01636.18|APH (44.9%) - PF02958.15|EcKinase (36.7%) - PF01633.15|Choline_kinase (12.2%)
73	Ophio5|5532;Ophio5|7648	Ophun1|503	Hirsu2|4988;Hirsu2|6556	OphauB2|2590;OphauB2|3855	OphauG2|1529	Dreco1|DCS_01918	Hirmi1|HIM_02811;Hirmi1|HIM_09009	Maggr1|118168		Clapu1|CPUR_05671;Clapu1|CPUR_05672;Clapu1|CPUR_05673;Clapu1|CPUR_03423	Metac1|5890;Metac1|9552	Metan1|7824;Metan1|8619;Metan1|465;Metan1|4957	Tolin1|TINF01884-mRNA-1;Tolin1|TINF02402-mRNA-1	Ophsi1|OCS_00070	Trire2|70098;Trire2|72922	TriviGv29_8_2|75173;TriviGv29_8_2|56645	Beaba1|2343;Beaba1|10064	Cormi1|3445;Cormi1|8963	Fusgr1|9928	Fusox1|11144;Fusox1|13434;Fusox1|13913;Fusox1|15018;Fusox1|4129	Aspfu1|3944;Aspfu1|9366;Aspfu1|9540;Aspfu1|6194	Aspnid1|9181;Aspnid1|2752	Canal1|CaO19.9554.1;Canal1|CaO19.2003.1;Canal1|CaO19.9619.1;Canal1|CaO19.2072.1	PF13520.1|AA_permease_2 (100.0%) - PF00324.16|AA_permease (98.0%)
74	Ophio5|4442;Ophio5|5778	Ophun1|333;Ophun1|6470	Hirsu2|9568;Hirsu2|10785	OphauB2|2827;OphauB2|3653	OphauG2|1094;OphauG2|6966	Dreco1|DCS_06341;Dreco1|DCS_08112	Hirmi1|HIM_05229;Hirmi1|HIM_07514	Maggr1|112982;Maggr1|113588	Neucr2|1573;Neucr2|10386	Clapu1|CPUR_03786;Clapu1|CPUR_06415	Metac1|2189;Metac1|2783	Metan1|6904;Metan1|8563	Tolin1|TINF03340-mRNA-1;Tolin1|TINF08488-mRNA-1	Ophsi1|OCS_00571	Trire2|4308;Trire2|75159	TriviGv29_8_2|40113;TriviGv29_8_2|46365;TriviGv29_8_2|57823	Beaba1|1085;Beaba1|4930;Beaba1|5014	Cormi1|1446;Cormi1|1567;Cormi1|1690	Fusgr1|9939;Fusgr1|1853	Fusox1|4330;Fusox1|11152	Aspfu1|5359;Aspfu1|6334	Aspnid1|1791;Aspnid1|7306	Canal1|CaO19.12664.1;Canal1|CaO19.5197.1	PF01433.15|Peptidase_M1 (100.0%) - PF13485.1|Peptidase_MA_2 (100.0%) - PF11838.3|ERAP1_C (100.0%)
75	Ophio5|6345;Ophio5|8281	Ophun1|372;Ophun1|3975	Hirsu2|52;Hirsu2|5997	OphauB2|7659;OphauB2|1732	OphauG2|3172;OphauG2|6087	Dreco1|DCS_02844;Dreco1|DCS_05255	Hirmi1|HIM_06106;Hirmi1|HIM_06941	Maggr1|113148;Maggr1|116432	Neucr2|1585;Neucr2|7653	Clapu1|CPUR_01410;Clapu1|CPUR_02785	Metac1|1024;Metac1|4056	Metan1|1438;Metan1|5708	Tolin1|TINF05181-mRNA-1;Tolin1|TINF07194-mRNA-1	Ophsi1|OCS_04758;Ophsi1|OCS_04979	Trire2|22119;Trire2|46619	TriviGv29_8_2|77211;TriviGv29_8_2|80093	Beaba1|4335;Beaba1|6608	Cormi1|1405;Cormi1|7935	Fusgr1|7902;Fusgr1|6798	Fusox1|7376;Fusox1|16628	Aspfu1|3961;Aspfu1|6141	Aspnid1|1444;Aspnid1|9217	Canal1|CaO19.10024.1;Canal1|CaO19.2488.1;Canal1|CaO19.3324.1;Canal1|CaO19.10834.1	PF00270.24|DEAD (100.0%) - PF00271.26|Helicase_C (97.9%) - PF04851.10|ResIII (4.2%)
76	Ophio5|8406;Ophio5|858	Ophun1|4478;Ophun1|5490	Hirsu2|6747;Hirsu2|7043	OphauB2|3897;OphauB2|1852	OphauG2|4223;OphauG2|5437	Dreco1|DCS_00613;Dreco1|DCS_07383	Hirmi1|HIM_01435;Hirmi1|HIM_03947	Maggr1|117772;Maggr1|118772	Neucr2|5841;Neucr2|878	Clapu1|CPUR_06043;Clapu1|CPUR_07029	Metac1|4158;Metac1|6395	Metan1|5080;Metan1|7215	Tolin1|TINF01168-mRNA-1;Tolin1|TINF07339-mRNA-1	Ophsi1|OCS_01362;Ophsi1|OCS_02473	Trire2|74907;Trire2|78939	TriviGv29_8_2|70327;TriviGv29_8_2|86434	Beaba1|1941;Beaba1|497	Cormi1|4240;Cormi1|7028	Fusgr1|7396;Fusgr1|1412	Fusox1|1438;Fusox1|177	Aspfu1|4860;Aspfu1|9522	Aspnid1|7122;Aspnid1|8253	Canal1|CaO19.11463.1;Canal1|CaO19.3098.1;Canal1|CaO19.10610.1;Canal1|CaO19.3980.1	PF00270.24|DEAD (100.0%) - PF00271.26|Helicase_C (100.0%) - PF02889.11|Sec63 (100.0%) - PF04851.10|ResIII (97.9%)
77	Ophio5|6244;Ophio5|6437	Ophun1|1341;Ophun1|4660	Hirsu2|9129;Hirsu2|6122	OphauB2|2453;OphauB2|6484	OphauG2|3645;OphauG2|1289	Dreco1|DCS_02413;Dreco1|DCS_05155	Hirmi1|HIM_03128;Hirmi1|HIM_09468	Maggr1|113323;Maggr1|113650	Neucr2|9487;Neucr2|3250	Clapu1|CPUR_03454;Clapu1|CPUR_03916	Metac1|2463;Metac1|5675	Metan1|1879;Metan1|336	Tolin1|TINF02227-mRNA-1;Tolin1|TINF03161-mRNA-1	Ophsi1|OCS_03453;Ophsi1|OCS_05488	Trire2|22496;Trire2|79225	TriviGv29_8_2|76818;TriviGv29_8_2|206553	Beaba1|10291;Beaba1|5595	Cormi1|4807;Cormi1|6678	Fusgr1|991;Fusgr1|3039	Fusox1|3867;Fusox1|797	Aspfu1|223;Aspfu1|8698	Aspnid1|6451;Aspnid1|8543	Canal1|CaO19.13269.1;Canal1|CaO19.3349.1;Canal1|CaO19.10857.1;Canal1|CaO19.5847.1	PF04567.12|RNA_pol_Rpb2_5 (100.0%) - PF04560.15|RNA_pol_Rpb2_7 (100.0%) - PF04566.8|RNA_pol_Rpb2_4 (100.0%) - PF00562.23|RNA_pol_Rpb2_6 (100.0%) - PF04561.9|RNA_pol_Rpb2_2 (100.0%) - PF04563.10|RNA_pol_Rpb2_1 (100.0%) - PF04565.11|RNA_pol_Rpb2_3 (100.0%)
78	Ophio5|4698	Ophun1|7163	Hirsu2|8946	OphauB2|1544;OphauB2|3845	OphauG2|5395;OphauG2|2798	Dreco1|DCS_04622;Dreco1|DCS_05169	Hirmi1|HIM_06874;Hirmi1|HIM_09791	Maggr1|118547;Maggr1|117682	Neucr2|5420;Neucr2|10599;Neucr2|763	Clapu1|CPUR_08191;Clapu1|CPUR_03410	Metac1|9643;Metac1|1225	Metan1|8143;Metan1|9234	Tolin1|TINF04262-mRNA-1;Tolin1|TINF02041-mRNA-1	Ophsi1|OCS_03304	Trire2|72383;Trire2|63966	TriviGv29_8_2|31740;TriviGv29_8_2|46034	Beaba1|5330;Beaba1|4498;Beaba1|4496	Cormi1|7655;Cormi1|6724	Fusgr1|4612;Fusgr1|10825;Fusgr1|3020	Fusox1|3848;Fusox1|4980;Fusox1|9167;Fusox1|9876;Fusox1|11923;Fusox1|15314	Aspfu1|2936;Aspfu1|4737	Aspnid1|3082;Aspnid1|7483	Canal1|CaO19.7094.1	PF00083.19|Sugar_tr (100.0%) - PF07690.11|MFS_1 (91.7%) - PF06609.8|TRI12 (2.1%)
79	Ophio5|2250;Ophio5|8559	Ophun1|4060;Ophun1|5675	Hirsu2|172;Hirsu2|4522	OphauB2|4439;OphauB2|5424	OphauG2|4551;OphauG2|6461	Dreco1|DCS_05068;Dreco1|DCS_06602	Hirmi1|HIM_03140;Hirmi1|HIM_03184	Maggr1|113175;Maggr1|118901	Neucr2|328;Neucr2|9197	Clapu1|CPUR_02084;Clapu1|CPUR_05624	Metac1|286;Metac1|5419;Metac1|7408	Metan1|10417;Metan1|658;Metan1|8222	Tolin1|TINF02101-mRNA-1;Tolin1|TINF04243-mRNA-1	Ophsi1|OCS_02709	Trire2|76710;Trire2|79315	TriviGv29_8_2|85034;TriviGv29_8_2|28982	Beaba1|993;Beaba1|260	Cormi1|2349;Cormi1|5469	Fusgr1|11417;Fusgr1|1079	Fusox1|884	Aspfu1|1333;Aspfu1|4568	Aspnid1|5919;Aspnid1|8287	Canal1|CaO19.7655.1;Canal1|CaO19.3103.1;Canal1|CaO19.10615.1	PF04998.12|RNA_pol_Rpb1_5 (100.0%) - PF05000.12|RNA_pol_Rpb1_4 (100.0%) - PF04983.13|RNA_pol_Rpb1_3 (100.0%) - PF00623.15|RNA_pol_Rpb1_2 (100.0%) - PF04997.7|RNA_pol_Rpb1_1 (97.9%) - PF04990.7|RNA_pol_Rpb1_7 (46.8%) - PF04992.9|RNA_pol_Rpb1_6 (46.8%) - PF05001.8|RNA_pol_Rpb1_R (8.5%) - PF02862.12|DDHD (2.1%)
80	Ophio5|1987	Ophun1|1266	Hirsu2|493	OphauB2|6802;OphauB2|977	OphauG2|2829;OphauG2|1576	Dreco1|DCS_02681;Dreco1|DCS_04120	Hirmi1|HIM_02831;Hirmi1|HIM_06357	Maggr1|120758;Maggr1|114136	Neucr2|6957	Clapu1|CPUR_05780;Clapu1|CPUR_06291	Metac1|1968;Metac1|3810	Metan1|3004;Metan1|4712	Tolin1|TINF02789-mRNA-1;Tolin1|TINF05164-mRNA-1	Ophsi1|OCS_02617;Ophsi1|OCS_05526	Trire2|22914;Trire2|82633	TriviGv29_8_2|76879;TriviGv29_8_2|80941;TriviGv29_8_2|230786	Beaba1|9799;Beaba1|3990;Beaba1|5160	Cormi1|7112;Cormi1|4696	Fusgr1|2323	Fusox1|13097	Aspfu1|2156;Aspfu1|2760;Aspfu1|8302;Aspfu1|9361	Aspnid1|2419;Aspnid1|3331;Aspnid1|6938	Canal1|CaO19.11310.1;Canal1|CaO19.13500.1;Canal1|CaO19.3829.1;Canal1|CaO19.6081.1	PF03198.9|Glyco_hydro_72 (100.0%) - PF07983.8|X8 (97.9%) - PF02836.12|Glyco_hydro_2_C (63.8%) - PF00150.13|Cellulase (4.3%)
81	Ophio5|3805;Ophio5|5194	Ophun1|2956;Ophun1|5010	Hirsu2|1135;Hirsu2|9660	OphauB2|523;OphauB2|1674	OphauG2|573;OphauG2|3488	Dreco1|DCS_07934;Dreco1|DCS_05666	Hirmi1|HIM_01250;Hirmi1|HIM_12510	Maggr1|111921;Maggr1|116311	Neucr2|1029;Neucr2|8089	Clapu1|CPUR_01753;Clapu1|CPUR_01101	Metac1|7155;Metac1|5118	Metan1|205;Metan1|9999	Tolin1|TINF06697-mRNA-1;Tolin1|TINF05663-mRNA-1	Ophsi1|OCS_05278;Ophsi1|OCS_04754	Trire2|57508;Trire2|43599	TriviGv29_8_2|41279;TriviGv29_8_2|73239	Beaba1|6982;Beaba1|777	Cormi1|6613;Cormi1|1383	Fusgr1|1534;Fusgr1|8301	Fusox1|66;Fusox1|7019	Aspfu1|9432;Aspfu1|6136	Aspnid1|7023;Aspnid1|1452	Canal1|CaO19.9505.1;Canal1|CaO19.1949.1;Canal1|CaO19.6987.1	PF02212.13|GED (100.0%) - PF01031.15|Dynamin_M (100.0%) - PF00350.18|Dynamin_N (100.0%) - PF01926.18|MMR_HSR1 (4.3%)
82	Ophio5|6908	Ophun1|1923	Hirsu2|185;Hirsu2|5775	OphauB2|7158	OphauG2|7417				Neucr2|10657;Neucr2|6572	Clapu1|CPUR_01420;Clapu1|CPUR_01421;Clapu1|CPUR_00176;Clapu1|CPUR_00174;Clapu1|CPUR_00173;Clapu1|CPUR_00175;Clapu1|CPUR_08095;Clapu1|CPUR_01422;Clapu1|CPUR_02767;Clapu1|CPUR_07729;Clapu1|CPUR_08110;Clapu1|CPUR_07730;Clapu1|CPUR_08092;Clapu1|CPUR_08111;Clapu1|CPUR_08093;Clapu1|CPUR_00177;Clapu1|CPUR_08094;Clapu1|CPUR_08096;Clapu1|CPUR_03262;Clapu1|CPUR_04964;Clapu1|CPUR_08109;Clapu1|CPUR_08108;Cla…	Metac1|4973			Ophsi1|OCS_04610		TriviGv29_8_2|19817;TriviGv29_8_2|139640	Beaba1|605	Cormi1|8688	Fusgr1|5280;Fusgr1|10237		Aspfu1|7295			NO PFAM (100.0%)
83	Ophio5|7291	Ophun1|7588		OphauB2|5039	OphauG2|1106	Dreco1|DCS_00914	Hirmi1|HIM_04950	Maggr1|117222	Neucr2|218	Clapu1|CPUR_03076;Clapu1|CPUR_05791;Clapu1|CPUR_08776;Clapu1|CPUR_08068;Clapu1|CPUR_05789;Clapu1|CPUR_05792;Clapu1|CPUR_03077;Clapu1|CPUR_08070;Clapu1|CPUR_08775;Clapu1|CPUR_03078;Clapu1|CPUR_08069;Clapu1|CPUR_07210;Clapu1|CPUR_07209;Clapu1|CPUR_07208;Clapu1|CPUR_07211;Clapu1|CPUR_07205;Clapu1|CPUR_07204;Clapu1|CPUR_07202;Clapu1|CPUR_07215;Clapu1|CPUR_07220;Clapu1|CPUR_07217;Clapu1|CPUR_07219;Cla…	Metac1|908	Metan1|3853	Tolin1|TINF00430-mRNA-1	Ophsi1|OCS_04013	Trire2|55668	TriviGv29_8_2|200754	Beaba1|7746	Cormi1|6518	Fusgr1|9572	Fusox1|10807				NO PFAM (100.0%)
84	Ophio5|5163	Ophun1|6777	Hirsu2|6932			Dreco1|DCS_05471		Maggr1|114475	Neucr2|10087	Clapu1|CPUR_00858	Metac1|1720;Metac1|1723;Metac1|8294	Metan1|4033;Metan1|5523;Metan1|5469;Metan1|5473;Metan1|307;Metan1|5470	Tolin1|TINF01704-mRNA-1;Tolin1|TINF09403-mRNA-1;Tolin1|TINF08079-mRNA-1;Tolin1|TINF04013-mRNA-1	Ophsi1|OCS_02650	Trire2|67026	TriviGv29_8_2|43838;TriviGv29_8_2|45948;TriviGv29_8_2|34210;TriviGv29_8_2|147666;TriviGv29_8_2|45984;TriviGv29_8_2|45334	Beaba1|7380;Beaba1|825;Beaba1|7379;Beaba1|5827	Cormi1|5587;Cormi1|8309;Cormi1|8310;Cormi1|2863	Fusgr1|10119;Fusgr1|4370;Fusgr1|4369;Fusgr1|10118	Fusox1|5447;Fusox1|3000;Fusox1|2999;Fusox1|5452	Aspfu1|4502;Aspfu1|4503	Aspnid1|6390		PF07690.11|MFS_1 (55.3%) - PF06609.8|TRI12 (38.3%) - PF00501.23|AMP-binding (21.3%) - PF02458.10|Transferase (21.3%) - PF00550.20|PP-binding (17.0%) - PF05141.7|DIT1_PvcA (17.0%) - NO PFAM (4.3%) - PF00083.19|Sugar_tr (2.1%)
85	Ophio5|5735;Ophio5|5736	Ophun1|34	Hirsu2|5790;Hirsu2|5792	OphauB2|3777;OphauB2|3776	OphauG2|4623;OphauG2|4622	Dreco1|DCS_06289	Hirmi1|HIM_05001;Hirmi1|HIM_05016	Maggr1|113753;Maggr1|114826	Neucr2|8110;Neucr2|7228	Clapu1|CPUR_03867;Clapu1|CPUR_03866	Metac1|2433;Metac1|2432	Metan1|6807;Metan1|6808	Tolin1|TINF05194-mRNA-1;Tolin1|TINF05576-mRNA-1	Ophsi1|OCS_05052	Trire2|81896;Trire2|69224	TriviGv29_8_2|82194;TriviGv29_8_2|33648	Beaba1|7185;Beaba1|7186	Cormi1|3886;Cormi1|3887	Fusgr1|8600;Fusgr1|8601	Fusox1|6861;Fusox1|6860	Aspfu1|6361;Aspfu1|181	Aspnid1|930;Aspnid1|6410	Canal1|CaO19.6959.1;Canal1|CaO19.8820.1;Canal1|CaO19.1235.1;Canal1|CaO19.3203.1;Canal1|CaO19.10715.1;Canal1|CaO19.44.1	PF07393.6|Sec10 (53.2%) - PF00696.23|AA_kinase (51.1%) - PF01842.20|ACT (51.1%) - PF00646.28|F-box (42.6%) - PF13840.1|ACT_7 (34.0%) - PF12937.2|F-box-like (25.5%)
86	Ophio5|8470;Ophio5|187	Ophun1|4621;Ophun1|5637	Hirsu2|8280;Hirsu2|609	OphauB2|7966;OphauB2|773	OphauG2|5016;OphauG2|7172	Dreco1|DCS_04249;Dreco1|DCS_01229	Hirmi1|HIM_05473;Hirmi1|HIM_06541	Maggr1|113684;Maggr1|111938	Neucr2|7199;Neucr2|4099	Clapu1|CPUR_02276;Clapu1|CPUR_04912	Metac1|6013;Metac1|641	Metan1|6143;Metan1|5971	Tolin1|TINF03986-mRNA-1;Tolin1|TINF07003-mRNA-1	Ophsi1|OCS_01961	Trire2|22093;Trire2|120737	TriviGv29_8_2|79642;TriviGv29_8_2|41535	Beaba1|7817;Beaba1|4287	Cormi1|7916;Cormi1|1519	Fusgr1|6859;Fusgr1|8401	Fusox1|16677;Fusox1|7554	Aspfu1|5238;Aspfu1|2686	Aspnid1|2265;Aspnid1|4045	Canal1|CaO19.779.1;Canal1|CaO19.8401.1;Canal1|CaO19.12280.1;Canal1|CaO19.4817.1	PF10394.4|Hat1_N (51.1%) - PF01239.17|PPTA (51.1%)
87	Ophio5|2179;Ophio5|7645;Ophio5|6723	Ophun1|3383;Ophun1|1045;Ophun1|6415	Hirsu2|8590;Hirsu2|10711	OphauB2|7600	OphauG2|4524;OphauG2|6711	Dreco1|DCS_01922	Hirmi1|HIM_02816;Hirmi1|HIM_06373	Maggr1|117927;Maggr1|120125	Neucr2|10739	Clapu1|CPUR_00903	Metac1|208;Metac1|5834;Metac1|918	Metan1|3841;Metan1|4954;Metan1|3	Tolin1|TINF02267-mRNA-1;Tolin1|TINF06067-mRNA-1	Ophsi1|OCS_00073;Ophsi1|OCS_04963	Trire2|51893	TriviGv29_8_2|55803	Beaba1|2155;Beaba1|3825;Beaba1|4631	Cormi1|8012	Fusgr1|12711;Fusgr1|3047	Fusox1|3873;Fusox1|5898;Fusox1|12210;Fusox1|12275	Aspfu1|4348;Aspfu1|4674;Aspfu1|5524	Aspnid1|3918;Aspnid1|7669;Aspnid1|79		PF03098.10|An_peroxidase (100.0%) - PF00067.17|p450 (47.8%)
88	Ophio5|2726;Ophio5|1734	Ophun1|6087;Ophun1|3840	Hirsu2|9473;Hirsu2|3385	OphauB2|5935;OphauB2|1539	OphauG2|2517;OphauG2|67	Dreco1|DCS_04610;Dreco1|DCS_00694	Hirmi1|HIM_02630;Hirmi1|HIM_03852	Maggr1|120897;Maggr1|118542	Neucr2|5716;Neucr2|751	Clapu1|CPUR_05868;Clapu1|CPUR_07555	Metac1|6607;Metac1|7773	Metan1|1219;Metan1|8977	Tolin1|TINF01296-mRNA-1;Tolin1|TINF04400-mRNA-1	Ophsi1|OCS_02002	Trire2|120235;Trire2|22713	TriviGv29_8_2|209722;TriviGv29_8_2|62088	Beaba1|1704;Beaba1|5315	Cormi1|4152;Cormi1|7641	Fusgr1|11096;Fusgr1|10796	Fusox1|15350;Fusox1|15702;Fusox1|15703	Aspfu1|2831;Aspfu1|9449	Aspnid1|3907;Aspnid1|7042	Canal1|CaO19.13210.1;Canal1|CaO19.5788.1	PF03764.13|EFG_IV (97.8%) - PF00009.22|GTP_EFTU (97.8%) - PF00679.19|EFG_C (95.7%) - PF03144.20|GTP_EFTU_D2 (95.7%) - PF14492.1|EFG_II (91.3%) - PF01926.18|MMR_HSR1 (76.1%) - PF01480.12|PWI (2.2%) - PF00076.17|RRM_1 (2.2%) - PF14259.1|RRM_6 (2.2%) - PF13893.1|RRM_5 (2.2%)
89	Ophio5|290;Ophio5|4318	Ophun1|6247;Ophun1|6475	Hirsu2|4031;Hirsu2|7419	OphauB2|2962;OphauB2|7494	OphauG2|2073;OphauG2|2115	Dreco1|DCS_02342;Dreco1|DCS_03896	Hirmi1|HIM_07041;Hirmi1|HIM_09489	Maggr1|114007;Maggr1|118720	Neucr2|1436;Neucr2|3738	Clapu1|CPUR_03935;Clapu1|CPUR_07253	Metac1|3206;Metac1|5657	Metan1|1862;Metan1|4301	Tolin1|TINF03178-mRNA-1;Tolin1|TINF06649-mRNA-1	Ophsi1|OCS_04146;Ophsi1|OCS_04714	Trire2|120789;Trire2|120830	TriviGv29_8_2|111339;TriviGv29_8_2|80252	Beaba1|4225;Beaba1|5526	Cormi1|2277;Cormi1|5174	Fusgr1|759;Fusgr1|487	Fusox1|652;Fusox1|953	Aspfu1|231;Aspfu1|2977	Aspnid1|20;Aspnid1|3400;Aspnid1|6460	Canal1|CaO19.7308.1	PF03953.12|Tubulin_C (100.0%) - PF00091.20|Tubulin (100.0%)
90	Ophio5|4452;Ophio5|7915	Ophun1|4950;Ophun1|7139	Hirsu2|2491;Hirsu2|7505	OphauB2|5524;OphauB2|1480	OphauG2|3280;OphauG2|7232	Dreco1|DCS_02047;Dreco1|DCS_03102	Hirmi1|HIM_08083;Hirmi1|HIM_00925	Maggr1|111507;Maggr1|117422	Neucr2|3;Neucr2|5493	Clapu1|CPUR_02760;Clapu1|CPUR_06479	Metac1|4249;Metac1|6098	Metan1|2762;Metan1|9062	Tolin1|TINF02104-mRNA-1;Tolin1|TINF03398-mRNA-1	Ophsi1|OCS_02665	Trire2|122909;Trire2|71363	TriviGv29_8_2|84401;TriviGv29_8_2|88955	Beaba1|6276;Beaba1|8865	Cormi1|5648;Cormi1|949	Fusgr1|9717;Fusgr1|3861	Fusox1|11004;Fusox1|4679	Aspfu1|7526;Aspfu1|8969	Aspnid1|4708;Aspnid1|4760	Canal1|CaO19.7332.1;Canal1|CaO19.11629.1;Canal1|CaO19.4152.1	PF00005.22|ABC_tran (100.0%) - PF00385.19|Chromo (45.7%) - PF13304.1|AAA_21 (13.0%)
91	Ophio5|1676;Ophio5|1835	Ophun1|241;Ophun1|2738	Hirsu2|8871;Hirsu2|1513	OphauB2|32;OphauB2|608	OphauG2|1236;OphauG2|1324	Dreco1|DCS_02525;Dreco1|DCS_04473	Hirmi1|HIM_03021;Hirmi1|HIM_03321	Maggr1|119538;Maggr1|112419	Neucr2|5778	Clapu1|CPUR_00102;Clapu1|CPUR_01647	Metac1|5171;Metac1|7832	Metan1|4829;Metan1|5153	Tolin1|TINF04580-mRNA-1;Tolin1|TINF05844-mRNA-1	Ophsi1|OCS_06763	Trire2|77552;Trire2|81389	TriviGv29_8_2|59225;TriviGv29_8_2|64152	Beaba1|2160;Beaba1|5761	Cormi1|850;Cormi1|9282	Fusgr1|9135;Fusgr1|6564	Fusox1|12535;Fusox1|14886;Fusox1|2455	Aspfu1|4918;Aspfu1|6035	Aspnid1|6575	Canal1|CaO19.655.1;Canal1|CaO19.8269.1;Canal1|CaO19.8765.1;Canal1|CaO19.1172.1	PF00083.19|Sugar_tr (100.0%) - PF07690.11|MFS_1 (91.3%)
92	Ophio5|2811;Ophio5|6234	Ophun1|6770;Ophun1|6125	Hirsu2|10564;Hirsu2|7395	OphauB2|2795;OphauB2|1387	OphauG2|6242	Dreco1|DCS_02855;Dreco1|DCS_05019	Hirmi1|HIM_10050;Hirmi1|HIM_02948	Maggr1|120523;Maggr1|117383	Neucr2|646;Neucr2|647;Neucr2|648;Neucr2|3316	Clapu1|CPUR_06668;Clapu1|CPUR_08228	Metac1|6855;Metac1|23	Metan1|1828;Metan1|1022	Tolin1|TINF05698-mRNA-1;Tolin1|TINF03313-mRNA-1	Ophsi1|OCS_03756	Trire2|80621;Trire2|122296	TriviGv29_8_2|74911;TriviGv29_8_2|82900	Beaba1|6310;Beaba1|8905	Cormi1|5680;Cormi1|8852	Fusgr1|216;Fusgr1|1652	Fusox1|1299;Fusox1|4519	Aspfu1|7527;Aspfu1|6324	Aspnid1|4707;Aspnid1|1753	Canal1|CaO19.11871.1;Canal1|CaO19.4393.1	PF00285.16|Citrate_synt (100.0%)
93	Ophio5|2504;Ophio5|4844	Ophun1|7272;Ophun1|2163	Hirsu2|9361;Hirsu2|1756	OphauB2|6792;OphauB2|79	OphauG2|3506;OphauG2|2966	Dreco1|DCS_02533;Dreco1|DCS_04968	Hirmi1|HIM_07551;Hirmi1|HIM_05156	Maggr1|119563	Neucr2|6476;Neucr2|6477;Neucr2|5142	Clapu1|CPUR_07523;Clapu1|CPUR_07535	Metac1|9622;Metac1|6619	Metan1|4861;Metan1|9036	Tolin1|TINF05728-mRNA-1;Tolin1|TINF04250-mRNA-1	Ophsi1|OCS_04902;Ophsi1|OCS_03986	Trire2|51650;Trire2|119803	TriviGv29_8_2|180828;TriviGv29_8_2|219740	Beaba1|2149;Beaba1|6626	Cormi1|9271;Cormi1|7843	Fusgr1|10659;Fusgr1|6555	Fusox1|2461;Fusox1|15269	Aspfu1|6082;Aspfu1|6870	Aspnid1|1503;Aspnid1|6561	Canal1|CaO19.12268.1;Canal1|CaO19.4805.1	PF02714.10|DUF221 (100.0%) - PF14703.1|DUF4463 (100.0%) - PF12621.3|DUF3779 (97.8%) - PF13967.1|RSN1_TM (95.7%) - PF01138.16|RNase_PH (2.2%)
94			Hirsu2|1;Hirsu2|9950				Hirmi1|HIM_03923;Hirmi1|HIM_02853	Maggr1|114890	Neucr2|5536;Neucr2|3989	Clapu1|CPUR_07002;Clapu1|CPUR_04518	Metac1|567;Metac1|5843;Metac1|9140	Metan1|7958;Metan1|8766;Metan1|7240	Tolin1|TINF02711-mRNA-1;Tolin1|TINF05664-mRNA-1;Tolin1|TINF00117-mRNA-1	Ophsi1|OCS_03579;Ophsi1|OCS_01290	Trire2|108477;Trire2|59578	TriviGv29_8_2|55697;TriviGv29_8_2|53956	Beaba1|2123;Beaba1|6427	Cormi1|6912;Cormi1|8672	Fusgr1|12328;Fusgr1|10521;Fusgr1|4191;Fusgr1|1438;Fusgr1|4405	Fusox1|14119;Fusox1|2173;Fusox1|151;Fusox1|2953;Fusox1|5040	Aspfu1|3886;Aspfu1|9039;Aspfu1|9745	Aspnid1|292;Aspnid1|2674	Canal1|CaO19.7668.1;Canal1|CaO19.11465.1;Canal1|CaO19.3982.1	PF00128.19|Alpha-amylase (100.0%)
95	Ophio5|4486	Ophun1|1471	Hirsu2|2201	OphauB2|6677	OphauG2|2533	Dreco1|DCS_06047	Hirmi1|HIM_02237	Maggr1|111150	Neucr2|2900	Clapu1|CPUR_00621;Clapu1|CPUR_02346	Metac1|8891;Metac1|77	Metan1|4883;Metan1|1774;Metan1|1360	Tolin1|TINF02494-mRNA-1	Ophsi1|OCS_02352	Trire2|68842;Trire2|22510	TriviGv29_8_2|70733;TriviGv29_8_2|46744;TriviGv29_8_2|111299	Beaba1|6055;Beaba1|4602	Cormi1|586;Cormi1|5132	Fusgr1|5498;Fusgr1|1713	Fusox1|6651;Fusox1|4463;Fusox1|4017	Aspfu1|2522	Aspnid1|4313	Canal1|CaO19.6868.1;Canal1|CaO19.14157.1;Canal1|CaO19.11785.1;Canal1|CaO19.4309.1;Canal1|CaO19.3150.1;Canal1|CaO19.10660.1;Canal1|CaO19.13054.1;Canal1|CaO19.5611.1;Canal1|CaO19.3151.1;Canal1|CaO19.10661.1;Canal1|CaO19.12245.1;Canal1|CaO19.4781.1	PF01370.16|Epimerase (95.7%) - PF01073.14|3Beta_HSD (91.3%) - PF13460.1|NAD_binding_10 (89.1%) - PF07993.7|NAD_binding_4 (84.8%) - PF00106.20|adh_short (47.8%) - PF02719.10|Polysacc_synt_2 (32.6%) - PF08659.5|KR (10.9%) - PF05368.8|NmrA (6.5%) - NO PFAM (4.3%) - PF04321.12|RmlD_sub_bind (2.2%)
96	Ophio5|1404;Ophio5|7557	Ophun1|4814;Ophun1|4813	Hirsu2|1301;Hirsu2|1302	OphauB2|2533;OphauB2|2534	OphauG2|7483;OphauG2|7484	Dreco1|DCS_05462;Dreco1|DCS_05461	Hirmi1|HIM_01610;Hirmi1|HIM_01609	Maggr1|115160;Maggr1|115156	Neucr2|3447;Neucr2|3448	Clapu1|CPUR_00856;Clapu1|CPUR_00855	Metac1|1856;Metac1|1855	Metan1|5339;Metan1|5340	Tolin1|TINF01734-mRNA-1	Ophsi1|OCS_05876;Ophsi1|OCS_04057	Trire2|80784	TriviGv29_8_2|213773	Beaba1|4461	Cormi1|6680;Cormi1|6767	Fusgr1|3689;Fusgr1|3688	Fusox1|8366;Fusox1|8365	Aspfu1|395;Aspfu1|8982	Aspnid1|6287;Aspnid1|4785	Canal1|CaO19.11147.1;Canal1|CaO19.9990.1;Canal1|CaO19.2454.1;Canal1|CaO19.3663.1;Canal1|CaO19.9141.1;Canal1|CaO19.1568.1	PF03600.11|CitMHS (52.2%) - PF03105.14|SPX (52.2%) - PF00939.14|Na_sulph_symp (52.2%) - PF10366.4|Vps39_1 (50.0%) - PF10367.4|Vps39_2 (47.8%) - PF00780.17|CNH (47.8%) - PF00637.15|Clathrin (6.5%) - PF00293.23|NUDIX (2.2%)
97	Ophio5|5614;Ophio5|5615	Ophun1|5694	Hirsu2|9861;Hirsu2|9866	OphauB2|1609;OphauB2|1608	OphauG2|2666;OphauG2|2667	Dreco1|DCS_02686;Dreco1|DCS_02687	Hirmi1|HIM_05501;Hirmi1|HIM_05502	Maggr1|120285;Maggr1|120293	Neucr2|8000;Neucr2|7195	Clapu1|CPUR_01204;Clapu1|CPUR_01205	Metac1|5984;Metac1|5983	Metan1|9165;Metan1|9166	Tolin1|TINF05637-mRNA-1;Tolin1|TINF05239-mRNA-1	Ophsi1|OCS_01167;Ophsi1|OCS_01168	Trire2|103321;Trire2|74480	TriviGv29_8_2|62978;TriviGv29_8_2|55283	Beaba1|2524;Beaba1|2525	Cormi1|3187;Cormi1|3188	Fusgr1|7848;Fusgr1|7847	Fusox1|7425;Fusox1|7426	Aspfu1|5209;Aspfu1|5211	Aspnid1|729;Aspnid1|727	Canal1|CaO19.11744.1;Canal1|CaO19.4268.1;Canal1|CaO19.7265.1	PF08625.6|Utp13 (52.2%) - PF00400.27|WD40 (52.2%) - PF00443.24|UCH (50.0%) - PF02148.14|zf-UBP (50.0%) - PF13423.1|UCH_1 (4.3%) - PF11715.3|Nup160 (2.2%)
98	Ophio5|5246;Ophio5|1575	Ophun1|1994;Ophun1|3453	Hirsu2|1257	OphauB2|7110	OphauG2|5862	Dreco1|DCS_01423;Dreco1|DCS_02245	Hirmi1|HIM_01037;Hirmi1|HIM_05218	Maggr1|120338	Neucr2|10654;Neucr2|7455	Clapu1|CPUR_02222;Clapu1|CPUR_02708	Metac1|2114;Metac1|4330	Metan1|9806;Metan1|1505;Metan1|2846	Tolin1|TINF03486-mRNA-1;Tolin1|TINF04020-mRNA-1;Tolin1|TINF09886-mRNA-1	Ophsi1|OCS_02562	Trire2|76919;Trire2|79085	TriviGv29_8_2|73642;TriviGv29_8_2|230591	Beaba1|3369;Beaba1|6130	Cormi1|596;Cormi1|9560	Fusgr1|11764;Fusgr1|4569	Fusox1|14493	Aspfu1|3235;Aspfu1|5763	Aspnid1|7650	Canal1|CaO19.784.1;Canal1|CaO19.9376.1;Canal1|CaO19.9744.1;Canal1|CaO19.1813.1;Canal1|CaO19.2198.1;Canal1|CaO19.785.1	PF06011.7|TRP (100.0%) - PF14558.1|TRP_N (97.8%)
99	Ophio5|6050;Ophio5|914	Ophun1|2588;Ophun1|858	Hirsu2|9336;Hirsu2|7282	OphauB2|1642;OphauB2|3863	OphauG2|6609;OphauG2|3230	Dreco1|DCS_03739	Hirmi1|HIM_00015;Hirmi1|HIM_02061	Maggr1|114290;Maggr1|111185	Neucr2|3270	Clapu1|CPUR_07056;Clapu1|CPUR_00401	Metac1|7381;Metac1|3552	Metan1|9508;Metan1|5533;Metan1|2635	Tolin1|TINF02244-mRNA-1;Tolin1|TINF08396-mRNA-1	Ophsi1|OCS_00395	Trire2|69811;Trire2|80911	TriviGv29_8_2|213573;TriviGv29_8_2|50329	Beaba1|4223;Beaba1|6332	Cormi1|5706;Cormi1|2465;Cormi1|2059	Fusgr1|10587;Fusgr1|12829	Fusox1|15218;Fusox1|5785	Aspfu1|8878	Aspnid1|2378	Canal1|CaO19.11122.1;Canal1|CaO19.3640.1;Canal1|CaO19.13474.1;Canal1|CaO19.6053.1	PF01019.16|G_glu_transpept (100.0%)
100	Ophio5|7235	Ophun1|7410	Hirsu2|10949;Hirsu2|10240	OphauB2|5161	OphauG2|2200	Dreco1|DCS_04791	Hirmi1|HIM_11528;Hirmi1|HIM_01695;Hirmi1|HIM_08119	Maggr1|112919	Neucr2|4617	Clapu1|CPUR_04805;Clapu1|CPUR_07531	Metac1|3691;Metac1|8776	Metan1|5859;Metan1|9023	Tolin1|TINF07236-mRNA-1;Tolin1|TINF05140-mRNA-1	Ophsi1|OCS_01510	Trire2|119710;Trire2|54972;Trire2|43701	TriviGv29_8_2|31389;TriviGv29_8_2|53178;TriviGv29_8_2|52764;TriviGv29_8_2|191922	Beaba1|3619;Beaba1|7141	Cormi1|6192;Cormi1|8530	Fusgr1|4382;Fusgr1|4964	Fusox1|7438;Fusox1|9526;Fusox1|2990	Aspfu1|2646;Aspfu1|1247;Aspfu1|6456;Aspfu1|3453	Aspnid1|6002;Aspnid1|8834	Canal1|CaO19.8104.1;Canal1|CaO19.473.1	PF07690.11|MFS_1 (100.0%) - PF00083.19|Sugar_tr (37.8%)
101	Ophio5|3110;Ophio5|3111	Ophun1|2973;Ophun1|2972	Hirsu2|5285;Hirsu2|5286	OphauB2|1676;OphauB2|3596	OphauG2|3486;OphauG2|5222;OphauG2|5777	Dreco1|DCS_05756;Dreco1|DCS_05757	Hirmi1|HIM_06410;Hirmi1|HIM_06409	Maggr1|114874;Maggr1|111438	Neucr2|8082;Neucr2|8083;Neucr2|7730	Clapu1|CPUR_01147;Clapu1|CPUR_01148	Metac1|5919;Metac1|5920	Metan1|7875;Metan1|7874	Tolin1|TINF05520-mRNA-1	Ophsi1|OCS_01590;Ophsi1|OCS_01591	Trire2|53481	TriviGv29_8_2|34158	Beaba1|4871;Beaba1|4872	Cormi1|3745	Fusgr1|8508;Fusgr1|8509	Fusox1|6952;Fusox1|6951	Aspfu1|7632;Aspfu1|6240	Aspnid1|4599;Aspnid1|1667	Canal1|CaO19.6240.1;Canal1|CaO19.13620.1;Canal1|CaO19.6242.1	PF01841.14|Transglut_core (51.1%) - PF10345.4|Cohesin_load (48.9%) - PF07653.12|SH3_2 (46.7%) - PF00018.23|SH3_1 (15.6%) - NO PFAM (4.4%)
102	Ophio5|294	Ophun1|6479	Hirsu2|4034	OphauB2|7497	OphauG2|2292	Dreco1|DCS_02397;Dreco1|DCS_02414	Hirmi1|HIM_09486;Hirmi1|HIM_03323;Hirmi1|HIM_05270	Maggr1|116426;Maggr1|113611	Neucr2|2989	Clapu1|CPUR_02662;Clapu1|CPUR_02663;Clapu1|CPUR_06888	Metac1|8098;Metac1|5660;Metac1|7696	Metan1|9021;Metan1|1865;Metan1|10167;Metan1|6691	Tolin1|TINF00475-mRNA-1;Tolin1|TINF07671-mRNA-1	Ophsi1|OCS_03783;Ophsi1|OCS_02460	Trire2|76065;Trire2|31447	TriviGv29_8_2|155830;TriviGv29_8_2|216235;TriviGv29_8_2|135791	Beaba1|3470;Beaba1|5529;Beaba1|3447	Cormi1|8642;Cormi1|5177;Cormi1|2162	Fusgr1|762;Fusgr1|4257	Fusox1|956;Fusox1|12348	Aspfu1|3652;Aspfu1|8163	Aspnid1|6143		NO PFAM (97.8%) - PF00734.13|CBM_1 (2.2%)
103	Ophio5|4091;Ophio5|7552	Ophun1|2800;Ophun1|5222	Hirsu2|3632;Hirsu2|10967	OphauB2|698;OphauB2|7164	OphauG2|1097;OphauG2|4072	Dreco1|DCS_04634	Hirmi1|HIM_05238;Hirmi1|HIM_07234		Neucr2|3373	Clapu1|CPUR_06504	Metac1|9191;Metac1|9223	Metan1|993;Metan1|9904	Tolin1|TINF08532-mRNA-1	Ophsi1|OCS_00565	Trire2|106556;Trire2|62380	TriviGv29_8_2|216420;TriviGv29_8_2|32818	Beaba1|6336;Beaba1|675	Cormi1|5710;Cormi1|1163	Fusgr1|5230;Fusgr1|8772	Fusox1|5491;Fusox1|9650	Aspfu1|2640;Aspfu1|6017;Aspfu1|8602	Aspnid1|1796;Aspnid1|4453;Aspnid1|8742	Canal1|CaO19.9570.1;Canal1|CaO19.9571.1;Canal1|CaO19.9572.1;Canal1|CaO19.2020.1;Canal1|CaO19.2022.1;Canal1|CaO19.2023.1	PF00083.19|Sugar_tr (100.0%) - PF07690.11|MFS_1 (100.0%) - PF03092.11|BT1 (6.7%)
104			Hirsu2|4587				Hirmi1|HIM_01075	Maggr1|120834	Neucr2|6059	Clapu1|CPUR_04084	Metac1|6981;Metac1|3660	Metan1|3247;Metan1|2528;Metan1|6743;Metan1|10447			Trire2|103015	TriviGv29_8_2|31415;TriviGv29_8_2|28863;TriviGv29_8_2|47320	Beaba1|1748	Cormi1|8782;Cormi1|4103	Fusgr1|4903;Fusgr1|4791;Fusgr1|89;Fusgr1|4962	Fusox1|9480;Fusox1|3096;Fusox1|4998;Fusox1|3273;Fusox1|3207	Aspfu1|2033;Aspfu1|3266	Aspnid1|1949;Aspnid1|5193;Aspnid1|10042	Canal1|CaO19.10937.1;Canal1|CaO19.10947.1;Canal1|CaO19.7772.1;Canal1|CaO19.125.1;Canal1|CaO19.3433.1;Canal1|CaO19.3443.1;Canal1|CaO19.10946.1;Canal1|CaO19.3442.1;Canal1|CaO19.13238.1;Canal1|CaO19.5816.1;Canal1|CaO19.3234.1;Canal1|CaO19.10744.1;Canal1|CaO19.7495.1	PF00724.15|Oxidored_FMN (100.0%)
105	Ophio5|3095;Ophio5|3096	Ophun1|4428	Hirsu2|5401;Hirsu2|5397	OphauB2|3143;OphauB2|7573	OphauG2|4106;OphauG2|7368	Dreco1|DCS_04357;Dreco1|DCS_04349	Hirmi1|HIM_07887;Hirmi1|HIM_08112	Maggr1|120867;Maggr1|120860	Neucr2|10730;Neucr2|10646	Clapu1|CPUR_03366;Clapu1|CPUR_03377	Metac1|4473;Metac1|5379	Metan1|7793;Metan1|7752	Tolin1|TINF00404-mRNA-1;Tolin1|TINF00188-mRNA-1	Ophsi1|OCS_02762;Ophsi1|OCS_02763	Trire2|22654;Trire2|82458	TriviGv29_8_2|92769;TriviGv29_8_2|58141	Beaba1|6321;Beaba1|6326	Cormi1|5696;Cormi1|5702	Fusgr1|2783;Fusgr1|3019	Fusox1|3881;Fusox1|3842	Aspfu1|8713;Aspfu1|2255	Aspnid1|8563;Aspnid1|3230	Canal1|CaO19.9091.1;Canal1|CaO19.1516.1	PF00627.26|UBA (53.3%) - PF00443.24|UCH (53.3%) - PF13423.1|UCH_1 (53.3%) - PF02148.14|zf-UBP (53.3%) - PF00070.22|Pyr_redox (48.9%) - PF00355.21|Rieske (48.9%) - PF07992.9|Pyr_redox_2 (48.9%) - PF14759.1|Reductase_C (17.8%)
106	Ophio5|6665;Ophio5|6707	Ophun1|448;Ophun1|4583	Hirsu2|6533;Hirsu2|6534	OphauB2|221;OphauB2|220	OphauG2|428;OphauG2|427	Dreco1|DCS_03423;Dreco1|DCS_03424	Hirmi1|HIM_04221;Hirmi1|HIM_04222	Maggr1|119856;Maggr1|119860	Neucr2|4539;Neucr2|4538	Clapu1|CPUR_01307;Clapu1|CPUR_01306	Metac1|9801;Metac1|9802	Metan1|9678;Metan1|9679	Tolin1|TINF07704-mRNA-1	Ophsi1|OCS_00494;Ophsi1|OCS_00495	Trire2|61907;Trire2|61550	TriviGv29_8_2|196232	Beaba1|4002;Beaba1|4003	Cormi1|2764;Cormi1|2763	Fusgr1|7661;Fusgr1|7657	Fusox1|7705;Fusox1|7708	Aspfu1|8160;Aspfu1|1365	Aspnid1|6141;Aspnid1|5885	Canal1|CaO19.9265.1;Canal1|CaO19.1698.1;Canal1|CaO19.7635.1	PF09949.4|DUF2183 (53.3%) - PF00270.24|DEAD (51.1%) - PF00271.26|Helicase_C (51.1%) - PF06862.7|DUF1253 (17.8%)
107	Ophio5|648;Ophio5|189	Ophun1|5640;Ophun1|5639	Hirsu2|4342;Hirsu2|6047	OphauB2|776;OphauB2|775	OphauG2|7170;OphauG2|7169	Dreco1|DCS_01232;Dreco1|DCS_01231	Hirmi1|HIM_06543	Maggr1|111931;Maggr1|111932	Neucr2|4223;Neucr2|4222	Clapu1|CPUR_04915;Clapu1|CPUR_04914	Metac1|8643;Metac1|643	Metan1|5976;Metan1|5973	Tolin1|TINF06425-mRNA-1;Tolin1|TINF07151-mRNA-1	Ophsi1|OCS_01753;Ophsi1|OCS_01751	Trire2|57399;Trire2|58051	TriviGv29_8_2|184045;TriviGv29_8_2|40355	Beaba1|5916;Beaba1|5915	Cormi1|1773;Cormi1|1772	Fusgr1|8398;Fusgr1|8399	Fusox1|7556	Aspfu1|2702	Aspnid1|3936;Aspnid1|5146	Canal1|CaO19.9817.1;Canal1|CaO19.12357.1;Canal1|CaO19.2277.1;Canal1|CaO19.4892.1	PF00069.20|Pkinase (53.3%) - PF07714.12|Pkinase_Tyr (53.3%) - PF14531.1|Kinase-like (40.0%) - PF01544.13|CorA (24.4%) - NO PFAM (24.4%)
108	Ophio5|2832;Ophio5|1569	Ophun1|5532	Hirsu2|5467;Hirsu2|5468	OphauB2|3315;OphauB2|3314	OphauG2|314;OphauG2|315	Dreco1|DCS_07740;Dreco1|DCS_07739	Hirmi1|HIM_00220	Maggr1|112256;Maggr1|112262	Neucr2|3257;Neucr2|3265	Clapu1|CPUR_06966;Clapu1|CPUR_06967	Metac1|7218;Metac1|7217	Metan1|8873;Metan1|8874	Tolin1|TINF03211-mRNA-1;Tolin1|TINF02913-mRNA-1	Ophsi1|OCS_05922;Ophsi1|OCS_05923	Trire2|44041;Trire2|73961	TriviGv29_8_2|84484;TriviGv29_8_2|178086	Beaba1|5460;Beaba1|5461	Cormi1|4558;Cormi1|4557	Fusgr1|6045;Fusgr1|6044	Fusox1|17069;Fusox1|17071	Aspfu1|6340;Aspfu1|729	Aspnid1|1785;Aspnid1|9907	Canal1|CaO19.9882.1;Canal1|CaO19.2346.1;Canal1|CaO19.7591.1	PF00384.17|Molybdopterin (51.1%) - PF02696.9|UPF0061 (51.1%) - PF09326.6|DUF1982 (51.1%) - PF10588.4|NADH-G_4Fe-4S_3 (48.9%) - PF13510.1|Fer2_4 (44.4%) - PF00111.22|Fer2 (31.1%) - NO PFAM (2.2%)
109	Ophio5|5159;Ophio5|5160	Ophun1|319;Ophun1|3802	Hirsu2|10667;Hirsu2|9224	OphauB2|799;OphauB2|798	OphauG2|5757;OphauG2|5758	Dreco1|DCS_00197	Hirmi1|HIM_00765;Hirmi1|HIM_00763	Maggr1|119507;Maggr1|119506	Neucr2|6155;Neucr2|6152	Clapu1|CPUR_00200;Clapu1|CPUR_00199	Metac1|3977;Metac1|3978	Metan1|7012	Tolin1|TINF07561-mRNA-1;Tolin1|TINF07574-mRNA-1	Ophsi1|OCS_01321	Trire2|56819;Trire2|72606	TriviGv29_8_2|231757;TriviGv29_8_2|68359	Beaba1|2212;Beaba1|2211	Cormi1|7557;Cormi1|7558	Fusgr1|11217;Fusgr1|11218	Fusox1|1607;Fusox1|1605;Fusox1|1606	Aspfu1|3055;Aspfu1|3054	Aspnid1|7897;Aspnid1|7898	Canal1|CaO19.10144.1;Canal1|CaO19.2613.1;Canal1|CaO19.7438.1	PF00899.16|ThiF (53.3%) - PF13410.1|GST_C_2 (51.1%) - PF02134.16|UBACT (51.1%) - PF10585.4|UBA_e1_thiolCys (51.1%) - PF09358.5|UBA_e1_C (48.9%) - PF13409.1|GST_N_2 (48.9%) - PF00043.20|GST_C (37.8%) - PF00254.23|FKBP_C (2.2%) - PF14497.1|GST_C_3 (2.2%) - NO PFAM (2.2%)
110	Ophio5|2400;Ophio5|2401	Ophun1|1500;Ophun1|1502	Hirsu2|10213;Hirsu2|714	OphauB2|7316;OphauB2|7317	OphauG2|6664;OphauG2|6770	Dreco1|DCS_00827;Dreco1|DCS_00828	Hirmi1|HIM_02704;Hirmi1|HIM_02705	Maggr1|116246;Maggr1|116247	Neucr2|6174;Neucr2|6176	Clapu1|CPUR_05306;Clapu1|CPUR_05307	Metac1|8638;Metac1|8639	Metan1|1111;Metan1|1112	Tolin1|TINF01372-mRNA-1;Tolin1|TINF01452-mRNA-1	Ophsi1|OCS_05576;Ophsi1|OCS_06759	Trire2|122172;Trire2|71563	TriviGv29_8_2|77496;TriviGv29_8_2|90152	Beaba1|6858;Beaba1|6859	Cormi1|2957;Cormi1|2958	Fusgr1|2249;Fusgr1|2250	Fusox1|12908;Fusox1|12909	Aspfu1|2821;Aspfu1|2822	Aspnid1|3920;Aspnid1|3921		PF00173.23|Cyt-b5 (100.0%) - PF13632.1|Glyco_trans_2_3 (100.0%) - PF03142.10|Chitin_synth_2 (100.0%) - PF13641.1|Glyco_tranf_2_3 (100.0%) - PF08766.6|DEK_C (97.7%) - PF00063.16|Myosin_head (95.5%) - PF13506.1|Glyco_transf_21 (47.7%)
111	Ophio5|3093;Ophio5|5518;Ophio5|4369;Ophio5|7260;Ophio5|98	Ophun1|4430;Ophun1|84;Ophun1|2010	Hirsu2|30;Hirsu2|7868	OphauB2|853;OphauB2|628	OphauG2|6472;OphauG2|4985		Hirmi1|HIM_12592;Hirmi1|HIM_05282;Hirmi1|HIM_09779;Hirmi1|HIM_06596;Hirmi1|HIM_08263;Hirmi1|HIM_08175			Clapu1|CPUR_03011;Clapu1|CPUR_07136;Clapu1|CPUR_07137	Metac1|6076;Metac1|6822	Metan1|9043;Metan1|1296		Ophsi1|OCS_02377	Trire2|102487;Trire2|3121;Trire2|52432	TriviGv29_8_2|90820;TriviGv29_8_2|190045;TriviGv29_8_2|190071;TriviGv29_8_2|65025	Beaba1|9773;Beaba1|1237	Cormi1|1526	Fusgr1|4408;Fusgr1|14	Fusox1|4971;Fusox1|2956	Aspfu1|9202	Aspnid1|8698		PF00067.17|p450 (100.0%)
112	Ophio5|5626;Ophio5|6950	Ophun1|3002;Ophun1|5968	Hirsu2|9094;Hirsu2|7193	OphauB2|1278;OphauB2|663	OphauG2|751;OphauG2|564	Dreco1|DCS_05800;Dreco1|DCS_00866	Hirmi1|HIM_01501;Hirmi1|HIM_02855	Maggr1|120851;Maggr1|114099	Neucr2|569;Neucr2|570;Neucr2|7081	Clapu1|CPUR_00651;Clapu1|CPUR_06545	Metac1|5840;Metac1|8588	Metan1|8768;Metan1|3698	Tolin1|TINF02697-mRNA-1;Tolin1|TINF01129-mRNA-1	Ophsi1|OCS_04309	Trire2|76766;Trire2|66228	TriviGv29_8_2|53960;TriviGv29_8_2|175575	Beaba1|6432;Beaba1|870	Cormi1|5630;Cormi1|8669	Fusgr1|2140;Fusgr1|4600;Fusgr1|5454	Fusox1|11979;Fusox1|13016;Fusox1|10086	Aspfu1|6765	Aspnid1|9841		PF00860.15|Xan_ur_permease (100.0%) - PF00916.15|Sulfate_transp (6.8%)
113	Ophio5|2851;Ophio5|7853	Ophun1|3801	Hirsu2|8338;Hirsu2|7041	OphauB2|6188;OphauB2|7968	OphauG2|5149;OphauG2|5018				Neucr2|6772	Clapu1|CPUR_04081	Metac1|3117;Metac1|4470;Metac1|1194;Metac1|6984	Metan1|5785;Metan1|10436;Metan1|6740;Metan1|5543	Tolin1|TINF07087-mRNA-1;Tolin1|TINF03301-mRNA-1;Tolin1|TINF04082-mRNA-1;Tolin1|TINF04035-mRNA-1	Ophsi1|OCS_00711	Trire2|73818;Trire2|58472;Trire2|67013;Trire2|106245	TriviGv29_8_2|71997;TriviGv29_8_2|88881;TriviGv29_8_2|166093;TriviGv29_8_2|63462	Beaba1|9109	Cormi1|7713	Fusgr1|5339;Fusgr1|6608	Fusox1|12346;Fusox1|12662;Fusox1|1921;Fusox1|9584	Aspfu1|3273	Aspnid1|4389	Canal1|CaO19.6229.1;Canal1|CaO19.13609.1	PF00199.14|Catalase (100.0%) - PF06628.7|Catalase-rel (81.8%)
114							Hirmi1|HIM_10105;Hirmi1|HIM_10113;Hirmi1|HIM_10323;Hirmi1|HIM_10401;Hirmi1|HIM_10493;Hirmi1|HIM_10921;Hirmi1|HIM_11233;Hirmi1|HIM_11253;Hirmi1|HIM_11541;Hirmi1|HIM_01162;Hirmi1|HIM_11677;Hirmi1|HIM_11760;Hirmi1|HIM_11907;Hirmi1|HIM_12643;Hirmi1|HIM_00186;Hirmi1|HIM_04446;Hirmi1|HIM_05136;Hirmi1|HIM_05654;Hirmi1|HIM_06827;Hirmi1|HIM_07632;Hirmi1|HIM_07932;Hirmi1|HIM_09894;Hirmi1|HIM_12007;Hirmi1|H…					Metan1|369								Fusox1|12197;Fusox1|12260;Fusox1|16054;Fusox1|16179;Fusox1|17582		Aspnid1|9791;Aspnid1|2720;Aspnid1|10047		PF03184.14|DDE_1 (95.5%) - PF03221.11|HTH_Tnp_Tc5 (65.9%) - NO PFAM (4.5%) - PF05225.11|HTH_psq (2.3%)
115	Ophio5|5093	Ophun1|4843;Ophun1|2270;Ophun1|5840	Hirsu2|1275	OphauB2|3690	OphauG2|2370;OphauG2|4891	Dreco1|DCS_08150	Hirmi1|HIM_10166;Hirmi1|HIM_10276;Hirmi1|HIM_02159;Hirmi1|HIM_04260;Hirmi1|HIM_07759;Hirmi1|HIM_08527;Hirmi1|HIM_09395;Hirmi1|HIM_11244;Hirmi1|HIM_02646;Hirmi1|HIM_07018;Hirmi1|HIM_07348;Hirmi1|HIM_07939;Hirmi1|HIM_12452;Hirmi1|HIM_12222;Hirmi1|HIM_12541;Hirmi1|HIM_12492;Hirmi1|HIM_07890;Hirmi1|HIM_01669;Hirmi1|HIM_12662;Hirmi1|HIM_00360;Hirmi1|HIM_02500;Hirmi1|HIM_10802;Hirmi1|HIM_12133;Hirmi1|H…	Maggr1|111662;Maggr1|114899		Clapu1|CPUR_01183;Clapu1|CPUR_08540;Clapu1|CPUR_07339				Ophsi1|OCS_05307;Ophsi1|OCS_00644	Trire2|103898	TriviGv29_8_2|223638								PF03101.10|FAR1 (65.9%) - PF10551.4|MULE (40.9%) - NO PFAM (25.0%) - PF00872.13|Transposase_mut (2.3%)
116	Ophio5|1020	Ophun1|4877	Hirsu2|5082;Hirsu2|4221	OphauB2|5713;OphauB2|5211	OphauG2|2333;OphauG2|923	Dreco1|DCS_06476;Dreco1|DCS_08292	Hirmi1|HIM_10210;Hirmi1|HIM_10209	Maggr1|116270;Maggr1|116271	Neucr2|10256;Neucr2|10257;Neucr2|10255	Clapu1|CPUR_08133;Clapu1|CPUR_08115	Metac1|118;Metac1|119	Metan1|4483;Metan1|4482	Tolin1|TINF04844-mRNA-1;Tolin1|TINF04980-mRNA-1	Ophsi1|OCS_06311;Ophsi1|OCS_05558	Trire2|62685;Trire2|22154	TriviGv29_8_2|181789;TriviGv29_8_2|56176	Beaba1|10023	Cormi1|1211	Fusgr1|11404;Fusgr1|11405	Fusox1|17244;Fusox1|17245	Aspfu1|8308;Aspfu1|8316	Aspnid1|2427;Aspnid1|2465	Canal1|CaO19.12676.1;Canal1|CaO19.5209.1;Canal1|CaO19.7558.1	PF06419.6|COG6 (54.5%) - PF00004.24|AAA (50.0%) - PF05496.7|RuvB_N (45.5%) - PF09336.5|Vps4_C (31.8%) - PF07724.9|AAA_2 (4.5%) - PF07728.9|AAA_5 (2.3%)
117	Ophio5|2366	Ophun1|361	Hirsu2|1009	OphauB2|587;OphauB2|965	OphauG2|7109;OphauG2|2780		Hirmi1|HIM_10094;Hirmi1|HIM_02888	Maggr1|118363		Clapu1|CPUR_04464;Clapu1|CPUR_04465;Clapu1|CPUR_04468;Clapu1|CPUR_04470;Clapu1|CPUR_04466;Clapu1|CPUR_04471;Clapu1|CPUR_08693;Clapu1|CPUR_04472	Metac1|3281;Metac1|3223	Metan1|10527	Tolin1|TINF00341-mRNA-1;Tolin1|TINF02382-mRNA-1	Ophsi1|OCS_06589	Trire2|104368;Trire2|66329	TriviGv29_8_2|47629;TriviGv29_8_2|164228	Beaba1|9328		Fusgr1|8976;Fusgr1|3378;Fusgr1|2700;Fusgr1|5025;Fusgr1|10323	Fusox1|2181;Fusox1|5541;Fusox1|13634	Aspfu1|8017;Aspfu1|8914;Aspfu1|8437;Aspfu1|9321;Aspfu1|7189	Aspnid1|6596;Aspnid1|9579		NO PFAM (86.4%) - PF00651.26|BTB (11.4%) - PF13634.1|Nucleoporin_FG (2.3%)
118	Ophio5|6285;Ophio5|66	Ophun1|405;Ophun1|4873	Hirsu2|1124;Hirsu2|5643	OphauB2|5807	OphauG2|2486	Dreco1|DCS_06042;Dreco1|DCS_01855	Hirmi1|HIM_03674;Hirmi1|HIM_10216	Maggr1|118484	Neucr2|10275	Clapu1|CPUR_00677	Metac1|112;Metac1|9268;Metac1|2669	Metan1|4489;Metan1|6641;Metan1|2135	Tolin1|TINF04929-mRNA-1;Tolin1|TINF06019-mRNA-1;Tolin1|TINF08543-mRNA-1	Ophsi1|OCS_00748;Ophsi1|OCS_05650	Trire2|65055;Trire2|61367	TriviGv29_8_2|58466;TriviGv29_8_2|74251	Beaba1|3461;Beaba1|10017	Cormi1|3711;Cormi1|8653;Cormi1|1218	Fusgr1|1977;Fusgr1|11397	Fusox1|4211;Fusox1|17238	Aspfu1|9210;Aspfu1|1843	Aspnid1|576	Canal1|CaO19.7892.1;Canal1|CaO19.260.1	PF00487.19|FA_desaturase (100.0%) - PF00173.23|Cyt-b5 (84.1%)
119	Ophio5|4616	Ophun1|3696	Hirsu2|3512	OphauB2|6432			Hirmi1|HIM_05416	Maggr1|110934;Maggr1|111472			Metac1|8478	Metan1|161;Metan1|8460;Metan1|10224	Tolin1|TINF02011-mRNA-1;Tolin1|TINF00250-mRNA-1		Trire2|81022	TriviGv29_8_2|151831;TriviGv29_8_2|87376;TriviGv29_8_2|31825	Beaba1|282;Beaba1|5809;Beaba1|8471	Cormi1|5445;Cormi1|5562	Fusgr1|10212;Fusgr1|271;Fusgr1|4235;Fusgr1|8774	Fusox1|14879;Fusox1|1260;Fusox1|9573	Aspfu1|2034;Aspfu1|4665;Aspfu1|2346	Aspnid1|3762;Aspnid1|6254;Aspnid1|10276;Aspnid1|9346	Canal1|CaO19.6956.1;Canal1|CaO19.7941.1;Canal1|CaO19.13281.1;Canal1|CaO19.14218.1;Canal1|CaO19.309.1;Canal1|CaO19.3208.1;Canal1|CaO19.10720.1;Canal1|CaO19.5859.1	PF07690.11|MFS_1 (100.0%)
120	Ophio5|2891;Ophio5|7678	Ophun1|1199;Ophun1|5186	Hirsu2|10992;Hirsu2|9291	OphauB2|1237;OphauB2|997	OphauG2|4280;OphauG2|7762	Dreco1|DCS_00530	Hirmi1|HIM_01298;Hirmi1|HIM_01002	Maggr1|120928;Maggr1|115507	Neucr2|5835	Clapu1|CPUR_01544;Clapu1|CPUR_06974	Metac1|1374;Metac1|2928	Metan1|6401;Metan1|7709	Tolin1|TINF08066-mRNA-1;Tolin1|TINF09312-mRNA-1	Ophsi1|OCS_02766;Ophsi1|OCS_01908	Trire2|56064;Trire2|82068	TriviGv29_8_2|29421;TriviGv29_8_2|58209	Beaba1|6920;Beaba1|6311	Cormi1|3020;Cormi1|5677	Fusgr1|11296;Fusgr1|4109	Fusox1|1528;Fusox1|4927	Aspfu1|4850;Aspfu1|4889	Aspnid1|3009;Aspnid1|8248	Canal1|CaO19.10310.1;Canal1|CaO19.2792.1	PF04547.7|Anoctamin (100.0%) - PF00172.13|Zn_clus (2.3%) - PF11951.3|Fungal_trans_2 (2.3%)
121	Ophio5|5950;Ophio5|5952	Ophun1|6108;Ophun1|6105	Hirsu2|9124;Hirsu2|9125	OphauB2|3051;OphauB2|3052	OphauG2|7974;OphauG2|1283	Dreco1|DCS_07969	Hirmi1|HIM_01288;Hirmi1|HIM_01287	Maggr1|113457;Maggr1|113458	Neucr2|1407;Neucr2|1408	Clapu1|CPUR_06993;Clapu1|CPUR_06994	Metac1|7520;Metac1|7521	Metan1|144;Metan1|145	Tolin1|TINF07013-mRNA-1;Tolin1|TINF06825-mRNA-1	Ophsi1|OCS_04330	Trire2|75769;Trire2|120618	TriviGv29_8_2|217026;TriviGv29_8_2|40975	Beaba1|8053;Beaba1|8054	Cormi1|6964;Cormi1|6965	Fusgr1|1488;Fusgr1|1489	Fusox1|105;Fusox1|104	Aspfu1|3993;Aspfu1|2240	Aspnid1|9157;Aspnid1|3248	Canal1|CaO19.12218.1;Canal1|CaO19.4754.1	PF00479.17|G6PD_N (54.5%) - PF02781.11|G6PD_C (54.5%) - PF08638.6|Med14 (47.7%)
122	Ophio5|2672;Ophio5|2673	Ophun1|1348;Ophun1|1349	Hirsu2|11204;Hirsu2|11205	OphauB2|5429;OphauB2|5428	OphauG2|3641;OphauG2|614	Dreco1|DCS_05146;Dreco1|DCS_05147	Hirmi1|HIM_03133;Hirmi1|HIM_03134	Maggr1|113299;Maggr1|113300	Neucr2|9424;Neucr2|9423	Clapu1|CPUR_03458	Metac1|2459;Metac1|2455	Metan1|332;Metan1|331	Tolin1|TINF01945-mRNA-1;Tolin1|TINF01905-mRNA-1	Ophsi1|OCS_02705;Ophsi1|OCS_02706	Trire2|108712;Trire2|79229	TriviGv29_8_2|67626;TriviGv29_8_2|45529	Beaba1|8276;Beaba1|8275	Cormi1|6674	Fusgr1|3042;Fusgr1|3043	Fusox1|3870;Fusox1|3871	Aspfu1|2267;Aspfu1|4566	Aspnid1|4514;Aspnid1|8286	Canal1|CaO19.12938.1;Canal1|CaO19.5483.1	PF00009.22|GTP_EFTU (54.5%) - PF00679.19|EFG_C (54.5%) - PF06421.7|LepA_C (52.3%) - PF04212.13|MIT (43.2%) - PF03144.20|GTP_EFTU_D2 (36.4%) - PF00071.17|Ras (11.4%) - PF01926.18|MMR_HSR1 (9.1%) - NO PFAM (4.5%) - PF02586.9|DUF159 (2.3%)
123	Ophio5|5376;Ophio5|5377	Ophun1|2546;Ophun1|2545	Hirsu2|5810;Hirsu2|5809	OphauB2|332;OphauB2|331	OphauG2|2040;OphauG2|2041	Dreco1|DCS_08226;Dreco1|DCS_08227	Hirmi1|HIM_06224	Maggr1|116273;Maggr1|113847	Neucr2|3603;Neucr2|2983	Clapu1|CPUR_07848	Metac1|9589;Metac1|9761	Metan1|8335;Metan1|9389	Tolin1|TINF03365-mRNA-1;Tolin1|TINF03022-mRNA-1	Ophsi1|OCS_03251;Ophsi1|OCS_03250	Trire2|70084;Trire2|70323	TriviGv29_8_2|164171;TriviGv29_8_2|232499	Beaba1|2466;Beaba1|2465	Cormi1|2123;Cormi1|2122	Fusgr1|1957;Fusgr1|1970	Fusox1|4254;Fusox1|4219	Aspfu1|8208;Aspfu1|7098	Aspnid1|6191;Aspnid1|4961	Canal1|CaO19.6915.1;Canal1|CaO19.6180.1	PF04152.9|Mre11_DNA_bind (52.3%) - PF07690.11|MFS_1 (50.0%) - PF00149.23|Metallophos (50.0%) - PF06813.8|Nodulin-like (27.3%) - PF12850.2|Metallophos_2 (13.6%) - NO PFAM (2.3%)
124	Ophio5|7720;Ophio5|7721	Ophun1|7390;Ophun1|7389	Hirsu2|1584;Hirsu2|3519	OphauB2|1617;OphauB2|1615	OphauG2|2658;OphauG2|2660	Dreco1|DCS_02619;Dreco1|DCS_02617	Hirmi1|HIM_00289;Hirmi1|HIM_06383	Maggr1|120352;Maggr1|120823	Neucr2|7803;Neucr2|7589	Clapu1|CPUR_01184;Clapu1|CPUR_01172	Metac1|5951;Metac1|9609	Metan1|9199;Metan1|10330	Tolin1|TINF05419-mRNA-1;Tolin1|TINF05151-mRNA-1	Ophsi1|OCS_03297	Trire2|54736;Trire2|44546	TriviGv29_8_2|85827;TriviGv29_8_2|73161	Beaba1|2512;Beaba1|2511	Cormi1|3127;Cormi1|3129	Fusgr1|7864;Fusgr1|7865	Fusox1|7410;Fusox1|7409	Aspfu1|5224;Aspfu1|6741	Aspnid1|720;Aspnid1|993	Canal1|CaO19.7392.1	PF00270.24|DEAD (52.3%) - PF00271.26|Helicase_C (52.3%) - PF00501.23|AMP-binding (50.0%)
125	Ophio5|5406;Ophio5|1576	Ophun1|1993;Ophun1|6675	Hirsu2|2329;Hirsu2|5009;Hirsu2|6087	OphauB2|4526	OphauG2|6839	Dreco1|DCS_03561	Hirmi1|HIM_11301;Hirmi1|HIM_10870;Hirmi1|HIM_03760;Hirmi1|HIM_08789	Maggr1|111699;Maggr1|112720		Clapu1|CPUR_04027;Clapu1|CPUR_00938	Metac1|6634;Metac1|1563	Metan1|2399;Metan1|7893	Tolin1|TINF01576-mRNA-1;Tolin1|TINF08782-mRNA-1	Ophsi1|OCS_05446;Ophsi1|OCS_04273;Ophsi1|OCS_04274	Trire2|106928	TriviGv29_8_2|147373;TriviGv29_8_2|150738	Beaba1|4690;Beaba1|6758	Cormi1|1956;Cormi1|3280	Fusgr1|3490	Fusox1|3917;Fusox1|8171;Fusox1|8172	Aspfu1|5976;Aspfu1|8859	Aspnid1|6943	Canal1|CaO19.2552.1;Canal1|CaO19.10084.1	PF00689.16|Cation_ATPase_C (90.7%) - PF00702.21|Hydrolase (90.7%) - PF00122.15|E1-E2_ATPase (88.4%) - PF13246.1|Hydrolase_like2 (83.7%) - PF00690.21|Cation_ATPase_N (81.4%) - PF12710.2|HAD (79.1%) - PF08282.7|Hydrolase_3 (11.6%) - PF03221.11|HTH_Tnp_Tc5 (2.3%) - PF03184.14|DDE_1 (2.3%)
126	Ophio5|6483;Ophio5|6937	Ophun1|526;Ophun1|6654	Hirsu2|3061	OphauB2|6233;OphauB2|8136	OphauG2|5846;OphauG2|902	Dreco1|DCS_03601;Dreco1|DCS_04148	Hirmi1|HIM_03538	Maggr1|113058;Maggr1|115065	Neucr2|3885;Neucr2|7135	Clapu1|CPUR_04532	Metac1|1998;Metac1|1595	Metan1|2431;Metan1|4754	Tolin1|TINF02459-mRNA-1;Tolin1|TINF08899-mRNA-1	Ophsi1|OCS_02054	Trire2|21873;Trire2|4981	TriviGv29_8_2|77616;TriviGv29_8_2|89625	Beaba1|7466;Beaba1|9252	Cormi1|3707;Cormi1|9092	Fusgr1|2358;Fusgr1|3102	Fusox1|3557;Fusox1|13139;Fusox1|13730	Aspfu1|2897;Aspfu1|329	Aspnid1|2049;Aspnid1|3889	Canal1|CaO19.11523.1;Canal1|CaO19.4040.1	PF00920.16|ILVD_EDD (100.0%)
127	Ophio5|6822	Ophun1|1572	Hirsu2|8881;Hirsu2|10244	OphauB2|7694;OphauB2|7795	OphauG2|3859;OphauG2|5574	Dreco1|DCS_01761;Dreco1|DCS_01979	Hirmi1|HIM_06593	Maggr1|112125	Neucr2|5637	Clapu1|CPUR_06979;Clapu1|CPUR_08152	Metac1|2949;Metac1|5130	Metan1|9625;Metan1|7728	Tolin1|TINF02684-mRNA-1;Tolin1|TINF03978-mRNA-1;Tolin1|TINF00659-mRNA-1	Ophsi1|OCS_03295	Trire2|121486;Trire2|57015	TriviGv29_8_2|77313;TriviGv29_8_2|192166;TriviGv29_8_2|44554	Beaba1|3922;Beaba1|6337	Cormi1|4904;Cormi1|5711	Fusgr1|7556;Fusgr1|10474;Fusgr1|10313;Fusgr1|10843;Fusgr1|4355	Fusox1|3109;Fusox1|2210;Fusox1|7813;Fusox1|15287	Aspfu1|9758	Aspnid1|3782		PF01490.13|Aa_trans (100.0%) - PF08240.7|ADH_N (2.3%)
128	Ophio5|8445	Ophun1|1096	Hirsu2|5029	OphauB2|2491;OphauB2|6567	OphauG2|3322	Dreco1|DCS_02924;Dreco1|DCS_03719	Hirmi1|HIM_01659;Hirmi1|HIM_03356	Maggr1|111851;Maggr1|115044	Neucr2|3371;Neucr2|4512	Clapu1|CPUR_04375;Clapu1|CPUR_04976	Metac1|2515;Metac1|9123	Metan1|3442;Metan1|5294	Tolin1|TINF01752-mRNA-1;Tolin1|TINF05925-mRNA-1	Ophsi1|OCS_06190;Ophsi1|OCS_06315	Trire2|80167;Trire2|82510	TriviGv29_8_2|88786;TriviGv29_8_2|216891	Beaba1|2268;Beaba1|10035	Cormi1|7429	Fusgr1|3741;Fusgr1|6374	Fusox1|8418;Fusox1|2632	Aspfu1|1245;Aspfu1|2863	Aspnid1|6000;Aspnid1|8187	Canal1|CaO19.8661.1;Canal1|CaO19.9412.1;Canal1|CaO19.1854.1;Canal1|CaO19.1059.1	PF00125.19|Histone (100.0%) - PF02969.12|TAF (100.0%) - PF00808.18|CBFD_NFYB_HMF (27.9%)
129			Hirsu2|4656		OphauG2|2449;OphauG2|690	Dreco1|DCS_04244	Hirmi1|HIM_10197;Hirmi1|HIM_10240;Hirmi1|HIM_11024;Hirmi1|HIM_12545;Hirmi1|HIM_01308;Hirmi1|HIM_01310;Hirmi1|HIM_01509;Hirmi1|HIM_00339;Hirmi1|HIM_07813;Hirmi1|HIM_08316;Hirmi1|HIM_10698;Hirmi1|HIM_11043;Hirmi1|HIM_05622;Hirmi1|HIM_08997;Hirmi1|HIM_10259;Hirmi1|HIM_12082;Hirmi1|HIM_12125;Hirmi1|HIM_02306;Hirmi1|HIM_11080;Hirmi1|HIM_11642;Hirmi1|HIM_12126;Hirmi1|HIM_12494;Hirmi1|HIM_09276;Hirmi1|H…	Maggr1|121209;Maggr1|118161		Clapu1|CPUR_01644;Clapu1|CPUR_04399;Clapu1|CPUR_01907;Clapu1|CPUR_02197;Clapu1|CPUR_06442;Clapu1|CPUR_07750		Metan1|949;Metan1|10019;Metan1|10565;Metan1|930		Ophsi1|OCS_06841;Ophsi1|OCS_03341										PF07727.9|RVT_2 (44.2%) - NO PFAM (39.5%) - PF00665.21|rve (27.9%) - PF04488.10|Gly_transf_sug (2.3%)
130	Ophio5|3851	Ophun1|2541	Hirsu2|10350	OphauB2|895	OphauG2|1360	Dreco1|DCS_07035	Hirmi1|HIM_10510;Hirmi1|HIM_10565;Hirmi1|HIM_06007;Hirmi1|HIM_07733;Hirmi1|HIM_09657	Maggr1|115629	Neucr2|9268	Clapu1|CPUR_03132;Clapu1|CPUR_08361	Metac1|2727;Metac1|1776	Metan1|2081;Metan1|5421	Tolin1|TINF00597-mRNA-1;Tolin1|TINF09088-mRNA-1	Ophsi1|OCS_02219;Ophsi1|OCS_02917	Trire2|122886;Trire2|21742	TriviGv29_8_2|72154;TriviGv29_8_2|88010	Beaba1|6244;Beaba1|7018;Beaba1|8956;Beaba1|9532	Cormi1|4043;Cormi1|7273	Fusgr1|7637;Fusgr1|11046	Fusox1|7729;Fusox1|15655	Aspfu1|8536;Aspfu1|955	Aspnid1|4919;Aspnid1|5507	Canal1|CaO19.13455.1;Canal1|CaO19.6034.1	PF03953.12|Tubulin_C (100.0%) - PF00091.20|Tubulin (100.0%) - PF10644.4|Misat_Tub_SegII (79.1%)
131	Ophio5|5130		Hirsu2|2572	OphauB2|2372	OphauG2|7073	Dreco1|DCS_04478	Hirmi1|HIM_07485	Maggr1|121471	Neucr2|2404	Clapu1|CPUR_03768;Clapu1|CPUR_01904	Metac1|2181;Metac1|5448;Metac1|5166;Metac1|8721	Metan1|6913;Metan1|9464;Metan1|5147;Metan1|3271	Tolin1|TINF03921-mRNA-1;Tolin1|TINF04477-mRNA-1	Ophsi1|OCS_03028	Trire2|76652	TriviGv29_8_2|61829	Beaba1|4946;Beaba1|6267;Beaba1|6673;Beaba1|7939;Beaba1|6529	Cormi1|5870;Cormi1|6049;Cormi1|6442;Cormi1|8637;Cormi1|9516;Cormi1|5868;Cormi1|2186	Fusgr1|13246;Fusgr1|898	Fusox1|6637;Fusox1|11917;Fusox1|1092	Aspfu1|9406	Aspnid1|6994;Aspnid1|8857		PF13738.1|Pyr_redox_3 (100.0%) - PF00743.14|FMO-like (97.7%) - PF13450.1|NAD_binding_8 (97.7%) - PF13434.1|K_oxygenase (62.8%) - PF01946.12|Thi4 (51.2%) - PF01266.19|DAO (11.6%) - PF05834.7|Lycopene_cycl (4.7%) - PF01593.19|Amino_oxidase (4.7%) - PF02837.13|Glyco_hydro_2_N (2.3%) - PF01636.18|APH (2.3%)
132	Ophio5|5222;Ophio5|7128;Ophio5|7129	Ophun1|5648;Ophun1|5005	Hirsu2|4333;Hirsu2|7431	OphauB2|2269;OphauB2|6875	OphauG2|7313;OphauG2|931	Dreco1|DCS_04221;Dreco1|DCS_05602	Hirmi1|HIM_02411;Hirmi1|HIM_06659	Maggr1|116147;Maggr1|116398	Neucr2|5974;Neucr2|7165	Clapu1|CPUR_02925;Clapu1|CPUR_04423	Metac1|3056;Metac1|7309	Metan1|9748;Metan1|4126	Tolin1|TINF03915-mRNA-1;Tolin1|TINF06258-mRNA-1		Trire2|47315;Trire2|75409	TriviGv29_8_2|35415;TriviGv29_8_2|57317	Beaba1|9765;Beaba1|7103	Cormi1|1912;Cormi1|3850	Fusgr1|710;Fusgr1|10451	Fusox1|452;Fusox1|2318		Aspnid1|7720	Canal1|CaO19.10195.1;Canal1|CaO19.2680.1	PF00702.21|Hydrolase (97.6%) - PF13246.1|Hydrolase_like2 (97.6%) - PF00122.15|E1-E2_ATPase (95.2%) - PF12710.2|HAD (95.2%)
133			Hirsu2|1957		OphauG2|4888			Maggr1|117588	Neucr2|5246;Neucr2|6934;Neucr2|9729	Clapu1|CPUR_06006	Metac1|2787	Metan1|5252;Metan1|6330	Tolin1|TINF02488-mRNA-1;Tolin1|TINF00400-mRNA-1		Trire2|59333;Trire2|6005	TriviGv29_8_2|80526;TriviGv29_8_2|45995;TriviGv29_8_2|53859	Beaba1|3457;Beaba1|49	Cormi1|6081;Cormi1|8658	Fusgr1|8934;Fusgr1|1915	Fusox1|4273;Fusox1|12304;Fusox1|3060;Fusox1|7895;Fusox1|2805	Aspfu1|1202;Aspfu1|3939;Aspfu1|4669	Aspnid1|1967;Aspnid1|1992;Aspnid1|1993;Aspnid1|9064;Aspnid1|9185;Aspnid1|7924	Canal1|CaO19.6520.1;Canal1|CaO19.6522.1;Canal1|CaO19.7158.1;Canal1|CaO19.13873.1;Canal1|CaO19.13875.1	PF07690.11|MFS_1 (92.9%) - NO PFAM (7.1%)
134	Ophio5|1334;Ophio5|1335	Ophun1|3309	Hirsu2|7065;Hirsu2|7064	OphauB2|3941;OphauB2|3940	OphauG2|4603;OphauG2|4602	Dreco1|DCS_04712	Hirmi1|HIM_02155;Hirmi1|HIM_02156	Maggr1|113490;Maggr1|113489	Neucr2|1359;Neucr2|1360	Clapu1|CPUR_05195;Clapu1|CPUR_05194	Metac1|2981	Metan1|4202;Metan1|4203	Tolin1|TINF02824-mRNA-1;Tolin1|TINF07076-mRNA-1	Ophsi1|OCS_03100	Trire2|119592;Trire2|54042	TriviGv29_8_2|112028;TriviGv29_8_2|31511	Beaba1|7889	Cormi1|6204;Cormi1|6203	Fusgr1|610;Fusgr1|609	Fusox1|546;Fusox1|10645	Aspfu1|2208;Aspfu1|2211	Aspnid1|3277;Aspnid1|3275	Canal1|CaO19.6880.1;Canal1|CaO19.14169.1;Canal1|CaO19.7089.1	PF08318.7|COG4 (61.9%) - PF00122.15|E1-E2_ATPase (54.8%) - PF13246.1|Hydrolase_like2 (54.8%) - PF00689.16|Cation_ATPase_C (54.8%) - PF12710.2|HAD (54.8%) - PF00702.21|Hydrolase (54.8%) - PF00690.21|Cation_ATPase_N (52.4%) - PF08282.7|Hydrolase_3 (31.0%) - PF03481.8|SUA5 (2.4%) - PF01300.13|Sua5_yciO_yrdC (2.4%)
135	Ophio5|7035;Ophio5|7036	Ophun1|4034	Hirsu2|9150;Hirsu2|9151	OphauB2|3883;OphauB2|3884	OphauG2|5422;OphauG2|5423	Dreco1|DCS_00594	Hirmi1|HIM_01453;Hirmi1|HIM_01452	Maggr1|117800;Maggr1|117803	Neucr2|5652;Neucr2|6197	Clapu1|CPUR_06067;Clapu1|CPUR_06064	Metac1|6409;Metac1|6408	Metan1|5065;Metan1|5066	Tolin1|TINF01221-mRNA-1;Tolin1|TINF01270-mRNA-1	Ophsi1|OCS_01609;Ophsi1|OCS_01610	Trire2|120172;Trire2|2369	TriviGv29_8_2|169759;TriviGv29_8_2|28957	Beaba1|482	Cormi1|4258	Fusgr1|11366;Fusgr1|11378	Fusox1|1463;Fusox1|1450	Aspfu1|8218;Aspfu1|6457	Aspnid1|6249;Aspnid1|7993	Canal1|CaO19.10974.1;Canal1|CaO19.3470.1	PF04055.16|Radical_SAM (57.1%) - PF08608.7|Wyosine_form (57.1%) - PF00258.20|Flavodoxin_1 (50.0%) - PF00176.18|SNF2_N (47.6%) - PF00271.26|Helicase_C (47.6%) - PF08797.6|HIRAN (42.9%) - PF00097.20|zf-C3HC4 (42.9%) - PF13920.1|zf-C3HC4_3 (42.9%) - PF13639.1|zf-RING_2 (42.9%) - PF13923.1|zf-C3HC4_2 (42.9%) - PF14634.1|zf-RING_5 (33.3%) - PF00270.24|DEAD (23.8%) - PF15227.1|zf-C3HC4_4 (4.8%) - PF117…
136	Ophio5|6802;Ophio5|916	Ophun1|3322;Ophun1|2091	Hirsu2|1982;Hirsu2|1983	OphauB2|2778;OphauB2|2777	OphauG2|3457;OphauG2|3456	Dreco1|DCS_03047;Dreco1|DCS_03056	Hirmi1|HIM_07150;Hirmi1|HIM_07149	Maggr1|119096;Maggr1|119097	Neucr2|4428;Neucr2|4166	Clapu1|CPUR_08186;Clapu1|CPUR_08513	Metac1|1890;Metac1|1889	Metan1|587	Tolin1|TINF00692-mRNA-1	Ophsi1|OCS_03086	Trire2|82519	TriviGv29_8_2|57520	Beaba1|6413;Beaba1|8338	Cormi1|5814	Fusgr1|2966;Fusgr1|2967	Fusox1|3736;Fusox1|3735	Aspfu1|7611;Aspfu1|7654	Aspnid1|4625;Aspnid1|4576	Canal1|CaO19.12517.1;Canal1|CaO19.5050.1;Canal1|CaO19.13063.1;Canal1|CaO19.5618.1	PF01134.17|GIDA (57.1%) - PF13932.1|GIDA_assoc_3 (54.8%) - PF00995.18|Sec1 (54.8%) - PF07992.9|Pyr_redox_2 (47.6%) - PF12831.2|FAD_oxidored (21.4%) - PF00890.19|FAD_binding_2 (4.8%) - PF01262.16|AlaDh_PNT_C (2.4%)
137	Ophio5|5777;Ophio5|7125	Ophun1|5518;Ophun1|1779	Hirsu2|1384;Hirsu2|3635;Hirsu2|5629;Hirsu2|6118;Hirsu2|7012	OphauB2|2826	OphauG2|950	Dreco1|DCS_08124	Hirmi1|HIM_10380;Hirmi1|HIM_11529;Hirmi1|HIM_02824;Hirmi1|HIM_03545;Hirmi1|HIM_07513;Hirmi1|HIM_07836;Hirmi1|HIM_00986	Maggr1|115932	Neucr2|9892	Clapu1|CPUR_06414	Metac1|7930	Metan1|1652;Metan1|1245	Tolin1|TINF03198-mRNA-1;Tolin1|TINF04056-mRNA-1	Ophsi1|OCS_01533	Trire2|119696;Trire2|59723;Trire2|78828	TriviGv29_8_2|84609;TriviGv29_8_2|195940;TriviGv29_8_2|60282	Beaba1|2182;Beaba1|6709	Cormi1|9363;Cormi1|908	Fusgr1|1852	Fusox1|4331	Aspfu1|9402			PF00135.23|COesterase (100.0%) - PF07859.8|Abhydrolase_3 (26.8%)
138	Ophio5|101;Ophio5|1303	Ophun1|2007;Ophun1|4045	Hirsu2|9091;Hirsu2|5583	OphauB2|2613;OphauB2|675	OphauG2|1171;OphauG2|1743	Dreco1|DCS_01866;Dreco1|DCS_04993	Hirmi1|HIM_08209;Hirmi1|HIM_04684	Maggr1|118461	Neucr2|10287;Neucr2|1676	Clapu1|CPUR_03737;Clapu1|CPUR_00752	Metac1|4708;Metac1|4419	Metan1|4519;Metan1|9786	Tolin1|TINF04966-mRNA-1;Tolin1|TINF09846-mRNA-1	Ophsi1|OCS_01481	Trire2|60676;Trire2|65324	TriviGv29_8_2|178714;TriviGv29_8_2|44076	Beaba1|1263;Beaba1|2794	Cormi1|1252;Cormi1|4431	Fusgr1|10660	Fusox1|17200;Fusox1|15473	Aspfu1|640	Aspnid1|10159	Canal1|CaO19.13416.1;Canal1|CaO19.5995.1	PF00656.17|Peptidase_C14 (100.0%) - PF00107.21|ADH_zinc_N (2.4%)
139	Ophio5|1911;Ophio5|8477	Ophun1|3121;Ophun1|4618	Hirsu2|7613	OphauB2|5049;OphauB2|3223	OphauG2|5285;OphauG2|6783	Dreco1|DCS_07758;Dreco1|DCS_07759;Dreco1|DCS_07762;Dreco1|DCS_07761;Dreco1|DCS_00084;Dreco1|DCS_07760	Hirmi1|HIM_01466	Maggr1|120569	Neucr2|984;Neucr2|6868	Clapu1|CPUR_00503;Clapu1|CPUR_07690;Clapu1|CPUR_07688;Clapu1|CPUR_07695;Clapu1|CPUR_07693;Clapu1|CPUR_07696;Clapu1|CPUR_07687;Clapu1|CPUR_07691	Metac1|6795;Metac1|4038	Metan1|1420;Metan1|1062	Tolin1|TINF08260-mRNA-1;Tolin1|TINF08281-mRNA-1	Ophsi1|OCS_05727;Ophsi1|OCS_01752		TriviGv29_8_2|70771		Cormi1|4963	Fusgr1|3364	Fusox1|12879		Aspnid1|6823;Aspnid1|2760		NO PFAM (100.0%)
140							Hirmi1|HIM_10272;Hirmi1|HIM_10871;Hirmi1|HIM_11058;Hirmi1|HIM_01136;Hirmi1|HIM_11870;Hirmi1|HIM_12375;Hirmi1|HIM_01312;Hirmi1|HIM_01646;Hirmi1|HIM_01940;Hirmi1|HIM_01945;Hirmi1|HIM_02003;Hirmi1|HIM_02328;Hirmi1|HIM_00259;Hirmi1|HIM_00413;Hirmi1|HIM_04146;Hirmi1|HIM_04420;Hirmi1|HIM_04513;Hirmi1|HIM_04590;Hirmi1|HIM_05340;Hirmi1|HIM_05341;Hirmi1|HIM_05494;Hirmi1|HIM_00571;Hirmi1|HIM_05820;Hirmi1|H…			Clapu1|CPUR_08494										Fusox1|16046;Fusox1|16187;Fusox1|17590				PF03184.14|DDE_1 (92.7%) - PF03221.11|HTH_Tnp_Tc5 (87.8%) - NO PFAM (7.3%) - PF13358.1|DDE_3 (2.4%)
141	Ophio5|8502	Ophun1|2293	Hirsu2|978;Hirsu2|1954	OphauB2|439	OphauG2|4073		Hirmi1|HIM_10685;Hirmi1|HIM_11383;Hirmi1|HIM_12193;Hirmi1|HIM_12577;Hirmi1|HIM_01855;Hirmi1|HIM_11665	Maggr1|119383;Maggr1|111672	Neucr2|8697;Neucr2|8698	Clapu1|CPUR_01978	Metac1|3515	Metan1|388;Metan1|9103;Metan1|2192	Tolin1|TINF09094-mRNA-1;Tolin1|TINF09604-mRNA-1;Tolin1|TINF09722-mRNA-1	Ophsi1|OCS_00271	Trire2|49832;Trire2|60270	TriviGv29_8_2|112874;TriviGv29_8_2|181363	Beaba1|3868;Beaba1|10170	Cormi1|5036	Fusgr1|9466	Fusox1|6106;Fusox1|8546;Fusox1|12150;Fusox1|10677	Aspfu1|9573	Aspnid1|7172	Canal1|CaO19.10421.1;Canal1|CaO19.2903.1	PF02171.12|Piwi (97.6%) - PF02170.17|PAZ (85.4%) - PF08699.5|DUF1785 (85.4%) - NO PFAM (2.4%)
142								Maggr1|118311;Maggr1|120233	Neucr2|121		Metac1|4518	Metan1|7839	Tolin1|TINF00531-mRNA-1		Trire2|46816;Trire2|82227	TriviGv29_8_2|201309;TriviGv29_8_2|45882	Beaba1|4511	Cormi1|6714	Fusgr1|906;Fusgr1|3009;Fusgr1|4509;Fusgr1|5723;Fusgr1|113;Fusgr1|4727	Fusox1|1097;Fusox1|3832;Fusox1|5318;Fusox1|15139;Fusox1|15923;Fusox1|2854;Fusox1|4046;Fusox1|5560;Fusox1|5978;Fusox1|1360;Fusox1|13748	Aspfu1|3293;Aspfu1|6518;Aspfu1|8253;Aspfu1|8500;Aspfu1|8535	Aspnid1|2224;Aspnid1|7957;Aspnid1|8403;Aspnid1|1281;Aspnid1|6028	Canal1|CaO19.9233.1;Canal1|CaO19.1664.1	PF00933.16|Glyco_hydro_3 (100.0%) - PF01915.17|Glyco_hydro_3_C (100.0%) - PF14310.1|Fn3-like (97.6%) - PF07691.7|PA14 (90.2%)
143	Ophio5|3345	Ophun1|1390	Hirsu2|4359	OphauB2|784	OphauG2|6178	Dreco1|DCS_00162	Hirmi1|HIM_00849	Maggr1|117628	Neucr2|2000	Clapu1|CPUR_00214;Clapu1|CPUR_00233;Clapu1|CPUR_00234;Clapu1|CPUR_00236;Clapu1|CPUR_00055	Metac1|3947;Metac1|7810	Metan1|3357;Metan1|6983;Metan1|7777	Tolin1|TINF05031-mRNA-1;Tolin1|TINF07465-mRNA-1	Ophsi1|OCS_02203	Trire2|45369	TriviGv29_8_2|194534	Beaba1|3054;Beaba1|1054	Cormi1|3566;Cormi1|1873	Fusgr1|5867;Fusgr1|10706	Fusox1|1885;Fusox1|15425	Aspfu1|3411;Aspfu1|4527;Aspfu1|4890;Aspfu1|6557	Aspnid1|9802;Aspnid1|2714;Aspnid1|8979	Canal1|CaO19.6527.1;Canal1|CaO19.13880.1	PF06738.7|DUF1212 (100.0%) - PF12821.2|DUF3815 (95.1%)
144			Hirsu2|10370;Hirsu2|4303			Dreco1|DCS_04308;Dreco1|DCS_04310	Hirmi1|HIM_07407	Maggr1|118406	Neucr2|6237	Clapu1|CPUR_05982	Metac1|7350;Metac1|4021;Metac1|4023	Metan1|5504;Metan1|5267;Metan1|5269	Tolin1|TINF09619-mRNA-1;Tolin1|TINF04590-mRNA-1	Ophsi1|OCS_05114	Trire2|69228	TriviGv29_8_2|34713;TriviGv29_8_2|144978;TriviGv29_8_2|189564;TriviGv29_8_2|50861	Beaba1|5846;Beaba1|4916;Beaba1|5845	Cormi1|296;Cormi1|2882	Fusgr1|2482;Fusgr1|253;Fusgr1|12184;Fusgr1|4193	Fusox1|1275;Fusox1|14142;Fusox1|12551	Aspfu1|9057;Aspfu1|1547	Aspnid1|5022;Aspnid1|5724;Aspnid1|9528	Canal1|CaO19.11051.1;Canal1|CaO19.3567.1	PF00202.16|Aminotran_3 (70.7%) - PF04082.13|Fungal_trans (26.8%) - PF00172.13|Zn_clus (9.8%) - PF00155.16|Aminotran_1_2 (7.3%) - NO PFAM (4.9%) - PF07690.11|MFS_1 (2.4%)
145	Ophio5|8531;Ophio5|8532	Ophun1|6515	Hirsu2|2418;Hirsu2|2417	OphauB2|4969	OphauG2|1789;OphauG2|1790	Dreco1|DCS_01511	Hirmi1|HIM_02268;Hirmi1|HIM_02267	Maggr1|120618;Maggr1|120208	Neucr2|9223;Neucr2|9213	Clapu1|CPUR_07126	Metac1|3868;Metac1|3867	Metan1|2947;Metan1|2948	Tolin1|TINF03660-mRNA-1	Ophsi1|OCS_00539;Ophsi1|OCS_00540	Trire2|53811	TriviGv29_8_2|73127	Beaba1|4735;Beaba1|4734	Cormi1|9138;Cormi1|9137	Fusgr1|11529;Fusgr1|11528	Fusox1|14714;Fusox1|14715	Aspfu1|5043;Aspfu1|5776	Aspnid1|911;Aspnid1|10240	Canal1|CaO19.6643.1;Canal1|CaO19.13964.1;Canal1|CaO19.8795.1;Canal1|CaO19.1204.1	PF00928.16|Adap_comp_sub (58.5%) - PF00698.16|Acyl_transf_1 (56.1%) - PF01217.15|Clat_adaptor_s (4.9%)
146	Ophio5|3019;Ophio5|136;Ophio5|3410	Ophun1|2079;Ophun1|3979	Hirsu2|6903	OphauB2|2588;OphauB2|3367	OphauG2|462;OphauG2|998	Dreco1|DCS_00563	Hirmi1|HIM_05253	Maggr1|112223;Maggr1|110846	Neucr2|1958;Neucr2|5694	Clapu1|CPUR_02460	Metac1|6643;Metac1|738	Metan1|6537;Metan1|7905	Tolin1|TINF01234-mRNA-1	Ophsi1|OCS_03969	Trire2|74635	TriviGv29_8_2|179757	Beaba1|423;Beaba1|8506	Cormi1|4314;Cormi1|9206	Fusgr1|7149;Fusgr1|5110	Fusox1|5350;Fusox1|1762	Aspfu1|8182	Aspnid1|6166	Canal1|CaO19.6691.1;Canal1|CaO19.13983.1;Canal1|CaO19.13444.1;Canal1|CaO19.6023.1;Canal1|CaO19.7648.1	PF01554.13|MatE (100.0%) - PF14667.1|Polysacc_synt_C (20.0%) - PF06087.7|Tyr-DNA_phospho (10.0%)
147	Ophio5|2867	Ophun1|1483	Hirsu2|4666;Hirsu2|8834	OphauB2|5016	OphauG2|3304	Dreco1|DCS_01471	Hirmi1|HIM_01085;Hirmi1|HIM_08893;Hirmi1|HIM_09619	Maggr1|115458	Neucr2|7147;Neucr2|7148	Clapu1|CPUR_01710	Metac1|3906;Metac1|141;Metac1|7469	Metan1|2908;Metan1|4606	Tolin1|TINF02436-mRNA-1;Tolin1|TINF03504-mRNA-1		Trire2|68230;Trire2|79153	TriviGv29_8_2|73591;TriviGv29_8_2|172546	Beaba1|8178;Beaba1|1478	Cormi1|5345;Cormi1|7145	Fusgr1|11806;Fusgr1|5712	Fusox1|3347;Fusox1|14456;Fusox1|15151	Aspfu1|8486	Aspnid1|2141;Aspnid1|10227;Aspnid1|1025	Canal1|CaO19.13226.1;Canal1|CaO19.5804.1	PF02538.9|Hydantoinase_B (100.0%) - PF01968.13|Hydantoinase_A (95.0%) - PF05378.8|Hydant_A_N (95.0%)
148	Ophio5|6025;Ophio5|985	Ophun1|3592;Ophun1|716	Hirsu2|9698;Hirsu2|4675;Hirsu2|972;Hirsu2|521	OphauB2|2098;OphauB2|797;OphauB2|4763;OphauB2|1192	OphauG2|5066;OphauG2|5759;OphauG2|189;OphauG2|634	Dreco1|DCS_08043	Hirmi1|HIM_11898;Hirmi1|HIM_02977;Hirmi1|HIM_05697;Hirmi1|HIM_08257;Hirmi1|HIM_05909	Maggr1|113351;Maggr1|114494			Metac1|6171	Metan1|4390	Tolin1|TINF05263-mRNA-1	Ophsi1|OCS_01774	Trire2|70859;Trire2|78072	TriviGv29_8_2|160041;TriviGv29_8_2|39451;TriviGv29_8_2|213601	Beaba1|3207;Beaba1|4403	Cormi1|480;Cormi1|6750	Fusgr1|12645		Aspfu1|6832	Aspnid1|8070		PF01425.16|Amidase (100.0%)
149	Ophio5|6154		Hirsu2|11251	OphauB2|3224;OphauB2|5420;OphauB2|5434	OphauG2|6785		Hirmi1|HIM_12026;Hirmi1|HIM_12037;Hirmi1|HIM_09826			Clapu1|CPUR_04676;Clapu1|CPUR_04677;Clapu1|CPUR_04680;Clapu1|CPUR_04681;Clapu1|CPUR_04683;Clapu1|CPUR_04685;Clapu1|CPUR_04688;Clapu1|CPUR_06708;Clapu1|CPUR_06710;Clapu1|CPUR_06711;Clapu1|CPUR_06718	Metac1|3305;Metac1|9728;Metac1|9775	Metan1|10560;Metan1|9137	Tolin1|TINF01604-mRNA-1;Tolin1|TINF01781-mRNA-1;Tolin1|TINF00805-mRNA-1;Tolin1|TINF00944-mRNA-1	Ophsi1|OCS_02123;Ophsi1|OCS_05191	Trire2|122898;Trire2|104463	TriviGv29_8_2|214149;TriviGv29_8_2|133034;TriviGv29_8_2|191213		Cormi1|7152;Cormi1|9106		Fusox1|6157;Fusox1|8497				PF00069.20|Pkinase (85.0%) - NO PFAM (15.0%)
150	Ophio5|6365	Ophun1|605	Hirsu2|1376		OphauG2|2977;OphauG2|1553		Hirmi1|HIM_06165	Maggr1|121285			Metac1|647	Metan1|7829;Metan1|6448	Tolin1|TINF08090-mRNA-1;Tolin1|TINF09705-mRNA-1;Tolin1|TINF09948-mRNA-1	Ophsi1|OCS_00443;Ophsi1|OCS_02334	Trire2|35109;Trire2|70639;Trire2|70028;Trire2|35137	TriviGv29_8_2|144674;TriviGv29_8_2|159771;TriviGv29_8_2|48578;TriviGv29_8_2|192502;TriviGv29_8_2|132466;TriviGv29_8_2|132703	Beaba1|9675;Beaba1|9503;Beaba1|9912		Fusgr1|12296;Fusgr1|10362;Fusgr1|10366;Fusgr1|10370	Fusox1|16111;Fusox1|16120;Fusox1|17527;Fusox1|8653	Aspfu1|9146	Aspnid1|9770;Aspnid1|9814;Aspnid1|8759		PF05729.7|NACHT (80.0%) - PF00400.27|WD40 (70.0%) - PF13191.1|AAA_16 (30.0%) - PF01048.15|PNP_UDP_1 (20.0%) - PF02239.11|Cytochrom_D1 (5.0%) - NO PFAM (5.0%) - PF07819.8|PGAP1 (5.0%) - PF05057.9|DUF676 (2.5%) - PF01637.13|Arch_ATPase (2.5%) - PF10647.4|Gmad1 (2.5%) - PF13360.1|PQQ_2 (2.5%) - PF00931.17|NB-ARC (2.5%)
151	Ophio5|2181;Ophio5|2771	Ophun1|1184	Hirsu2|319;Hirsu2|320	OphauB2|914;OphauB2|913	OphauG2|579;OphauG2|580	Dreco1|DCS_07091	Hirmi1|HIM_05955;Hirmi1|HIM_09275	Maggr1|119367;Maggr1|119368	Neucr2|8713;Neucr2|8714;Neucr2|8715	Clapu1|CPUR_04224;Clapu1|CPUR_04228	Metac1|8272;Metac1|8280	Metan1|2026;Metan1|2036;Metan1|2028	Tolin1|TINF08903-mRNA-1;Tolin1|TINF09330-mRNA-1	Ophsi1|OCS_03543	Trire2|65447	TriviGv29_8_2|190202	Beaba1|3389	Cormi1|349	Fusgr1|10737;Fusgr1|10738	Fusox1|15398;Fusox1|15397	Aspfu1|5075;Aspfu1|971	Aspnid1|883;Aspnid1|5518	Canal1|CaO19.7036.1	PF07713.8|DUF1604 (50.0%) - PF01585.18|G-patch (50.0%) - NO PFAM (42.5%) - PF08242.7|Methyltransf_12 (5.0%) - PF13489.1|Methyltransf_23 (5.0%) - PF02353.15|CMAS (5.0%) - PF08241.7|Methyltransf_11 (5.0%) - PF01425.16|Amidase (2.5%) - PF00067.17|p450 (2.5%)
152	Ophio5|250		Hirsu2|4172					Maggr1|115902		Clapu1|CPUR_02945;Clapu1|CPUR_02946;Clapu1|CPUR_02948;Clapu1|CPUR_02949;Clapu1|CPUR_02950;Clapu1|CPUR_02951;Clapu1|CPUR_02953;Clapu1|CPUR_02973;Clapu1|CPUR_02955;Clapu1|CPUR_02963;Clapu1|CPUR_02974;Clapu1|CPUR_02976;Clapu1|CPUR_02970;Clapu1|CPUR_02966;Clapu1|CPUR_02977;Clapu1|CPUR_02978;Clapu1|CPUR_02957;Clapu1|CPUR_02968;Clapu1|CPUR_02960;Clapu1|CPUR_02962;Clapu1|CPUR_02979;Clapu1|CPUR_02971;Cla…	Metac1|272	Metan1|8209		Ophsi1|OCS_05135			Beaba1|9616		Fusgr1|13280	Fusox1|2015;Fusox1|14838		Aspnid1|8116		PF00856.23|SET (72.5%) - PF01753.13|zf-MYND (70.0%) - NO PFAM (10.0%)
153	Ophio5|4084;Ophio5|8307	Ophun1|2807	Hirsu2|8889;Hirsu2|5530	OphauB2|5594	OphauG2|1679	Dreco1|DCS_07539;Dreco1|DCS_03085	Hirmi1|HIM_04428;Hirmi1|HIM_02518	Maggr1|113167	Neucr2|9934		Metac1|5316;Metac1|4414;Metac1|5074	Metan1|773;Metan1|9141;Metan1|9781	Tolin1|TINF02263-mRNA-1		Trire2|56966	TriviGv29_8_2|160585	Beaba1|3934;Beaba1|4947;Beaba1|2632;Beaba1|9012	Cormi1|4957;Cormi1|610;Cormi1|6050	Fusgr1|2423;Fusgr1|1233;Fusgr1|13241	Fusox1|339;Fusox1|13208;Fusox1|6632	Aspfu1|2055;Aspfu1|4608;Aspfu1|9409	Aspnid1|7578;Aspnid1|6997		PF00067.17|p450 (100.0%)
154	Ophio5|3422	Ophun1|4082	Hirsu2|10395;Hirsu2|10394	OphauB2|6186;OphauB2|6194	OphauG2|5148;OphauG2|7499	Dreco1|DCS_04855;Dreco1|DCS_04861	Hirmi1|HIM_01758;Hirmi1|HIM_01759	Maggr1|119136;Maggr1|119132	Neucr2|4831;Neucr2|4844	Clapu1|CPUR_04734;Clapu1|CPUR_04733	Metac1|3124;Metac1|3123	Metan1|5793;Metan1|5792	Tolin1|TINF06662-mRNA-1	Ophsi1|OCS_00718;Ophsi1|OCS_00717	Trire2|73832	TriviGv29_8_2|178290	Beaba1|4083;Beaba1|4091	Cormi1|2713;Cormi1|2665	Fusgr1|8002;Fusgr1|8001	Fusox1|7285	Aspfu1|509;Aspfu1|538	Aspnid1|2041;Aspnid1|2012	Canal1|CaO19.10565.1;Canal1|CaO19.3047.1	PF11274.3|DUF3074 (50.0%) - NO PFAM (37.5%) - PF00169.24|PH (10.0%) - PF00227.21|Proteasome (2.5%)
155	Ophio5|3631	Ophun1|298;Ophun1|5225	Hirsu2|2492;Hirsu2|3837	OphauB2|3624;OphauB2|1479	OphauG2|4835;OphauG2|7233	Dreco1|DCS_02046;Dreco1|DCS_05740	Hirmi1|HIM_06457;Hirmi1|HIM_08084	Maggr1|113744;Maggr1|117420	Neucr2|6;Neucr2|8159;Neucr2|8214	Clapu1|CPUR_01129;Clapu1|CPUR_06478	Metac1|193;Metac1|8405	Metan1|9063;Metan1|9442	Tolin1|TINF01994-mRNA-1;Tolin1|TINF05196-mRNA-1	Ophsi1|OCS_00843	Trire2|50212	TriviGv29_8_2|43815	Beaba1|2644;Beaba1|5347	Cormi1|7762;Cormi1|947	Fusgr1|9013;Fusgr1|12557;Fusgr1|9716	Fusox1|11005;Fusox1|9022;Fusox1|6320				PF13632.1|Glyco_trans_2_3 (100.0%) - PF13641.1|Glyco_tranf_2_3 (61.5%) - PF00535.21|Glycos_transf_2 (33.3%) - PF13506.1|Glyco_transf_21 (2.6%)
156	Ophio5|3438;Ophio5|1310;Ophio5|8134	Ophun1|1841;Ophun1|2683	Hirsu2|6536;Hirsu2|8099;Hirsu2|5803	OphauB2|6069;OphauB2|6047	OphauG2|3462	Dreco1|DCS_03356;Dreco1|DCS_00449;Dreco1|DCS_05119;Dreco1|DCS_07191;Dreco1|DCS_08216	Hirmi1|HIM_05295;Hirmi1|HIM_08341	Maggr1|120149	Neucr2|8481;Neucr2|9305	Clapu1|CPUR_01803	Metac1|7824;Metac1|7825	Metan1|6782;Metan1|3369;Metan1|8560	Tolin1|TINF05785-mRNA-1	Ophsi1|OCS_01088;Ophsi1|OCS_02914	Trire2|59244	TriviGv29_8_2|29432	Beaba1|2374	Cormi1|3587;Cormi1|6632	Fusgr1|41	Fusox1|8891	Aspfu1|738	Aspnid1|9898		PF05572.8|Peptidase_M43 (100.0%) - PF13582.1|Reprolysin_3 (12.8%) - PF13583.1|Reprolysin_4 (5.1%) - PF13574.1|Reprolysin_2 (2.6%) - PF00413.19|Peptidase_M10 (2.6%) - PF13688.1|Reprolysin_5 (2.6%)
157	Ophio5|3875		Hirsu2|502;Hirsu2|500;Hirsu2|501	OphauB2|972;OphauB2|974	OphauG2|2749;OphauG2|2795;OphauG2|4493;OphauG2|4492	Dreco1|DCS_04116	Hirmi1|HIM_08446	Maggr1|118749	Neucr2|3699	Clapu1|CPUR_01089	Metac1|6305	Metan1|7126	Tolin1|TINF07737-mRNA-1;Tolin1|TINF07886-mRNA-1;Tolin1|TINF02771-mRNA-1	Ophsi1|OCS_02624;Ophsi1|OCS_02622;Ophsi1|OCS_02623	Trire2|58366;Trire2|66551	TriviGv29_8_2|112807;TriviGv29_8_2|210598;TriviGv29_8_2|182880	Beaba1|10169;Beaba1|4529;Beaba1|4530	Cormi1|46	Fusgr1|2437;Fusgr1|12936;Fusgr1|10480	Fusox1|13216;Fusox1|5684	Aspfu1|9230	Aspnid1|2917		PF00004.24|AAA (66.7%) - PF13086.1|AAA_11 (48.7%) - PF13087.1|AAA_12 (41.0%) - PF13245.1|AAA_19 (35.9%) - NO PFAM (20.5%) - PF13604.1|AAA_30 (7.7%) - PF04851.10|ResIII (2.6%)
158			Hirsu2|8131				Hirmi1|HIM_10418;Hirmi1|HIM_10748;Hirmi1|HIM_10902;Hirmi1|HIM_11012;Hirmi1|HIM_11791;Hirmi1|HIM_12097;Hirmi1|HIM_09648;Hirmi1|HIM_09973;Hirmi1|HIM_10552;Hirmi1|HIM_12036;Hirmi1|HIM_09625;Hirmi1|HIM_10878;Hirmi1|HIM_11162;Hirmi1|HIM_12564;Hirmi1|HIM_11498;Hirmi1|HIM_12601;Hirmi1|HIM_03023			Clapu1|CPUR_04526	Metac1|1228	Metan1|10053;Metan1|919;Metan1|10552;Metan1|412;Metan1|9127	Tolin1|TINF00302-mRNA-1;Tolin1|TINF00476-mRNA-1			TriviGv29_8_2|70960				Fusox1|6099;Fusox1|8553;Fusox1|8766;Fusox1|11646;Fusox1|11753;Fusox1|12186;Fusox1|12249;Fusox1|16066;Fusox1|16164;Fusox1|16360;Fusox1|17570				PF10551.4|MULE (71.8%) - PF00872.13|Transposase_mut (28.2%) - NO PFAM (25.6%) - PF03101.10|FAR1 (23.1%) - PF13843.1|DDE_Tnp_1_7 (2.6%) - PF03184.14|DDE_1 (2.6%)
159	Ophio5|2786	Ophun1|3762		OphauB2|3152	OphauG2|5602	Dreco1|DCS_06661	Hirmi1|HIM_09091	Maggr1|119315	Neucr2|1758;Neucr2|1759;Neucr2|1760	Clapu1|CPUR_03641	Metac1|6209	Metan1|10280;Metan1|724	Tolin1|TINF04674-mRNA-1	Ophsi1|OCS_05407	Trire2|22741	TriviGv29_8_2|85098;TriviGv29_8_2|194915	Beaba1|2344;Beaba1|330	Cormi1|5394;Cormi1|1796	Fusgr1|7804;Fusgr1|1006;Fusgr1|3846	Fusox1|7468;Fusox1|811;Fusox1|1317;Fusox1|4664	Aspfu1|3281;Aspfu1|5274	Aspnid1|2311;Aspnid1|6735;Aspnid1|2836	Canal1|CaO19.7978.1;Canal1|CaO19.345.1;Canal1|CaO19.12018.1;Canal1|CaO19.4543.1	PF00171.17|Aldedh (100.0%) - PF01765.14|RRF (5.1%)
160	Ophio5|4842	Ophun1|2161	Hirsu2|4644;Hirsu2|959	OphauB2|549;OphauB2|5381	OphauG2|2026;OphauG2|1104	Dreco1|DCS_04413	Hirmi1|HIM_07192;Hirmi1|HIM_07828	Maggr1|116123	Neucr2|4912	Clapu1|CPUR_07408	Metac1|6251;Metac1|9677	Metan1|9585;Metan1|6654	Tolin1|TINF09918-mRNA-1;Tolin1|TINF05922-mRNA-1	Ophsi1|OCS_04427	Trire2|78465;Trire2|82017	TriviGv29_8_2|180746;TriviGv29_8_2|49743	Beaba1|636;Beaba1|7619	Cormi1|8201;Cormi1|8755	Fusgr1|2581;Fusgr1|6788	Fusox1|12589;Fusox1|16609	Aspfu1|9009;Aspfu1|2195	Aspnid1|10534;Aspnid1|3301	Canal1|CaO19.9725.1;Canal1|CaO19.2179.1	PF07690.11|MFS_1 (79.5%) - PF06609.8|TRI12 (17.9%) - NO PFAM (10.3%) - PF00083.19|Sugar_tr (5.1%)
161	Ophio5|1271;Ophio5|1272	Ophun1|3826	Hirsu2|6134;Hirsu2|6133	OphauB2|7991;OphauB2|6712	OphauG2|7270;OphauG2|7268		Hirmi1|HIM_01158;Hirmi1|HIM_01159;Hirmi1|HIM_02765	Maggr1|120117	Neucr2|7508	Clapu1|CPUR_03116	Metac1|1731;Metac1|1732	Metan1|5462;Metan1|5461;Metan1|4436	Tolin1|TINF00847-mRNA-1;Tolin1|TINF02855-mRNA-1	Ophsi1|OCS_00641;Ophsi1|OCS_00637	Trire2|109317;Trire2|65107	TriviGv29_8_2|47510;TriviGv29_8_2|47284	Beaba1|9476;Beaba1|9474	Cormi1|8579;Cormi1|8581	Fusgr1|12085;Fusgr1|10227;Fusgr1|10234	Fusox1|14206;Fusox1|10443	Aspfu1|3003	Aspnid1|3425		PF00067.17|p450 (66.7%) - PF07171.7|MlrC_C (35.9%) - PF07364.7|DUF1485 (33.3%)
162	Ophio5|4733;Ophio5|4734	Ophun1|3447;Ophun1|3446	Hirsu2|9946;Hirsu2|9947	OphauB2|6346;OphauB2|6347	OphauG2|4301;OphauG2|4303	Dreco1|DCS_05292;Dreco1|DCS_05293	Hirmi1|HIM_01815;Hirmi1|HIM_01814	Maggr1|113467;Maggr1|113468	Neucr2|1421;Neucr2|1422	Clapu1|CPUR_01372;Clapu1|CPUR_01371	Metac1|993	Metan1|5739;Metan1|5740	Tolin1|TINF07022-mRNA-1	Ophsi1|OCS_05622;Ophsi1|OCS_05621	Trire2|76515	TriviGv29_8_2|56457	Beaba1|977;Beaba1|978	Cormi1|2331	Fusgr1|7942;Fusgr1|7944	Fusox1|7341;Fusox1|7339	Aspfu1|5729;Aspfu1|2852	Aspnid1|2599;Aspnid1|8175		PF01593.19|Amino_oxidase (56.4%) - PF00995.18|Sec1 (53.8%) - PF13450.1|NAD_binding_8 (48.7%) - PF04433.12|SWIRM (48.7%) - PF00505.14|HMG_box (46.2%) - PF09011.5|HMG_box_2 (43.6%)
163	Ophio5|2460	Ophun1|7162	Hirsu2|9026;Hirsu2|4263	OphauB2|646	OphauG2|4812	Dreco1|DCS_06370;Dreco1|DCS_03339	Hirmi1|HIM_02176;Hirmi1|HIM_09257;Hirmi1|HIM_03744	Maggr1|116290	Neucr2|7965	Clapu1|CPUR_03716;Clapu1|CPUR_03142	Metac1|1104;Metac1|2763;Metac1|3529;Metac1|4682	Metan1|9950;Metan1|5628;Metan1|2240;Metan1|4542	Tolin1|TINF00103-mRNA-1	Ophsi1|OCS_02487	Trire2|66183	TriviGv29_8_2|46356	Beaba1|850;Beaba1|9427	Cormi1|1897;Cormi1|5611	Fusgr1|6728;Fusgr1|3455	Fusox1|16558;Fusox1|8159	Aspfu1|7299;Aspfu1|1981	Aspnid1|8339		PF00450.17|Peptidase_S10 (100.0%)
164	Ophio5|2500	Ophun1|3927	Hirsu2|5503;Hirsu2|3559	OphauB2|7021	OphauG2|3346	Dreco1|DCS_02551;Dreco1|DCS_07145	Hirmi1|HIM_05701;Hirmi1|HIM_08024;Hirmi1|HIM_08941	Maggr1|113441;Maggr1|115270	Neucr2|9236	Clapu1|CPUR_03986	Metac1|4735;Metac1|16	Metan1|2299;Metan1|4844;Metan1|9391	Tolin1|TINF06221-mRNA-1;Tolin1|TINF06581-mRNA-1;Tolin1|TINF00790-mRNA-1;Tolin1|TINF09202-mRNA-1		Trire2|61074;Trire2|80028	TriviGv29_8_2|36513;TriviGv29_8_2|44298	Beaba1|2366;Beaba1|2815;Beaba1|7576	Cormi1|3598;Cormi1|4449;Cormi1|8715	Fusgr1|9895	Fusox1|11117	Aspfu1|6738	Aspnid1|990		PF00005.22|ABC_tran (100.0%) - PF12698.2|ABC2_membrane_3 (97.4%) - PF13304.1|AAA_21 (50.0%)
165	Ophio5|5142	Ophun1|3211	Hirsu2|2236	OphauB2|7805	OphauG2|7437	Dreco1|DCS_07438	Hirmi1|HIM_11808;Hirmi1|HIM_11805	Maggr1|112453;Maggr1|112911	Neucr2|995	Clapu1|CPUR_01272;Clapu1|CPUR_01282;Clapu1|CPUR_03275	Metac1|4217;Metac1|6364;Metac1|7554	Metan1|4014;Metan1|7190;Metan1|10381	Tolin1|TINF06966-mRNA-1	Ophsi1|OCS_03385	Trire2|62100;Trire2|46285	TriviGv29_8_2|217094;TriviGv29_8_2|46820	Beaba1|2057;Beaba1|8688	Cormi1|6802	Fusgr1|1354	Fusox1|9386;Fusox1|17433;Fusox1|232	Aspfu1|7723	Aspnid1|1312;Aspnid1|8308;Aspnid1|2628;Aspnid1|10082		PF00011.16|HSP20 (100.0%)
166	Ophio5|7141		Hirsu2|6535				Hirmi1|HIM_08951;Hirmi1|HIM_08508;Hirmi1|HIM_09984			Clapu1|CPUR_04535;Clapu1|CPUR_04556;Clapu1|CPUR_04536;Clapu1|CPUR_04553;Clapu1|CPUR_04545;Clapu1|CPUR_04550;Clapu1|CPUR_07659;Clapu1|CPUR_04539;Clapu1|CPUR_05186;Clapu1|CPUR_04555;Clapu1|CPUR_04538;Clapu1|CPUR_04543;Clapu1|CPUR_04552;Clapu1|CPUR_04537	Metac1|3406;Metac1|2864;Metac1|7828	Metan1|1383;Metan1|6614	Tolin1|TINF05681-mRNA-1;Tolin1|TINF00816-mRNA-1	Ophsi1|OCS_05486	Trire2|106487	TriviGv29_8_2|67189;TriviGv29_8_2|221402;TriviGv29_8_2|29097;TriviGv29_8_2|137784	Beaba1|2500;Beaba1|7716	Cormi1|545;Cormi1|7307	Fusgr1|4141;Fusgr1|120					PF00069.20|Pkinase (89.5%) - PF07714.12|Pkinase_Tyr (68.4%) - PF01636.18|APH (52.6%) - PF06293.9|Kdo (34.2%) - NO PFAM (10.5%) - PF01163.17|RIO1 (7.9%) - PF13358.1|DDE_3 (2.6%) - PF01633.15|Choline_kinase (2.6%)
167	Ophio5|2203;Ophio5|6478	Ophun1|3243;Ophun1|4279	Hirsu2|4005;Hirsu2|5748	OphauB2|447;OphauB2|5816	OphauG2|735;OphauG2|6330	Dreco1|DCS_06931;Dreco1|DCS_07601	Hirmi1|HIM_01865;Hirmi1|HIM_00402	Maggr1|115511	Neucr2|7318	Clapu1|CPUR_01988;Clapu1|CPUR_01071	Metac1|3524;Metac1|515	Metan1|2183;Metan1|7292	Tolin1|TINF09342-mRNA-1;Tolin1|TINF05187-mRNA-1	Ophsi1|OCS_05833	Trire2|64667;Trire2|73516	TriviGv29_8_2|76718;TriviGv29_8_2|229103	Beaba1|3649;Beaba1|807	Cormi1|5025;Cormi1|5578	Fusgr1|9475	Fusox1|10676	Aspfu1|7190	Aspnid1|46;Aspnid1|5128		PF11034.3|DUF2823 (100.0%)
168	Ophio5|3692;Ophio5|6498	Ophun1|2424	Hirsu2|3994;Hirsu2|5242	OphauB2|4573;OphauB2|6219	OphauG2|7052;OphauG2|1548	Dreco1|DCS_04141	Hirmi1|HIM_01901;Hirmi1|HIM_03526	Maggr1|111583	Neucr2|10566	Clapu1|CPUR_05764	Metac1|1989	Metan1|4745	Tolin1|TINF02277-mRNA-1	Ophsi1|OCS_03774	Trire2|22912;Trire2|104072	TriviGv29_8_2|76958	Beaba1|7095	Cormi1|4883	Fusgr1|1997;Fusgr1|12757	Fusox1|4192;Fusox1|5845	Aspfu1|4549;Aspfu1|9240	Aspnid1|8235;Aspnid1|8466;Aspnid1|5012;Aspnid1|8480	Canal1|CaO19.11152.1;Canal1|CaO19.12002.1;Canal1|CaO19.3668.1;Canal1|CaO19.4527.1	PF00083.19|Sugar_tr (100.0%) - PF07690.11|MFS_1 (94.7%) - PF05631.9|DUF791 (13.2%) - PF06609.8|TRI12 (10.5%) - PF13347.1|MFS_2 (2.6%)
169	Ophio5|3001;Ophio5|476	Ophun1|4056	Hirsu2|7816;Hirsu2|4876	OphauB2|1173;OphauB2|6334	OphauG2|4422;OphauG2|4881	Dreco1|DCS_00588;Dreco1|DCS_05065	Hirmi1|HIM_02601;Hirmi1|HIM_03145	Maggr1|119641	Neucr2|5823;Neucr2|9206	Clapu1|CPUR_02485;Clapu1|CPUR_05619	Metac1|6429;Metac1|801	Metan1|5044;Metan1|8231	Tolin1|TINF01095-mRNA-1;Tolin1|TINF02200-mRNA-1	Ophsi1|OCS_02713	Trire2|55731	TriviGv29_8_2|179777	Beaba1|457;Beaba1|6952	Cormi1|4281	Fusgr1|11344;Fusgr1|11421	Fusox1|1485;Fusox1|14819	Aspfu1|8198	Aspnid1|6181	Canal1|CaO19.9788.1;Canal1|CaO19.2248.1	PF03062.14|MBOAT (39.5%) - NO PFAM (39.5%) - PF00520.26|Ion_trans (21.1%) - PF13813.1|MBOAT_2 (2.6%)
170	Ophio5|7971;Ophio5|7972	Ophun1|7229	Hirsu2|1313;Hirsu2|1314	OphauB2|2124;OphauB2|2125	OphauG2|622;OphauG2|623	Dreco1|DCS_04732	Hirmi1|HIM_02446;Hirmi1|HIM_02445	Maggr1|119709;Maggr1|119708	Neucr2|2278;Neucr2|2280	Clapu1|CPUR_08606;Clapu1|CPUR_08608	Metac1|3789;Metac1|3788	Metan1|4222;Metan1|4223	Tolin1|TINF07041-mRNA-1		Trire2|54283	TriviGv29_8_2|122474	Beaba1|9734;Beaba1|9735	Cormi1|6279	Fusgr1|587;Fusgr1|586	Fusox1|567;Fusox1|568	Aspfu1|2202;Aspfu1|2215	Aspnid1|3284;Aspnid1|3271	Canal1|CaO19.6185.1;Canal1|CaO19.7154.1	PF04227.7|Indigoidine_A (57.9%) - PF00294.19|PfkB (55.3%) - PF00400.27|WD40 (34.2%) - NO PFAM (21.1%)
171	Ophio5|1905;Ophio5|8117	Ophun1|6663;Ophun1|7055	Hirsu2|10024;Hirsu2|2705	OphauB2|641;OphauB2|942	OphauG2|4907;OphauG2|5982	Dreco1|DCS_01687	Hirmi1|HIM_08517;Hirmi1|HIM_09447	Maggr1|111675;Maggr1|119370	Neucr2|9330	Clapu1|CPUR_05946	Metac1|2647;Metac1|7045	Metan1|2155;Metan1|3114	Tolin1|TINF03702-mRNA-1	Ophsi1|OCS_00234;Ophsi1|OCS_04766	Trire2|58356	TriviGv29_8_2|91895	Beaba1|5052	Cormi1|1732	Fusgr1|4918;Fusgr1|9698	Fusox1|3230	Aspfu1|5596;Aspfu1|7920	Aspnid1|2204;Aspnid1|10301	Canal1|CaO19.8193.1;Canal1|CaO19.558.1	PF00370.16|FGGY_N (100.0%) - PF02782.11|FGGY_C (100.0%)
172	Ophio5|3089;Ophio5|8003	Ophun1|5246	Hirsu2|5963;Hirsu2|10027	OphauB2|618;OphauB2|7597	OphauG2|1175;OphauG2|3409	Dreco1|DCS_02499;Dreco1|DCS_04361	Hirmi1|HIM_02999;Hirmi1|HIM_07871	Maggr1|116167;Maggr1|120101	Neucr2|1675	Clapu1|CPUR_03382;Clapu1|CPUR_00096	Metac1|4480;Metac1|7839	Metan1|4822;Metan1|7800	Tolin1|TINF05717-mRNA-1;Tolin1|TINF00600-mRNA-1	Ophsi1|OCS_02756	Trire2|63981;Trire2|81383	TriviGv29_8_2|78031;TriviGv29_8_2|45779	Beaba1|6356;Beaba1|8933	Cormi1|5689;Cormi1|9303	Fusgr1|3359	Fusox1|8082	Aspfu1|4790	Aspnid1|3672		NO PFAM (54.1%) - PF00615.14|RGS (45.9%)
173	Ophio5|2677	Ophun1|2520	Hirsu2|9622;Hirsu2|3355	OphauB2|7897	OphauG2|7396		Hirmi1|HIM_11202;Hirmi1|HIM_04170;Hirmi1|HIM_06176	Maggr1|117598;Maggr1|118104;Maggr1|115962	Neucr2|10521	Clapu1|CPUR_02345	Metac1|8487	Metan1|990;Metan1|10032;Metan1|6566		Ophsi1|OCS_03492;Ophsi1|OCS_04310		TriviGv29_8_2|48916	Beaba1|2613;Beaba1|2768;Beaba1|7878;Beaba1|8183	Cormi1|3481;Cormi1|4954	Fusgr1|11172;Fusgr1|12266;Fusgr1|174	Fusox1|6644;Fusox1|15771;Fusox1|9639;Fusox1|13711	Aspfu1|5872	Aspnid1|10513;Aspnid1|8483		PF07731.9|Cu-oxidase_2 (100.0%) - PF00394.17|Cu-oxidase (100.0%) - PF07732.10|Cu-oxidase_3 (94.6%)
174	Ophio5|6214;Ophio5|7801	Ophun1|5196;Ophun1|6857	Hirsu2|306;Hirsu2|10823	OphauB2|234	OphauG2|443	Dreco1|DCS_03434	Hirmi1|HIM_02396;Hirmi1|HIM_04236;Hirmi1|HIM_12003	Maggr1|119200			Metac1|9276	Metan1|6634	Tolin1|TINF04573-mRNA-1	Ophsi1|OCS_02874	Trire2|103147	TriviGv29_8_2|91340	Beaba1|2382;Beaba1|8136;Beaba1|9022;Beaba1|2428;Beaba1|5173	Cormi1|2078;Cormi1|4706;Cormi1|7357			Aspfu1|2455;Aspfu1|4939	Aspnid1|4227;Aspnid1|3044	Canal1|CaO19.10.1;Canal1|CaO19.7512.1;Canal1|CaO19.7513.1;Canal1|CaO19.7683.1;Canal1|CaO19.13150.1;Canal1|CaO19.5728.1	PF00067.17|p450 (100.0%) - PF01764.20|Lipase_3 (2.7%)
175	Ophio5|3029	Ophun1|1461	Hirsu2|5593;Hirsu2|5594			Dreco1|DCS_02466;Dreco1|DCS_05930	Hirmi1|HIM_05419	Maggr1|111683		Clapu1|CPUR_04251	Metac1|4551;Metac1|8207;Metac1|9711	Metan1|9947;Metan1|7496;Metan1|7925	Tolin1|TINF03960-mRNA-1;Tolin1|TINF05098-mRNA-1;Tolin1|TINF05238-mRNA-1;Tolin1|TINF09890-mRNA-1	Ophsi1|OCS_02070;Ophsi1|OCS_02499	Trire2|105804;Trire2|73621	TriviGv29_8_2|20101;TriviGv29_8_2|222260			Fusgr1|3407		Aspfu1|3519;Aspfu1|9385	Aspnid1|9675;Aspnid1|1325;Aspnid1|1584;Aspnid1|3776;Aspnid1|5677;Aspnid1|6226;Aspnid1|7741;Aspnid1|8707;Aspnid1|8877		PF00550.20|PP-binding (97.3%) - PF00109.21|ketoacyl-synt (91.9%) - PF02801.17|Ketoacyl-synt_C (91.9%) - PF00698.16|Acyl_transf_1 (89.2%) - PF08242.7|Methyltransf_12 (64.9%) - PF13489.1|Methyltransf_23 (64.9%) - PF00108.18|Thiolase_N (59.5%) - PF13847.1|Methyltransf_31 (56.8%) - PF08241.7|Methyltransf_11 (54.1%) - PF14765.1|PS-DH (48.6%) - PF07993.7|NAD_binding_4 (40.5%) - PF01370.16|Epimerase (32…
176	Ophio5|1104	Ophun1|4829		OphauB2|7166	OphauG2|5755	Dreco1|DCS_03216	Hirmi1|HIM_01047;Hirmi1|HIM_11674	Maggr1|121398;Maggr1|114896	Neucr2|9545;Neucr2|5544	Clapu1|CPUR_00218;Clapu1|CPUR_00235	Metac1|5731;Metac1|1569	Metan1|8688;Metan1|2406	Tolin1|TINF08194-mRNA-1;Tolin1|TINF02922-mRNA-1	Ophsi1|OCS_05193;Ophsi1|OCS_03922	Trire2|62462	TriviGv29_8_2|51635;TriviGv29_8_2|44825	Beaba1|3824	Cormi1|8010	Fusgr1|9073;Fusgr1|6753;Fusgr1|3472;Fusgr1|2714;Fusgr1|2465	Fusox1|13221;Fusox1|12795	Aspfu1|5986	Aspnid1|10243;Aspnid1|8376;Aspnid1|2749		PF05730.6|CFEM (64.9%) - NO PFAM (32.4%) - PF03583.9|LIP (2.7%)
177	Ophio5|2592	Ophun1|2844	Hirsu2|3106	OphauB2|2177	OphauG2|5472	Dreco1|DCS_07591	Hirmi1|HIM_04125;Hirmi1|HIM_07113	Maggr1|113272;Maggr1|118791	Neucr2|813	Clapu1|CPUR_07341	Metac1|7103	Metan1|4049;Metan1|1342	Tolin1|TINF07238-mRNA-1;Tolin1|TINF09558-mRNA-1	Ophsi1|OCS_02159;Ophsi1|OCS_05510	Trire2|75468	TriviGv29_8_2|75938	Beaba1|221;Beaba1|6824	Cormi1|3608;Cormi1|5519	Fusgr1|1178;Fusgr1|12639;Fusgr1|3961	Fusox1|392;Fusox1|4773;Fusox1|6361	Aspfu1|5146;Aspfu1|8777	Aspnid1|1762;Aspnid1|7594	Canal1|CaO19.8538.1;Canal1|CaO19.922.1	PF00067.17|p450 (100.0%)
178	Ophio5|6518	Ophun1|787	Hirsu2|3912;Hirsu2|2883	OphauB2|7593	OphauG2|6374	Dreco1|DCS_04337	Hirmi1|HIM_09057	Maggr1|121130	Neucr2|9656;Neucr2|7026;Neucr2|764;Neucr2|765	Clapu1|CPUR_04311	Metac1|4525;Metac1|7466	Metan1|4608;Metan1|7845	Tolin1|TINF00327-mRNA-1		Trire2|82235	TriviGv29_8_2|45446	Beaba1|1877;Beaba1|2128;Beaba1|4500	Cormi1|6723	Fusgr1|4667	Fusox1|12023	Aspfu1|1487;Aspfu1|5466	Aspnid1|2805;Aspnid1|5779;Aspnid1|6930;Aspnid1|7726	Canal1|CaO19.8614.1;Canal1|CaO19.999.1;Canal1|CaO19.12365.1;Canal1|CaO19.4899.1	PF01055.21|Glyco_hydro_31 (100.0%) - PF13802.1|Gal_mutarotas_2 (75.7%)
179			Hirsu2|1361			Dreco1|DCS_06367	Hirmi1|HIM_00781;Hirmi1|HIM_11495	Maggr1|114271	Neucr2|9697;Neucr2|9698	Clapu1|CPUR_02586	Metac1|4468;Metac1|4560	Metan1|10434;Metan1|7916;Metan1|3741	Tolin1|TINF06134-mRNA-1;Tolin1|TINF00081-mRNA-1;Tolin1|TINF09921-mRNA-1	Ophsi1|OCS_03599	Trire2|59272	TriviGv29_8_2|60010	Beaba1|9719;Beaba1|8540;Beaba1|5764	Cormi1|6141;Cormi1|9490;Cormi1|847	Fusgr1|6669;Fusgr1|2660	Fusox1|2012		Aspnid1|5097;Aspnid1|2974;Aspnid1|8851	Canal1|CaO19.10948.1;Canal1|CaO19.9497.1;Canal1|CaO19.1942.1;Canal1|CaO19.3444.1;Canal1|CaO19.4779.1;Canal1|CaO19.12243.1	PF07690.11|MFS_1 (97.3%) - PF06609.8|TRI12 (62.2%) - PF00083.19|Sugar_tr (29.7%) - NO PFAM (2.7%)
180	Ophio5|7198;Ophio5|7200	Ophun1|4838	Hirsu2|7532;Hirsu2|7535	OphauB2|6468;OphauB2|6466	OphauG2|7842;OphauG2|7840	Dreco1|DCS_04997	Hirmi1|HIM_05383;Hirmi1|HIM_05384	Maggr1|114633	Neucr2|2200	Clapu1|CPUR_06489;Clapu1|CPUR_06499	Metac1|4379;Metac1|4378	Metan1|10253;Metan1|10252	Tolin1|TINF01510-mRNA-1;Tolin1|TINF08197-mRNA-1	Ophsi1|OCS_00329;Ophsi1|OCS_00331	Trire2|66517	TriviGv29_8_2|214328	Beaba1|4352;Beaba1|5884	Cormi1|1127;Cormi1|9548	Fusgr1|230	Fusox1|1286;Fusox1|10444	Aspfu1|6652	Aspnid1|9875	Canal1|CaO19.8751.1;Canal1|CaO19.1159.1	PF00561.15|Abhydrolase_1 (59.5%) - PF12697.2|Abhydrolase_6 (59.5%) - PF13246.1|Hydrolase_like2 (40.5%) - PF00122.15|E1-E2_ATPase (40.5%) - PF12710.2|HAD (40.5%) - PF00690.21|Cation_ATPase_N (40.5%) - PF00702.21|Hydrolase (40.5%) - PF00689.16|Cation_ATPase_C (37.8%) - PF00756.15|Esterase (10.8%) - NO PFAM (2.7%)
181	Ophio5|6614	Ophun1|5023	Hirsu2|8266	OphauB2|5974	OphauG2|644	Dreco1|DCS_07168	Hirmi1|HIM_00180	Maggr1|114279	Neucr2|2760	Clapu1|CPUR_06943	Metac1|7244	Metan1|8849	Tolin1|TINF08481-mRNA-1	Ophsi1|OCS_02716	Trire2|5119;Trire2|102820	TriviGv29_8_2|66287;TriviGv29_8_2|30456	Beaba1|2037;Beaba1|4576	Cormi1|5117	Fusgr1|2451;Fusgr1|6001	Fusox1|13232;Fusox1|16999;Fusox1|10513	Aspfu1|6279		Canal1|CaO19.8558.1;Canal1|CaO19.943.1;Canal1|CaO19.11687.1;Canal1|CaO19.11688.1;Canal1|CaO19.11689.1;Canal1|CaO19.4211.1;Canal1|CaO19.4212.1;Canal1|CaO19.4213.1;Canal1|CaO19.8797.1;Canal1|CaO19.1206.1	PF07731.9|Cu-oxidase_2 (100.0%) - PF00394.17|Cu-oxidase (100.0%) - PF07732.10|Cu-oxidase_3 (91.9%)
182	Ophio5|6075;Ophio5|6076	Ophun1|5521	Hirsu2|7775;Hirsu2|7777;Hirsu2|7776	OphauB2|3121;OphauB2|3122	OphauG2|2955;OphauG2|2956	Dreco1|DCS_04898	Hirmi1|HIM_05746;Hirmi1|HIM_05745	Maggr1|117341	Neucr2|2103	Clapu1|CPUR_06530;Clapu1|CPUR_06527		Metan1|849	Tolin1|TINF00443-mRNA-1;Tolin1|TINF00132-mRNA-1	Ophsi1|OCS_00946;Ophsi1|OCS_00945	Trire2|66128;Trire2|65819	TriviGv29_8_2|161348;TriviGv29_8_2|42380	Beaba1|2334	Cormi1|3423	Fusgr1|9546;Fusgr1|9545	Fusox1|10783;Fusox1|10784;Fusox1|10781	Aspfu1|5037	Aspnid1|3225	Canal1|CaO19.8870.1;Canal1|CaO19.1283.1	PF08064.8|UME (62.2%) - PF02259.18|FAT (62.2%) - PF00454.22|PI3_PI4_kinase (62.2%) - PF02260.15|FATC (59.5%) - PF00012.15|HSP70 (37.8%) - PF00645.13|zf-PARP (5.4%) - PF02178.14|AT_hook (2.7%)
183	Ophio5|2180;Ophio5|4485;Ophio5|7497;Ophio5|2725	Ophun1|4735;Ophun1|1472;Ophun1|1046;Ophun1|6088	Hirsu2|5937;Hirsu2|8297	OphauB2|1538	OphauG2|2518	Dreco1|DCS_04611;Dreco1|DCS_00070	Hirmi1|HIM_05456;Hirmi1|HIM_11983;Hirmi1|HIM_00517;Hirmi1|HIM_06263;Hirmi1|HIM_08074;Hirmi1|HIM_03854	Maggr1|115449	Neucr2|5395		Metac1|6606	Metan1|8978	Tolin1|TINF04775-mRNA-1	Ophsi1|OCS_00289;Ophsi1|OCS_02933			Beaba1|4618	Cormi1|5110	Fusgr1|12660;Fusgr1|5166	Fusox1|5212;Fusox1|6021;Fusox1|13987	Aspfu1|5966	Aspnid1|3711		PF05199.8|GMC_oxred_C (100.0%) - PF00732.14|GMC_oxred_N (100.0%) - PF13450.1|NAD_binding_8 (13.9%) - PF00665.21|rve (2.8%) - PF07727.9|RVT_2 (2.8%)
184	Ophio5|348	Ophun1|1216	Hirsu2|7844	OphauB2|2929;OphauB2|6035	OphauG2|1439;OphauG2|7966	Dreco1|DCS_03863	Hirmi1|HIM_10881;Hirmi1|HIM_11309;Hirmi1|HIM_11460;Hirmi1|HIM_06963	Maggr1|114524	Neucr2|708;Neucr2|709;Neucr2|710	Clapu1|CPUR_07289	Metac1|8818;Metac1|6078	Metan1|4334;Metan1|10082	Tolin1|TINF06419-mRNA-1	Ophsi1|OCS_06781	Trire2|120860;Trire2|61703	TriviGv29_8_2|164363;TriviGv29_8_2|185214	Beaba1|1154	Cormi1|2239;Cormi1|3592	Fusgr1|449	Fusox1|6165;Fusox1|692;Fusox1|8489	Aspfu1|2843	Aspnid1|3897		PF00069.20|Pkinase (97.2%) - PF07714.12|Pkinase_Tyr (97.2%) - NO PFAM (2.8%) - PF14531.1|Kinase-like (2.8%)
185	Ophio5|8012	Ophun1|2240	Hirsu2|5044	OphauB2|4243	OphauG2|6436	Dreco1|DCS_00045;Dreco1|DCS_00748	Hirmi1|HIM_02690	Maggr1|110915	Neucr2|6378;Neucr2|6379	Clapu1|CPUR_05337	Metac1|2884;Metac1|6764;Metac1|7602	Metan1|1642;Metan1|10451;Metan1|1139	Tolin1|TINF01330-mRNA-1	Ophsi1|OCS_03856	Trire2|48788	TriviGv29_8_2|48659	Beaba1|6887	Cormi1|2990	Fusgr1|50;Fusgr1|6175	Fusox1|15818	Aspfu1|3675	Aspnid1|1298;Aspnid1|3694;Aspnid1|5256;Aspnid1|8713	Canal1|CaO19.13370.1;Canal1|CaO19.5949.1;Canal1|CaO19.13372.1;Canal1|CaO19.5951.1	PF02801.17|Ketoacyl-synt_C (94.4%) - PF00109.21|ketoacyl-synt (94.4%) - PF13561.1|adh_short_C2 (94.4%) - PF00106.20|adh_short (77.8%) - PF01648.15|ACPS (75.0%) - PF08659.5|KR (2.8%)
186	Ophio5|7289	Ophun1|6384	Hirsu2|4854	OphauB2|5738	OphauG2|1671	Dreco1|DCS_01037	Hirmi1|HIM_10424;Hirmi1|HIM_10992;Hirmi1|HIM_11102;Hirmi1|HIM_11931;Hirmi1|HIM_01660;Hirmi1|HIM_02727;Hirmi1|HIM_05856;Hirmi1|HIM_06290;Hirmi1|HIM_06565;Hirmi1|HIM_00832;Hirmi1|HIM_07492;Hirmi1|HIM_08280	Maggr1|117366	Neucr2|445;Neucr2|446		Metac1|870	Metan1|7360		Ophsi1|OCS_02510;Ophsi1|OCS_05600	Trire2|74576	TriviGv29_8_2|150786	Beaba1|6721	Cormi1|3240	Fusgr1|9519	Fusox1|10760	Aspfu1|1886	Aspnid1|609	Canal1|CaO19.3193.1;Canal1|CaO19.10704.1;Canal1|CaO19.10703.1	PF00170.16|bZIP_1 (58.3%) - NO PFAM (25.0%) - PF13358.1|DDE_3 (16.7%) - PF03131.12|bZIP_Maf (11.1%)
187	Ophio5|2241	Ophun1|1848	Hirsu2|8668	OphauB2|1225	OphauG2|6399		Hirmi1|HIM_02537;Hirmi1|HIM_01029;Hirmi1|HIM_04248	Maggr1|112117;Maggr1|110704	Neucr2|9888;Neucr2|9660		Metac1|7014	Metan1|6394;Metan1|6715	Tolin1|TINF08005-mRNA-1	Ophsi1|OCS_02565	Trire2|41312;Trire2|59830	TriviGv29_8_2|68316;TriviGv29_8_2|223320;TriviGv29_8_2|188510;TriviGv29_8_2|48862	Beaba1|664		Fusgr1|4855;Fusgr1|9089;Fusgr1|5539;Fusgr1|265	Fusox1|1243;Fusox1|8932;Fusox1|12817	Aspfu1|2081;Aspfu1|7446	Aspnid1|1231;Aspnid1|9354;Aspnid1|1905		PF00106.20|adh_short (100.0%) - PF08659.5|KR (91.7%) - PF01370.16|Epimerase (22.2%) - PF02719.10|Polysacc_synt_2 (2.8%) - PF01488.15|Shikimate_DH (2.8%)
188	Ophio5|4291	Ophun1|304	Hirsu2|2499	OphauB2|6473	OphauG2|1108	Dreco1|DCS_05026	Hirmi1|HIM_08095	Maggr1|117304	Neucr2|2166;Neucr2|2167	Clapu1|CPUR_04720;Clapu1|CPUR_01946	Metac1|201;Metac1|5863	Metan1|9857;Metan1|8746;Metan1|9068	Tolin1|TINF02172-mRNA-1	Ophsi1|OCS_06573	Trire2|44419;Trire2|103132	TriviGv29_8_2|88779;TriviGv29_8_2|57695;TriviGv29_8_2|83273	Beaba1|4741;Beaba1|7977	Cormi1|6263;Cormi1|9143	Fusgr1|9839;Fusgr1|5822	Fusox1|11010;Fusox1|8136	Aspfu1|7460	Aspnid1|1039	Canal1|CaO19.12252.1;Canal1|CaO19.4788.1	PF01118.19|Semialdhyde_dh (77.8%) - PF00696.23|AA_kinase (72.2%) - PF04768.8|DUF619 (72.2%) - PF00957.16|Synaptobrevin (2.8%) - PF02774.13|Semialdhyde_dhC (2.8%)
189	Ophio5|6387	Ophun1|5753	Hirsu2|8935	OphauB2|6771	OphauG2|3820	Dreco1|DCS_02584	Hirmi1|HIM_07783	Maggr1|119763	Neucr2|4871;Neucr2|4872;Neucr2|4873	Clapu1|CPUR_00488	Metac1|5007	Metan1|3509	Tolin1|TINF05805-mRNA-1	Ophsi1|OCS_04820	Trire2|110414;Trire2|121405	TriviGv29_8_2|79625;TriviGv29_8_2|57634	Beaba1|2066;Beaba1|2345;Beaba1|7015	Cormi1|3444;Cormi1|6810;Cormi1|7276	Fusgr1|7803;Fusgr1|6442	Fusox1|7469;Fusox1|2566	Aspfu1|6467	Aspnid1|7982	Canal1|CaO19.803.1;Canal1|CaO19.8421.1;Canal1|CaO19.8474.1;Canal1|CaO19.854.1	PF00202.16|Aminotran_3 (100.0%) - PF00155.16|Aminotran_1_2 (2.8%)
190	Ophio5|4794	Ophun1|3412	Hirsu2|6220;Hirsu2|7145	OphauB2|3830	OphauG2|2380	Dreco1|DCS_03267	Hirmi1|HIM_10129;Hirmi1|HIM_05824			Clapu1|CPUR_01243;Clapu1|CPUR_06509	Metac1|2894;Metac1|5695;Metac1|9194;Metac1|8069	Metan1|996;Metan1|5109;Metan1|8649;Metan1|1668	Tolin1|TINF02662-mRNA-1;Tolin1|TINF00052-mRNA-1;Tolin1|TINF07822-mRNA-1	Ophsi1|OCS_03487;Ophsi1|OCS_06295	Trire2|21960	TriviGv29_8_2|62861	Beaba1|7286;Beaba1|7299;Beaba1|7309	Cormi1|8284;Cormi1|8302;Cormi1|8271	Fusgr1|12398	Fusox1|6449	Aspfu1|8892	Aspnid1|8081		PF04185.9|Phosphoesterase (100.0%)
191	Ophio5|5279		Hirsu2|4171;Hirsu2|8827	OphauB2|1186	OphauG2|5838	Dreco1|DCS_00385	Hirmi1|HIM_02563	Maggr1|117599	Neucr2|10649	Clapu1|CPUR_05778;Clapu1|CPUR_06719	Metac1|1343;Metac1|1970;Metac1|4085	Metan1|8526;Metan1|6565;Metan1|4710	Tolin1|TINF07921-mRNA-1;Tolin1|TINF00198-mRNA-1	Ophsi1|OCS_02441	Trire2|104390;Trire2|54179	TriviGv29_8_2|38308;TriviGv29_8_2|54611;TriviGv29_8_2|193161;TriviGv29_8_2|28977	Beaba1|4201;Beaba1|3339	Cormi1|2541	Fusgr1|2085	Fusox1|3301	Aspfu1|8953;Aspfu1|5876	Aspnid1|8850	Canal1|CaO19.7794.1;Canal1|CaO19.155.1	PF00043.20|GST_C (100.0%) - PF13417.1|GST_N_3 (94.4%) - PF02798.15|GST_N (94.4%) - PF13409.1|GST_N_2 (94.4%) - PF13410.1|GST_C_2 (69.4%) - PF14497.1|GST_C_3 (25.0%)
192						Dreco1|DCS_04928			Neucr2|2418		Metac1|6611	Metan1|9027	Tolin1|TINF09657-mRNA-1		Trire2|110452;Trire2|55193	TriviGv29_8_2|113758;TriviGv29_8_2|193844	Beaba1|6717	Cormi1|3237	Fusgr1|4272	Fusox1|12375	Aspfu1|1975	Aspnid1|692	Canal1|CaO19.6449.1;Canal1|CaO19.9153.1;Canal1|CaO19.13807.1;Canal1|CaO19.1580.1;Canal1|CaO19.12344.1;Canal1|CaO19.12387.1;Canal1|CaO19.4921.1;Canal1|CaO19.13038.1;Canal1|CaO19.4881.1;Canal1|CaO19.11869.1;Canal1|CaO19.4391.1;Canal1|CaO19.4366.1;Canal1|CaO19.11844.1;Canal1|CaO19.12382.1;Canal1|CaO19.4916.1;Canal1|CaO19.5592.1;Canal1|CaO19.12383.1;Canal1|CaO19.4917.1;Canal1|CaO19.5593.1;Canal1|CaO1…	PF07173.7|DUF1399 (86.1%) - NO PFAM (13.9%)
193	Ophio5|1103	Ophun1|4830	Hirsu2|4435	OphauB2|3850	OphauG2|3404	Dreco1|DCS_04375	Hirmi1|HIM_09223;Hirmi1|HIM_01641	Maggr1|120759	Neucr2|2985		Metac1|6963;Metac1|2490;Metac1|8060	Metan1|6772;Metan1|10467;Metan1|5308	Tolin1|TINF08252-mRNA-1;Tolin1|TINF00279-mRNA-1	Ophsi1|OCS_00618	Trire2|122153	TriviGv29_8_2|61788;TriviGv29_8_2|193327	Beaba1|674;Beaba1|6366	Cormi1|1162;Cormi1|7413	Fusgr1|2752;Fusgr1|3068;Fusgr1|3723	Fusox1|3936;Fusox1|3593	Aspfu1|4915;Aspfu1|8539	Aspnid1|1042;Aspnid1|5113;Aspnid1|3028		PF07690.11|MFS_1 (94.4%) - NO PFAM (5.6%) - PF00083.19|Sugar_tr (2.8%)
194	Ophio5|1260		Hirsu2|10516	OphauB2|3826	OphauG2|5410	Dreco1|DCS_08143	Hirmi1|HIM_07477	Maggr1|113882	Neucr2|3096		Metac1|1408	Metan1|10566	Tolin1|TINF09684-mRNA-1	Ophsi1|OCS_04342	Trire2|31798	TriviGv29_8_2|119290	Beaba1|4917	Cormi1|2174	Fusgr1|1866	Fusox1|4314	Aspfu1|1128	Aspnid1|5659	Canal1|CaO19.8469.1;Canal1|CaO19.849.1;Canal1|CaO19.8471.1;Canal1|CaO19.851.1;Canal1|CaO19.2881.1;Canal1|CaO19.10399.1;Canal1|CaO19.3110.1;Canal1|CaO19.10622.1;Canal1|CaO19.10474.1;Canal1|CaO19.2957.1;Canal1|CaO19.13003.1;Canal1|CaO19.5557.1;Canal1|CaO19.10475.1;Canal1|CaO19.2958.1;Canal1|CaO19.12234.1;Canal1|CaO19.4771.1	PF04991.8|LicD (100.0%) - PF11600.3|CAF-1_p150 (5.6%)
195		Ophun1|6991	Hirsu2|9345;Hirsu2|7149	OphauB2|4040;OphauB2|4301	OphauG2|209;OphauG2|680		Hirmi1|HIM_05471;Hirmi1|HIM_05828;Hirmi1|HIM_07841		Neucr2|8099			Metan1|10219	Tolin1|TINF07860-mRNA-1;Tolin1|TINF03887-mRNA-1	Ophsi1|OCS_01959;Ophsi1|OCS_02973	Trire2|60784;Trire2|73631	TriviGv29_8_2|36910;TriviGv29_8_2|45231;TriviGv29_8_2|53640;TriviGv29_8_2|58448	Beaba1|3807	Cormi1|7993	Fusgr1|9072;Fusgr1|12448	Fusox1|6460;Fusox1|12721;Fusox1|12796	Aspfu1|7530;Aspfu1|98	Aspnid1|9530;Aspnid1|10286;Aspnid1|3101;Aspnid1|3022		PF01565.18|FAD_binding_4 (100.0%) - PF08031.7|BBE (100.0%)
196	Ophio5|7805	Ophun1|3609	Hirsu2|10108;Hirsu2|3065	OphauB2|235	OphauG2|444	Dreco1|DCS_03419;Dreco1|DCS_05469	Hirmi1|HIM_04216;Hirmi1|HIM_09382	Maggr1|114968	Neucr2|5147		Metac1|6569;Metac1|8695	Metan1|6757;Metan1|7757;Metan1|9012	Tolin1|TINF05980-mRNA-1;Tolin1|TINF07805-mRNA-1	Ophsi1|OCS_03151;Ophsi1|OCS_04225	Trire2|67639;Trire2|70949	TriviGv29_8_2|87416;TriviGv29_8_2|39849	Beaba1|8391	Cormi1|8067	Fusgr1|7576;Fusgr1|5045	Fusox1|3372;Fusox1|7790;Fusox1|8015	Aspfu1|2841;Aspfu1|8234	Aspnid1|3901		PF02776.13|TPP_enzyme_N (100.0%) - PF00205.17|TPP_enzyme_M (97.1%) - PF02775.16|TPP_enzyme_C (91.4%) - PF08613.6|Cyclin (2.9%)
197	Ophio5|5627	Ophun1|5721;Ophun1|5839	Hirsu2|2024;Hirsu2|5014	OphauB2|5958	OphauG2|4318		Hirmi1|HIM_06817				Metac1|330;Metac1|6709	Metan1|2888;Metan1|6255	Tolin1|TINF08980-mRNA-1		Trire2|69841	TriviGv29_8_2|89541	Beaba1|3255;Beaba1|4778	Cormi1|3232	Fusgr1|2913;Fusgr1|10320	Fusox1|3728;Fusox1|2767	Aspfu1|4973;Aspfu1|222	Aspnid1|1534	Canal1|CaO19.8639.1;Canal1|CaO19.1037.1;Canal1|CaO19.8723.1;Canal1|CaO19.1130.1;Canal1|CaO19.11962.1;Canal1|CaO19.4482.1;Canal1|CaO19.8640.1;Canal1|CaO19.11963.1;Canal1|CaO19.1038.1;Canal1|CaO19.4483.1	PF14033.1|DUF4246 (100.0%) - PF00400.27|WD40 (20.0%)
198	Ophio5|1027	Ophun1|2672	Hirsu2|4816	OphauB2|3323	OphauG2|1637	Dreco1|DCS_01829;Dreco1|DCS_01989	Hirmi1|HIM_02282	Maggr1|120598	Neucr2|7096	Clapu1|CPUR_01804;Clapu1|CPUR_02985	Metac1|2317;Metac1|5730	Metan1|4418;Metan1|8687	Tolin1|TINF01880-mRNA-1;Tolin1|TINF02066-mRNA-1	Ophsi1|OCS_00628	Trire2|23347;Trire2|104856	TriviGv29_8_2|214431;TriviGv29_8_2|49724	Beaba1|4257;Beaba1|5275	Cormi1|5539;Cormi1|7613	Fusgr1|11462;Fusgr1|10151	Fusox1|14780;Fusox1|10504	Aspfu1|2227	Aspnid1|3258	Canal1|CaO19.3332.1;Canal1|CaO19.10843.1	PF13515.1|FUSC_2 (97.1%) - PF04632.7|FUSC (22.9%) - PF10334.4|DUF2421 (5.7%) - PF10337.4|DUF2422 (5.7%) - PF11744.3|ALMT (2.9%) - NO PFAM (2.9%)
199	Ophio5|5232	Ophun1|1695	Hirsu2|815;Hirsu2|8476	OphauB2|3449	OphauG2|2781	Dreco1|DCS_03142;Dreco1|DCS_05911;Dreco1|DCS_06400	Hirmi1|HIM_09021;Hirmi1|HIM_08360;Hirmi1|HIM_05290			Clapu1|CPUR_04141	Metac1|9015;Metac1|1393;Metac1|8834	Metan1|3310;Metan1|7591	Tolin1|TINF03396-mRNA-1;Tolin1|TINF09543-mRNA-1;Tolin1|TINF08495-mRNA-1;Tolin1|TINF05295-mRNA-1	Ophsi1|OCS_06545;Ophsi1|OCS_00900	Trire2|27983;Trire2|27992	TriviGv29_8_2|218092;TriviGv29_8_2|28615	Beaba1|6341;Beaba1|8726;Beaba1|5711	Cormi1|5713;Cormi1|9191;Cormi1|4341				Aspnid1|2744		PF05730.6|CFEM (77.1%) - NO PFAM (22.9%)
200	Ophio5|8013	Ophun1|2239	Hirsu2|5043	OphauB2|4244	OphauG2|7163	Dreco1|DCS_00044;Dreco1|DCS_00749	Hirmi1|HIM_02691	Maggr1|110913;Maggr1|110914	Neucr2|6380;Neucr2|6381	Clapu1|CPUR_05336	Metac1|2878;Metac1|6765	Metan1|1636;Metan1|1138	Tolin1|TINF01475-mRNA-1	Ophsi1|OCS_04503	Trire2|78591	TriviGv29_8_2|171412	Beaba1|6886	Cormi1|2989	Fusgr1|52;Fusgr1|6176	Fusox1|9127;Fusox1|9914;Fusox1|15819	Aspfu1|3676	Aspnid1|1291;Aspnid1|3693;Aspnid1|5257;Aspnid1|8712	Canal1|CaO19.8594.1;Canal1|CaO19.979.1	PF00698.16|Acyl_transf_1 (100.0%) - PF13452.1|MaoC_dehydrat_N (97.1%) - PF01575.14|MaoC_dehydratas (97.1%) - PF08354.5|DUF1729 (97.1%) - PF03060.10|NMO (5.7%)
201	Ophio5|5433	Ophun1|434	Hirsu2|4677	OphauB2|5785	OphauG2|3620	Dreco1|DCS_03167		Maggr1|110595	Neucr2|1993;Neucr2|1994	Clapu1|CPUR_06329	Metac1|7363;Metac1|5417	Metan1|5516;Metan1|10419	Tolin1|TINF09863-mRNA-1	Ophsi1|OCS_00378;Ophsi1|OCS_05187	Trire2|51998;Trire2|58885	TriviGv29_8_2|70570;TriviGv29_8_2|55110	Beaba1|10176;Beaba1|8365;Beaba1|9085	Cormi1|5846	Fusgr1|10314;Fusgr1|1973;Fusgr1|6729	Fusox1|4216;Fusox1|13271;Fusox1|16563	Aspfu1|2808;Aspfu1|6049	Aspnid1|4024;Aspnid1|4787		PF13594.1|Amidohydro_5 (100.0%) - PF07969.6|Amidohydro_3 (100.0%) - PF01979.15|Amidohydro_1 (28.6%) - PF13147.1|Amidohydro_4 (2.9%) - PF00487.19|FA_desaturase (2.9%)
202	Ophio5|2757	Ophun1|5283	Hirsu2|11169	OphauB2|3176	OphauG2|212	Dreco1|DCS_05584	Hirmi1|HIM_02391;Hirmi1|HIM_06792	Maggr1|112966;Maggr1|112475	Neucr2|2286;Neucr2|2287	Clapu1|CPUR_02927;Clapu1|CPUR_04453	Metac1|9517;Metac1|3040	Metan1|10313;Metan1|4142	Tolin1|TINF07222-mRNA-1	Ophsi1|OCS_04369;Ophsi1|OCS_03208	Trire2|65483	TriviGv29_8_2|7774	Beaba1|1984	Cormi1|7096	Fusgr1|690	Fusox1|472	Aspfu1|1029	Aspnid1|5565	Canal1|CaO19.9607.1;Canal1|CaO19.2060.1;Canal1|CaO19.9609.1;Canal1|CaO19.2062.1;Canal1|CaO19.9656.1;Canal1|CaO19.2108.1	PF00080.15|Sod_Cu (100.0%)
203	Ophio5|3137;Ophio5|5388	Ophun1|5359;Ophun1|3776	Hirsu2|9237;Hirsu2|2126	OphauB2|83;OphauB2|2181	OphauG2|2580;OphauG2|5512	Dreco1|DCS_03072	Hirmi1|HIM_01906;Hirmi1|HIM_00951	Maggr1|117448	Neucr2|5399;Neucr2|6904	Clapu1|CPUR_02735	Metac1|4279	Metan1|2796	Tolin1|TINF00120-mRNA-1;Tolin1|TINF03655-mRNA-1	Ophsi1|OCS_01438	Trire2|54865	TriviGv29_8_2|177947	Beaba1|7316;Beaba1|5435	Cormi1|4643	Fusgr1|2445;Fusgr1|2455	Fusox1|13240;Fusox1|13229	Aspfu1|5360	Aspnid1|7299	Canal1|CaO19.12745.1;Canal1|CaO19.5280.1	PF00324.16|AA_permease (100.0%) - PF13520.1|AA_permease_2 (100.0%) - PF01490.13|Aa_trans (2.9%)
204	Ophio5|7476	Ophun1|7453	Hirsu2|2528	OphauB2|6274	OphauG2|3610	Dreco1|DCS_01122	Hirmi1|HIM_10797	Maggr1|115115	Neucr2|8997;Neucr2|8998;Neucr2|8999	Clapu1|CPUR_01235;Clapu1|CPUR_07837	Metac1|4163;Metac1|4755	Metan1|4642;Metan1|8803	Tolin1|TINF02867-mRNA-1;Tolin1|TINF02257-mRNA-1	Ophsi1|OCS_02337	Trire2|123471	TriviGv29_8_2|229232;TriviGv29_8_2|28038	Beaba1|1931	Cormi1|5992	Fusgr1|4078;Fusgr1|12604	Fusox1|1155;Fusox1|1145	Aspfu1|5495	Aspnid1|7696	Canal1|CaO19.772.1;Canal1|CaO19.8394.1;Canal1|CaO19.11982.1;Canal1|CaO19.4506.1	PF00682.14|HMGL-like (100.0%)
205			Hirsu2|7883	OphauB2|2374;OphauB2|2375	OphauG2|370	Dreco1|DCS_01298;Dreco1|DCS_03189	Hirmi1|HIM_07224;Hirmi1|HIM_08810	Maggr1|118054;Maggr1|120275	Neucr2|1885	Clapu1|CPUR_01323;Clapu1|CPUR_01325;Clapu1|CPUR_05464	Metac1|6304;Metac1|2870	Metan1|7124;Metan1|10041	Tolin1|TINF08246-mRNA-1;Tolin1|TINF06797-mRNA-1		Trire2|121968;Trire2|108715	TriviGv29_8_2|140693;TriviGv29_8_2|201619;TriviGv29_8_2|133856;TriviGv29_8_2|133875	Beaba1|5976;Beaba1|7439;Beaba1|7674	Cormi1|1834;Cormi1|6463	Fusgr1|7770	Fusox1|7602	Aspfu1|3403	Aspnid1|9805		PF08386.5|Abhydrolase_4 (94.3%) - PF12697.2|Abhydrolase_6 (77.1%) - PF00561.15|Abhydrolase_1 (74.3%) - NO PFAM (5.7%)
206	Ophio5|1298;Ophio5|7251	Ophun1|7259;Ophun1|3099	Hirsu2|7644;Hirsu2|1815;Hirsu2|10020	OphauB2|1467;OphauB2|3026	OphauG2|5040	Dreco1|DCS_05904	Hirmi1|HIM_09043;Hirmi1|HIM_11111;Hirmi1|HIM_02224	Maggr1|119491	Neucr2|3628	Clapu1|CPUR_02844;Clapu1|CPUR_02846;Clapu1|CPUR_02845;Clapu1|CPUR_02847;Clapu1|CPUR_02849	Metac1|64	Metan1|1788	Tolin1|TINF07032-mRNA-1	Ophsi1|OCS_04407;Ophsi1|OCS_05182	Trire2|28787	TriviGv29_8_2|159594;TriviGv29_8_2|126898	Beaba1|9318	Cormi1|493	Fusgr1|5125	Fusox1|9521	Aspfu1|6;Aspfu1|8012			PF01485.16|IBR (74.3%) - NO PFAM (25.7%) - PF12697.2|Abhydrolase_6 (2.9%) - PF12695.2|Abhydrolase_5 (2.9%) - PF00097.20|zf-C3HC4 (2.9%)
207	Ophio5|464	Ophun1|6900	Hirsu2|5414;Hirsu2|8656	OphauB2|6698	OphauG2|3473		Hirmi1|HIM_01147	Maggr1|119445;Maggr1|114894	Neucr2|5174	Clapu1|CPUR_03039;Clapu1|CPUR_03040;Clapu1|CPUR_03041	Metac1|1942	Metan1|4699	Tolin1|TINF02835-mRNA-1	Ophsi1|OCS_03004	Trire2|68705;Trire2|66534;Trire2|62263	TriviGv29_8_2|151337;TriviGv29_8_2|222495;TriviGv29_8_2|53375;TriviGv29_8_2|53637;TriviGv29_8_2|53690;TriviGv29_8_2|55825;TriviGv29_8_2|53058;TriviGv29_8_2|49273	Beaba1|7129	Cormi1|3826	Fusgr1|12293;Fusgr1|4230;Fusgr1|12272	Fusox1|14103;Fusox1|5195				PF00067.17|p450 (100.0%)
208	Ophio5|3701	Ophun1|4937	Hirsu2|9039	OphauB2|4566	OphauG2|4715		Hirmi1|HIM_01893	Maggr1|119987	Neucr2|9007	Clapu1|CPUR_02298	Metac1|5215;Metac1|6018	Metan1|6148;Metan1|7548;Metan1|2321	Tolin1|TINF05503-mRNA-1;Tolin1|TINF08862-mRNA-1	Ophsi1|OCS_03895;Ophsi1|OCS_04798	Trire2|121608	TriviGv29_8_2|36873;TriviGv29_8_2|57287	Beaba1|5653;Beaba1|9759	Cormi1|1905;Cormi1|821;Cormi1|5262	Fusgr1|12572;Fusgr1|13199;Fusgr1|1869	Fusox1|4313;Fusox1|6377;Fusox1|6748;Fusox1|8019	Aspfu1|4757	Aspnid1|8886		PF07690.11|MFS_1 (100.0%) - PF01266.19|DAO (2.9%)
209	Ophio5|7984	Ophun1|6594	Hirsu2|3375	OphauB2|5088	OphauG2|1155	Dreco1|DCS_00815	Hirmi1|HIM_04819;Hirmi1|HIM_04821	Maggr1|113738;Maggr1|113726	Neucr2|7752;Neucr2|7750	Clapu1|CPUR_08272	Metac1|6441;Metac1|6439	Metan1|3663;Metan1|3665	Tolin1|TINF01347-mRNA-1;Tolin1|TINF01215-mRNA-1	Ophsi1|OCS_03723	Trire2|66394	TriviGv29_8_2|90905;TriviGv29_8_2|51446	Beaba1|7251	Cormi1|3948	Fusgr1|2188;Fusgr1|2174	Fusox1|12976;Fusox1|12984	Aspfu1|3971;Aspfu1|2391	Aspnid1|9180;Aspnid1|4164	Canal1|CaO19.11845.1;Canal1|CaO19.4367.1	PF06470.8|SMC_hinge (65.7%) - PF02463.14|SMC_N (65.7%) - PF13555.1|AAA_29 (45.7%) - PF10391.4|DNA_pol_lambd_f (37.1%) - PF14792.1|DNA_pol_B_palm (37.1%) - PF13476.1|AAA_23 (37.1%) - PF14791.1|DNA_pol_B_thumb (34.3%) - PF14716.1|HHH_8 (31.4%) - PF13304.1|AAA_21 (11.4%) - PF02002.12|TFIIE_alpha (8.6%) - PF00298.14|Ribosomal_L11 (2.9%) - PF03946.9|Ribosomal_L11_N (2.9%) - NO PFAM (2.9%)
210	Ophio5|3678;Ophio5|5955	Ophun1|3912	Hirsu2|10290;Hirsu2|5838	OphauB2|2608;OphauB2|7170	OphauG2|3143	Dreco1|DCS_00343	Hirmi1|HIM_01284	Maggr1|113461	Neucr2|1412;Neucr2|1413	Clapu1|CPUR_08620	Metac1|5395;Metac1|6282	Metan1|10080;Metan1|9550	Tolin1|TINF01577-mRNA-1	Ophsi1|OCS_05243;Ophsi1|OCS_03165	Trire2|21725;Trire2|23346	TriviGv29_8_2|111394;TriviGv29_8_2|49762	Beaba1|8497;Beaba1|10055	Cormi1|9214;Cormi1|8970	Fusgr1|1492	Fusox1|101	Aspfu1|9550	Aspnid1|7151	Canal1|CaO19.6673.1	PF00728.17|Glyco_hydro_20 (100.0%) - PF14845.1|Glycohydro_20b2 (97.1%) - PF02838.10|Glyco_hydro_20b (32.4%)
211	Ophio5|6807;Ophio5|7266	Ophun1|509	Hirsu2|9984;Hirsu2|1447;Hirsu2|255	OphauB2|6002;OphauB2|6001	OphauG2|2270	Dreco1|DCS_02746	Hirmi1|HIM_05903;Hirmi1|HIM_08998;Hirmi1|HIM_09174	Maggr1|114785	Neucr2|8004	Clapu1|CPUR_02221	Metac1|2113;Metac1|6859	Metan1|1506	Tolin1|TINF05672-mRNA-1	Ophsi1|OCS_02050;Ophsi1|OCS_02784	Trire2|76992	TriviGv29_8_2|188499;TriviGv29_8_2|218279	Beaba1|2595	Cormi1|3073;Cormi1|3235	Fusgr1|5964	Fusox1|16956	Aspfu1|7983	Aspnid1|7447	Canal1|CaO19.8888.1;Canal1|CaO19.1308.1	PF00083.19|Sugar_tr (94.1%) - PF07690.11|MFS_1 (94.1%) - PF06609.8|TRI12 (55.9%) - NO PFAM (5.9%)
212	Ophio5|7808	Ophun1|6855	Hirsu2|6010;Hirsu2|832	OphauB2|7305	OphauG2|6237		Hirmi1|HIM_02717;Hirmi1|HIM_05269	Maggr1|112692;Maggr1|118114;Maggr1|118140;Maggr1|120093	Neucr2|6755	Clapu1|CPUR_05320	Metac1|6779	Metan1|1124;Metan1|8124	Tolin1|TINF01164-mRNA-1;Tolin1|TINF02476-mRNA-1		Trire2|22464;Trire2|53079	TriviGv29_8_2|68923;TriviGv29_8_2|50977;TriviGv29_8_2|61018	Beaba1|6873	Cormi1|2971	Fusgr1|8788;Fusgr1|2263	Fusox1|9575;Fusox1|12899;Fusox1|13721;Fusox1|14949	Aspfu1|4061	Aspnid1|4916		PF00067.17|p450 (100.0%) - PF00667.15|FAD_binding_1 (100.0%) - PF00258.20|Flavodoxin_1 (100.0%) - PF00175.16|NAD_binding_1 (100.0%)
213	Ophio5|1795	Ophun1|1443	Hirsu2|2153;Hirsu2|2505	OphauB2|330	OphauG2|2043;OphauG2|2042	Dreco1|DCS_01963;Dreco1|DCS_04359;Dreco1|DCS_00077;Dreco1|DCS_03850	Hirmi1|HIM_06612;Hirmi1|HIM_05599	Maggr1|118243;Maggr1|114109	Neucr2|10631;Neucr2|5492	Clapu1|CPUR_02611	Metac1|9234	Metan1|6022;Metan1|10017;Metan1|3129	Tolin1|TINF03212-mRNA-1	Ophsi1|OCS_00820	Trire2|111451;Trire2|105223	TriviGv29_8_2|229758;TriviGv29_8_2|48829	Beaba1|9170	Cormi1|2512	Fusgr1|2321	Fusox1|8828;Fusox1|13099	Aspfu1|1604			PF03572.13|Peptidase_S41 (67.6%) - NO PFAM (32.4%)
214	Ophio5|7256	Ophun1|7252	Hirsu2|5734	OphauB2|3992	OphauG2|2688	Dreco1|DCS_03187;Dreco1|DCS_03463	Hirmi1|HIM_05678	Maggr1|110616	Neucr2|5159	Clapu1|CPUR_01342	Metac1|8528;Metac1|8293	Metan1|6099;Metan1|310	Tolin1|TINF01961-mRNA-1;Tolin1|TINF07791-mRNA-1	Ophsi1|OCS_01431	Trire2|121733;Trire2|81049	TriviGv29_8_2|82631;TriviGv29_8_2|64807	Beaba1|4018;Beaba1|9647	Cormi1|2743;Cormi1|3378	Fusgr1|7630;Fusgr1|2683	Fusox1|7738	Aspfu1|291;Aspfu1|541	Aspnid1|2007	Canal1|CaO19.9166.1;Canal1|CaO19.1598.1	PF01222.12|ERG4_ERG24 (100.0%) - PF06966.7|DUF1295 (29.4%)
215	Ophio5|3023	Ophun1|2075	Hirsu2|4418	OphauB2|3363	OphauG2|1003	Dreco1|DCS_00560	Hirmi1|HIM_10161;Hirmi1|HIM_10258;Hirmi1|HIM_10730;Hirmi1|HIM_08240;Hirmi1|HIM_08695;Hirmi1|HIM_09832;Hirmi1|HIM_00645;Hirmi1|HIM_09978	Maggr1|120458	Neucr2|6641	Clapu1|CPUR_02452	Metac1|734	Metan1|6531;Metan1|10491	Tolin1|TINF01322-mRNA-1;Tolin1|TINF00795-mRNA-1	Ophsi1|OCS_03732	Trire2|21433	TriviGv29_8_2|212855	Beaba1|418	Cormi1|4318	Fusgr1|7143	Fusox1|6150;Fusox1|8504;Fusox1|1767;Fusox1|1766	Aspfu1|2547	Aspnid1|4326		PF13465.1|zf-H2C2_2 (70.6%) - PF13894.1|zf-C2H2_4 (61.8%) - NO PFAM (26.5%) - PF04082.13|Fungal_trans (20.6%)
216						Dreco1|DCS_04110	Hirmi1|HIM_10740;Hirmi1|HIM_11703;Hirmi1|HIM_11955;Hirmi1|HIM_04760;Hirmi1|HIM_09579;Hirmi1|HIM_12415			Clapu1|CPUR_01531;Clapu1|CPUR_08797;Clapu1|CPUR_08469;Clapu1|CPUR_00217;Clapu1|CPUR_07206;Clapu1|CPUR_08626;Clapu1|CPUR_03491;Clapu1|CPUR_06831;Clapu1|CPUR_03397			Tolin1|TINF02990-mRNA-1;Tolin1|TINF09893-mRNA-1	Ophsi1|OCS_01885	Trire2|68640	TriviGv29_8_2|193599;TriviGv29_8_2|19651	Beaba1|7437	Cormi1|4649	Fusgr1|9357	Fusox1|11229	Aspfu1|2869	Aspnid1|9557;Aspnid1|2028;Aspnid1|4341;Aspnid1|5915;Aspnid1|6427;Aspnid1|1777;Aspnid1|913		PF13358.1|DDE_3 (61.8%) - NO PFAM (32.4%) - PF01498.13|HTH_Tnp_Tc3_2 (20.6%)
217	Ophio5|3604	Ophun1|4116	Hirsu2|3126;Hirsu2|5191	OphauB2|4038	OphauG2|375	Dreco1|DCS_04389	Hirmi1|HIM_10896;Hirmi1|HIM_06368;Hirmi1|HIM_09535;Hirmi1|HIM_03524;Hirmi1|HIM_04181;Hirmi1|HIM_03525	Maggr1|118055		Clapu1|CPUR_04176	Metac1|1100	Metan1|5632	Tolin1|TINF03967-mRNA-1	Ophsi1|OCS_02970;Ophsi1|OCS_02086	Trire2|4517;Trire2|64900	TriviGv29_8_2|147960;TriviGv29_8_2|47618;TriviGv29_8_2|47705	Beaba1|305	Cormi1|5433	Fusgr1|5103	Fusox1|13940;Fusox1|13536	Aspfu1|5402;Aspfu1|9171	Aspnid1|6140;Aspnid1|3118		PF00067.17|p450 (100.0%)
218	Ophio5|6527	Ophun1|5032	Hirsu2|2906	OphauB2|5655	OphauG2|1826	Dreco1|DCS_02497	Hirmi1|HIM_11956;Hirmi1|HIM_03001;Hirmi1|HIM_03993;Hirmi1|HIM_08288;Hirmi1|HIM_09034;Hirmi1|HIM_09219	Maggr1|119459;Maggr1|116495	Neucr2|1860;Neucr2|8451	Clapu1|CPUR_00097	Metac1|7837	Metan1|4824	Tolin1|TINF06128-mRNA-1		Trire2|68204	TriviGv29_8_2|50383	Beaba1|4975	Cormi1|1641	Fusgr1|8664;Fusgr1|13250;Fusgr1|4920	Fusox1|3228;Fusox1|6628;Fusox1|6802	Aspfu1|9272;Aspfu1|7028	Aspnid1|8534;Aspnid1|6761		PF00501.23|AMP-binding (73.5%) - PF13193.1|AMP-binding_C (44.1%) - NO PFAM (26.5%)
219	Ophio5|3945	Ophun1|6896	Hirsu2|11135	OphauB2|3652	OphauG2|6756		Hirmi1|HIM_01913;Hirmi1|HIM_02968	Maggr1|121349;Maggr1|114474;Maggr1|111106	Neucr2|30		Metac1|4962;Metac1|7240	Metan1|8853	Tolin1|TINF06422-mRNA-1;Tolin1|TINF02473-mRNA-1	Ophsi1|OCS_02848		TriviGv29_8_2|189003;TriviGv29_8_2|47780;TriviGv29_8_2|52077;TriviGv29_8_2|58605	Beaba1|3828	Cormi1|607;Cormi1|1516;Cormi1|8015	Fusgr1|2447;Fusgr1|4574	Fusox1|13238;Fusox1|13487	Aspfu1|3655;Aspfu1|6792	Aspnid1|2273;Aspnid1|6967;Aspnid1|8429		PF00067.17|p450 (97.1%) - NO PFAM (2.9%)
220	Ophio5|2384	Ophun1|6632	Hirsu2|3314	OphauB2|7301	OphauG2|805	Dreco1|DCS_00758	Hirmi1|HIM_02702	Maggr1|117716;Maggr1|118093	Neucr2|5462;Neucr2|5911	Clapu1|CPUR_05324	Metac1|6774	Metan1|1129	Tolin1|TINF01206-mRNA-1;Tolin1|TINF01462-mRNA-1	Ophsi1|OCS_06016	Trire2|78611;Trire2|55631	TriviGv29_8_2|77430;TriviGv29_8_2|81710	Beaba1|426;Beaba1|6877	Cormi1|2980;Cormi1|4311	Fusgr1|2264;Fusgr1|7152	Fusox1|12898;Fusox1|1759	Aspfu1|8961;Aspfu1|3130	Aspnid1|4773;Aspnid1|8375;Aspnid1|2817		PF00614.17|PLDc (97.1%) - PF13091.1|PLDc_2 (8.8%) - PF03097.13|BRO1 (2.9%) - PF13949.1|ALIX_LYPXL_bnd (2.9%) - NO PFAM (2.9%)
221	Ophio5|2406;Ophio5|2408	Ophun1|4994	Hirsu2|5802;Hirsu2|5283	OphauB2|7323;OphauB2|7324	OphauG2|5241;OphauG2|5242	Dreco1|DCS_00818	Hirmi1|HIM_02724;Hirmi1|HIM_02725	Maggr1|117861;Maggr1|117885	Neucr2|6651;Neucr2|6652;Neucr2|6650	Clapu1|CPUR_05301;Clapu1|CPUR_05300	Metac1|8633	Metan1|1106	Tolin1|TINF01049-mRNA-1	Ophsi1|OCS_06281;Ophsi1|OCS_06282	Trire2|42919	TriviGv29_8_2|181110;TriviGv29_8_2|48665	Beaba1|6852	Cormi1|2952	Fusgr1|2241	Fusox1|12915	Aspfu1|373;Aspfu1|374	Aspnid1|2094		PF11976.3|Rad60-SLD (61.8%) - PF00240.18|ubiquitin (61.8%) - PF01020.12|Ribosomal_L40e (58.8%) - PF14560.1|Ubiquitin_2 (47.1%) - PF11781.3|RRN7 (44.1%) - NO PFAM (5.9%) - PF01287.15|eIF-5a (2.9%)
222	Ophio5|2885	Ophun1|178	Hirsu2|2397	OphauB2|5008	OphauG2|3891	Dreco1|DCS_01478	Hirmi1|HIM_01094	Maggr1|113511	Neucr2|7039	Clapu1|CPUR_01702	Metac1|3900	Metan1|2914	Tolin1|TINF03709-mRNA-1;Tolin1|TINF00909-mRNA-1;Tolin1|TINF09639-mRNA-1		Trire2|49372	TriviGv29_8_2|122714	Beaba1|8191;Beaba1|9435;Beaba1|9628	Cormi1|912	Fusgr1|11642	Fusox1|6211;Fusox1|6262;Fusox1|8444;Fusox1|8742;Fusox1|11593;Fusox1|11805;Fusox1|13564;Fusox1|14663;Fusox1|16413	Aspfu1|2320;Aspfu1|9122	Aspnid1|4467		PF00172.13|Zn_clus (67.6%) - NO PFAM (32.4%)
223	Ophio5|8085;Ophio5|8086	Ophun1|708	Hirsu2|8133	OphauB2|639	OphauG2|4906	Dreco1|DCS_01685;Dreco1|DCS_01683	Hirmi1|HIM_08518;Hirmi1|HIM_03726	Maggr1|117955	Neucr2|8332	Clapu1|CPUR_05945	Metac1|7046;Metac1|7047	Metan1|3115	Tolin1|TINF03790-mRNA-1;Tolin1|TINF03510-mRNA-1	Ophsi1|OCS_05418	Trire2|121107;Trire2|82403	TriviGv29_8_2|165228;TriviGv29_8_2|113842;TriviGv29_8_2|85373	Beaba1|5053;Beaba1|8456	Cormi1|1733;Cormi1|3642	Fusgr1|4919;Fusgr1|11899	Fusox1|3229;Fusox1|14372	Aspfu1|8159	Aspnid1|3833		PF02771.11|Acyl-CoA_dh_N (58.8%) - PF00441.19|Acyl-CoA_dh_1 (58.8%) - PF00173.23|Cyt-b5 (55.9%) - PF02770.14|Acyl-CoA_dh_M (55.9%) - PF04082.13|Fungal_trans (44.1%) - PF00172.13|Zn_clus (35.3%) - PF08028.6|Acyl-CoA_dh_2 (17.6%) - PF00067.17|p450 (2.9%)
224	Ophio5|7567			OphauB2|7058	OphauG2|6666	Dreco1|DCS_07107	Hirmi1|HIM_02015	Maggr1|119454	Neucr2|8832	Clapu1|CPUR_03905	Metac1|3443	Metan1|2264	Tolin1|TINF08686-mRNA-1	Ophsi1|OCS_02105	Trire2|70266	TriviGv29_8_2|36994	Beaba1|2861	Cormi1|4484	Fusgr1|9788;Fusgr1|5051	Fusox1|11643;Fusox1|11679;Fusox1|11721;Fusox1|11755;Fusox1|14923;Fusox1|16019;Fusox1|16219;Fusox1|16328;Fusox1|16363;Fusox1|17307;Fusox1|17616;Fusox1|5537	Aspfu1|7874	Aspnid1|1908	Canal1|CaO19.11337.1;Canal1|CaO19.3856.1	PF00069.20|Pkinase (100.0%) - PF07714.12|Pkinase_Tyr (100.0%)
225	Ophio5|3699	Ophun1|4935	Hirsu2|9041	OphauB2|4568	OphauG2|4717	Dreco1|DCS_03544;Dreco1|DCS_00983	Hirmi1|HIM_01895;Hirmi1|HIM_08300	Maggr1|115832	Neucr2|9014	Clapu1|CPUR_03398	Metac1|821;Metac1|2487	Metan1|10464	Tolin1|TINF08572-mRNA-1	Ophsi1|OCS_03896;Ophsi1|OCS_03893	Trire2|121606	TriviGv29_8_2|212510;TriviGv29_8_2|3187	Beaba1|5656	Cormi1|5266;Cormi1|1348	Fusgr1|10130	Fusox1|6072;Fusox1|8580;Fusox1|10527	Aspfu1|5034	Aspnid1|3221	Canal1|CaO19.12651.1;Canal1|CaO19.5184.1;Canal1|CaO19.12652.1;Canal1|CaO19.5185.1	PF00415.13|RCC1 (100.0%) - PF13540.1|RCC1_2 (94.1%)
226	Ophio5|203	Ophun1|4182	Hirsu2|1185	OphauB2|7570	OphauG2|7372	Dreco1|DCS_04345	Hirmi1|HIM_08167	Maggr1|120228	Neucr2|9057	Clapu1|CPUR_03430	Metac1|4517	Metan1|7838	Tolin1|TINF00463-mRNA-1	Ophsi1|OCS_06817	Trire2|124084	TriviGv29_8_2|148866	Beaba1|4510	Cormi1|6715		Fusox1|9161;Fusox1|9882;Fusox1|11867;Fusox1|16255;Fusox1|17656;Fusox1|15977;Fusox1|11692;Fusox1|11708;Fusox1|16315;Fusox1|17331;Fusox1|17501;Fusox1|11861;Fusox1|15983;Fusox1|16249;Fusox1|17650;Fusox1|12180				NO PFAM (100.0%)
227		Ophun1|7509	Hirsu2|9	OphauB2|2253	OphauG2|2866	Dreco1|DCS_07992	Hirmi1|HIM_03915	Maggr1|118312;Maggr1|117660;Maggr1|118058	Neucr2|102		Metac1|561;Metac1|2163	Metan1|7248;Metan1|6922	Tolin1|TINF07374-mRNA-1	Ophsi1|OCS_03573	Trire2|108482	TriviGv29_8_2|86389;TriviGv29_8_2|47368	Beaba1|2126	Cormi1|6915;Cormi1|823	Fusgr1|12465;Fusgr1|5562;Fusgr1|4511	Fusox1|14000;Fusox1|2852;Fusox1|7941	Aspfu1|7722;Aspfu1|4804	Aspnid1|10080;Aspnid1|6846	Canal1|CaO19.9730.1;Canal1|CaO19.2184.1	PF01557.13|FAA_hydrolase (100.0%) - PF13518.1|HTH_28 (2.9%) - PF13551.1|HTH_29 (2.9%)
228	Ophio5|6088	Ophun1|4230	Hirsu2|4721;Hirsu2|10848	OphauB2|1517	OphauG2|5979	Dreco1|DCS_08102	Hirmi1|HIM_12346;Hirmi1|HIM_12397;Hirmi1|HIM_08636	Maggr1|113834;Maggr1|117171	Neucr2|3089;Neucr2|2042	Clapu1|CPUR_06634	Metac1|5762;Metac1|941	Metan1|1722;Metan1|3819	Tolin1|TINF03369-mRNA-1	Ophsi1|OCS_00172	Trire2|122350	TriviGv29_8_2|217152	Beaba1|7553	Cormi1|8940	Fusgr1|1813	Fusox1|4362	Aspfu1|8405;Aspfu1|9647	Aspnid1|2879;Aspnid1|10460	Canal1|CaO19.8745.1;Canal1|CaO19.1153.1	PF00282.14|Pyridoxal_deC (97.0%) - PF00266.14|Aminotran_5 (30.3%) - NO PFAM (3.0%)
229	Ophio5|6881	Ophun1|436	Hirsu2|1964	OphauB2|3638	OphauG2|7601	Dreco1|DCS_03165;Dreco1|DCS_06207	Hirmi1|HIM_02081	Maggr1|121161;Maggr1|116480;Maggr1|114438		Clapu1|CPUR_05386	Metac1|7364;Metac1|748	Metan1|5517;Metan1|9417	Tolin1|TINF09402-mRNA-1;Tolin1|TINF05081-mRNA-1		Trire2|46794	TriviGv29_8_2|79497	Beaba1|5835;Beaba1|6458	Cormi1|2871;Cormi1|7747;Cormi1|6844	Fusgr1|8345;Fusgr1|5383	Fusox1|10145;Fusox1|6982	Aspfu1|1090;Aspfu1|9404	Aspnid1|5632;Aspnid1|6989		PF00854.16|PTR2 (100.0%) - PF07690.11|MFS_1 (3.0%)
230	Ophio5|7541	Ophun1|5552	Hirsu2|9464	OphauB2|1868	OphauG2|5400	Dreco1|DCS_04285;Dreco1|DCS_04286	Hirmi1|HIM_08859;Hirmi1|HIM_00271	Maggr1|115517;Maggr1|119944	Neucr2|7167	Clapu1|CPUR_01114	Metac1|6043;Metac1|8860	Metan1|6174	Tolin1|TINF05358-mRNA-1	Ophsi1|OCS_01757	Trire2|59894	TriviGv29_8_2|35473	Beaba1|7840;Beaba1|4327	Cormi1|7868;Cormi1|2429	Fusgr1|6835	Fusox1|16705;Fusox1|13660	Aspfu1|7076	Aspnid1|4935	Canal1|CaO19.8629.1;Canal1|CaO19.1027.1;Canal1|CaO19.13261.1;Canal1|CaO19.5839.1	PF03765.10|CRAL_TRIO_N (78.8%) - PF00650.15|CRAL_TRIO (78.8%) - PF00501.23|AMP-binding (24.2%) - PF00668.15|Condensation (24.2%) - PF13193.1|AMP-binding_C (24.2%) - PF00109.21|ketoacyl-synt (24.2%) - PF02801.17|Ketoacyl-synt_C (21.2%) - PF00550.20|PP-binding (9.1%) - PF12697.2|Abhydrolase_6 (6.1%) - PF00108.18|Thiolase_N (6.1%) - PF13716.1|CRAL_TRIO_2 (3.0%) - PF12695.2|Abhydrolase_5 (3.0%)
231							Hirmi1|HIM_10335;Hirmi1|HIM_10433;Hirmi1|HIM_10695;Hirmi1|HIM_11186;Hirmi1|HIM_12239;Hirmi1|HIM_12453;Hirmi1|HIM_12588;Hirmi1|HIM_12610;Hirmi1|HIM_01840;Hirmi1|HIM_02436;Hirmi1|HIM_04495;Hirmi1|HIM_05164;Hirmi1|HIM_05275;Hirmi1|HIM_05410;Hirmi1|HIM_09329;Hirmi1|HIM_09645			Clapu1|CPUR_01690;Clapu1|CPUR_06376;Clapu1|CPUR_03496;Clapu1|CPUR_04541;Clapu1|CPUR_07344;Clapu1|CPUR_01694;Clapu1|CPUR_05984;Clapu1|CPUR_03125;Clapu1|CPUR_07345;Clapu1|CPUR_06374;Clapu1|CPUR_06375;Clapu1|CPUR_05441;Clapu1|CPUR_07364;Clapu1|CPUR_08438;Clapu1|CPUR_04689		Metan1|10518;Metan1|10542												PF07727.9|RVT_2 (66.7%) - PF00665.21|rve (51.5%) - PF14227.1|UBN2_2 (48.5%) - NO PFAM (18.2%) - PF14223.1|UBN2 (6.1%)
232	Ophio5|4519	Ophun1|3978	Hirsu2|3920	OphauB2|1385	OphauG2|3511	Dreco1|DCS_02857	Hirmi1|HIM_11862;Hirmi1|HIM_02943	Maggr1|120521;Maggr1|116544	Neucr2|3323	Clapu1|CPUR_06670	Metac1|26	Metan1|1826	Tolin1|TINF02988-mRNA-1		Trire2|76238;Trire2|78757	TriviGv29_8_2|74915;TriviGv29_8_2|90243	Beaba1|8907	Cormi1|8849	Fusgr1|9935;Fusgr1|1656	Fusox1|4517;Fusox1|11148	Aspfu1|224;Aspfu1|3910;Aspfu1|6255	Aspnid1|1681;Aspnid1|268;Aspnid1|6458	Canal1|CaO19.12838.1;Canal1|CaO19.5383.1	PF00122.15|E1-E2_ATPase (100.0%) - PF00702.21|Hydrolase (100.0%) - PF12710.2|HAD (100.0%) - PF00690.21|Cation_ATPase_N (97.0%)
233			Hirsu2|6953			Dreco1|DCS_01768	Hirmi1|HIM_04584	Maggr1|121294;Maggr1|119259	Neucr2|1811		Metac1|5502;Metac1|365	Metan1|5206;Metan1|6013	Tolin1|TINF04588-mRNA-1;Tolin1|TINF06879-mRNA-1;Tolin1|TINF07033-mRNA-1	Ophsi1|OCS_02440	Trire2|57857;Trire2|62166	TriviGv29_8_2|181866;TriviGv29_8_2|30821;TriviGv29_8_2|56881;TriviGv29_8_2|59965	Beaba1|1675;Beaba1|5952	Cormi1|160	Fusgr1|948;Fusgr1|12589;Fusgr1|3301	Fusox1|7982;Fusox1|1143;Fusox1|2116	Aspfu1|8638	Aspnid1|8727	Canal1|CaO19.10356.1;Canal1|CaO19.2838.1	PF02837.13|Glyco_hydro_2_N (90.9%) - PF00703.16|Glyco_hydro_2 (87.9%) - PF02836.12|Glyco_hydro_2_C (42.4%) - NO PFAM (9.1%) - PF00025.16|Arf (3.0%) - PF00071.17|Ras (3.0%) - PF08477.8|Miro (3.0%)
234			Hirsu2|7388				Hirmi1|HIM_09351	Maggr1|110707;Maggr1|116171;Maggr1|114214;Maggr1|112660;Maggr1|120847;Maggr1|114562;Maggr1|115947;Maggr1|111239	Neucr2|2965	Clapu1|CPUR_04667;Clapu1|CPUR_06753;Clapu1|CPUR_01629;Clapu1|CPUR_01236	Metac1|5077	Metan1|8378;Metan1|7854	Tolin1|TINF00157-mRNA-1			TriviGv29_8_2|60000;TriviGv29_8_2|38198;TriviGv29_8_2|53366	Beaba1|3078	Cormi1|3509	Fusgr1|3052;Fusgr1|5495;Fusgr1|95	Fusox1|3615;Fusox1|13439	Aspfu1|7889;Aspfu1|8448;Aspfu1|3271	Aspnid1|9837		PF00067.17|p450 (100.0%)
235			Hirsu2|683;Hirsu2|10723	OphauB2|406;OphauB2|2821	OphauG2|6531;OphauG2|2787	Dreco1|DCS_08131	Hirmi1|HIM_03454;Hirmi1|HIM_07507	Maggr1|112473	Neucr2|9905;Neucr2|9906		Metac1|2336	Metan1|10286;Metan1|5440	Tolin1|TINF02876-mRNA-1;Tolin1|TINF03253-mRNA-1	Ophsi1|OCS_02323			Beaba1|7481;Beaba1|9374	Cormi1|8552;Cormi1|8898	Fusgr1|12030;Fusgr1|2776;Fusgr1|1840	Fusox1|3915;Fusox1|4338;Fusox1|14251	Aspfu1|3563	Aspnid1|3667;Aspnid1|9356	Canal1|CaO19.12068.1;Canal1|CaO19.4599.1	PF01384.15|PHO4 (100.0%)
236	Ophio5|1760	Ophun1|2905	Hirsu2|5911	OphauB2|6838	OphauG2|3911	Dreco1|DCS_02023	Hirmi1|HIM_09349;Hirmi1|HIM_07843	Maggr1|116406	Neucr2|6799;Neucr2|6800;Neucr2|10006	Clapu1|CPUR_07671	Metac1|6797	Metan1|1321	Tolin1|TINF03933-mRNA-1;Tolin1|TINF04284-mRNA-1	Ophsi1|OCS_02088	Trire2|3596;Trire2|110890	TriviGv29_8_2|47826;TriviGv29_8_2|212022	Beaba1|3687;Beaba1|9650	Cormi1|9381;Cormi1|9016	Fusgr1|10399	Fusox1|2261	Aspfu1|6953;Aspfu1|4446	Aspnid1|6686	Canal1|CaO19.9309.1;Canal1|CaO19.1742.1	PF03900.10|Porphobil_deamC (90.9%) - PF01379.15|Porphobil_deam (90.9%) - PF00501.23|AMP-binding (12.1%)
237						Dreco1|DCS_01706		Maggr1|117497		Clapu1|CPUR_05625;Clapu1|CPUR_05626	Metac1|2025;Metac1|6811;Metac1|8828;Metac1|2922	Metan1|3336;Metan1|4783;Metan1|1308;Metan1|1699	Tolin1|TINF07678-mRNA-1		Trire2|70962;Trire2|111838	TriviGv29_8_2|87425;TriviGv29_8_2|180959;TriviGv29_8_2|192452;TriviGv29_8_2|36006	Beaba1|5879;Beaba1|7809;Beaba1|9176;Beaba1|7294;Beaba1|8791;Beaba1|6700	Cormi1|2086;Cormi1|8290;Cormi1|4947;Cormi1|7299;Cormi1|7908		Fusox1|8063	Aspfu1|8098	Aspnid1|2973		PF09286.6|Pro-kuma_activ (97.0%) - PF00082.17|Peptidase_S8 (66.7%) - NO PFAM (3.0%)
238	Ophio5|4420;Ophio5|5968	Ophun1|840	Hirsu2|2753;Hirsu2|8547	OphauB2|7708;OphauB2|2481;OphauB2|3996	OphauG2|1190;OphauG2|2685;OphauG2|3014	Dreco1|DCS_04681	Hirmi1|HIM_08276;Hirmi1|HIM_05333	Maggr1|116380	Neucr2|2377	Clapu1|CPUR_00722;Clapu1|CPUR_00725;Clapu1|CPUR_00724	Metac1|5450	Metan1|9462	Tolin1|TINF05214-mRNA-1	Ophsi1|OCS_01770	Trire2|65095	TriviGv29_8_2|158432;TriviGv29_8_2|218893	Beaba1|532	Cormi1|6016	Fusgr1|13289	Fusox1|6609;Fusox1|4565	Aspfu1|7204	Aspnid1|9872		PF13561.1|adh_short_C2 (100.0%) - PF00106.20|adh_short (93.9%) - PF08659.5|KR (81.8%) - PF01370.16|Epimerase (24.2%) - PF02719.10|Polysacc_synt_2 (21.2%) - PF07883.6|Cupin_2 (3.0%)
239	Ophio5|543	Ophun1|4951	Hirsu2|7504	OphauB2|5525	OphauG2|3281	Dreco1|DCS_03101	Hirmi1|HIM_00926	Maggr1|114687		Clapu1|CPUR_02758	Metac1|4250;Metac1|6586	Metan1|2763;Metan1|8997	Tolin1|TINF03670-mRNA-1	Ophsi1|OCS_02666	Trire2|74070	TriviGv29_8_2|81799	Beaba1|6275;Beaba1|9301	Cormi1|5649	Fusgr1|2553;Fusgr1|3860;Fusgr1|10819	Fusox1|4678;Fusox1|7998;Fusox1|12574;Fusox1|15333;Fusox1|10254		Aspnid1|2256;Aspnid1|5123;Aspnid1|8815	Canal1|CaO19.12148.1;Canal1|CaO19.4679.1	PF00324.16|AA_permease (100.0%) - PF13520.1|AA_permease_2 (100.0%)
240	Ophio5|2749	Ophun1|2697	Hirsu2|2805	OphauB2|1990	OphauG2|4091	Dreco1|DCS_05372	Hirmi1|HIM_01131	Maggr1|113931;Maggr1|112571	Neucr2|7758	Clapu1|CPUR_03174	Metac1|1145	Metan1|5589	Tolin1|TINF02176-mRNA-1	Ophsi1|OCS_03586	Trire2|120635;Trire2|2211	TriviGv29_8_2|87974;TriviGv29_8_2|188023	Beaba1|3225	Cormi1|345	Fusgr1|11574;Fusgr1|3994	Fusox1|4804;Fusox1|5163;Fusox1|14604	Aspfu1|1217;Aspfu1|3553	Aspnid1|9861;Aspnid1|6054;Aspnid1|6949	Canal1|CaO19.12578.1;Canal1|CaO19.5112.1	PF02779.19|Transket_pyr (100.0%) - PF00456.16|Transketolase_N (100.0%) - PF02780.15|Transketolase_C (84.8%) - PF13292.1|DXP_synthase_N (36.4%) - PF00676.15|E1_dh (24.2%)
241			Hirsu2|3127	OphauB2|1389	OphauG2|6244		Hirmi1|HIM_06816	Maggr1|119939		Clapu1|CPUR_02194	Metac1|9539;Metac1|5088	Metan1|7435;Metan1|8387	Tolin1|TINF03846-mRNA-1		Trire2|3287;Trire2|56838;Trire2|62439	TriviGv29_8_2|66322;TriviGv29_8_2|28182;TriviGv29_8_2|47152;TriviGv29_8_2|52177;TriviGv29_8_2|45164;TriviGv29_8_2|53901;TriviGv29_8_2|59294	Beaba1|2991	Cormi1|6825	Fusgr1|6700;Fusgr1|3568	Fusox1|2071;Fusox1|8232		Aspnid1|2811;Aspnid1|3752	Canal1|CaO19.7952.1;Canal1|CaO19.320.1;Canal1|CaO19.2734.1;Canal1|CaO19.10248.1	PF00106.20|adh_short (100.0%) - PF08659.5|KR (81.8%) - PF01370.16|Epimerase (24.2%) - PF07993.7|NAD_binding_4 (6.1%) - PF13561.1|adh_short_C2 (3.0%)
242	Ophio5|3961	Ophun1|474	Hirsu2|3575	OphauB2|2740	OphauG2|5807	Dreco1|DCS_00439	Hirmi1|HIM_00596	Maggr1|120986	Neucr2|6736	Clapu1|CPUR_02411	Metac1|692	Metan1|6490	Tolin1|TINF01250-mRNA-1	Ophsi1|OCS_00845	Trire2|55575	TriviGv29_8_2|29754	Beaba1|1472	Cormi1|5339	Fusgr1|4629;Fusgr1|5928	Fusox1|6180;Fusox1|8474;Fusox1|6201;Fusox1|6252;Fusox1|8454;Fusox1|8659;Fusox1|13574;Fusox1|11968;Fusox1|1814	Aspfu1|8420	Aspnid1|10472	Canal1|CaO19.3288.1;Canal1|CaO19.10798.1	PF12812.2|PDZ_1 (97.0%) - PF13365.1|Trypsin_2 (75.8%) - PF13180.1|PDZ_2 (36.4%) - PF00595.19|PDZ (18.2%) - PF00089.21|Trypsin (12.1%) - NO PFAM (3.0%)
243	Ophio5|6677	Ophun1|675	Hirsu2|8720;Hirsu2|8908	OphauB2|4025;OphauB2|3150	OphauG2|5994;OphauG2|2403	Dreco1|DCS_05168	Hirmi1|HIM_04201;Hirmi1|HIM_09790	Maggr1|114912;Maggr1|120177	Neucr2|4558;Neucr2|7567				Tolin1|TINF09780-mRNA-1;Tolin1|TINF01895-mRNA-1	Ophsi1|OCS_05133	Trire2|67761;Trire2|64370	TriviGv29_8_2|38248;TriviGv29_8_2|148398	Beaba1|8485	Cormi1|3672	Fusgr1|7529;Fusgr1|3024	Fusox1|7841;Fusox1|8664;Fusox1|16421;Fusox1|16426;Fusox1|3850	Aspfu1|7873	Aspnid1|1907		PF00648.16|Peptidase_C2 (100.0%)
244	Ophio5|1826	Ophun1|7488	Hirsu2|3715;Hirsu2|10570	OphauB2|40	OphauG2|5326	Dreco1|DCS_04467;Dreco1|DCS_00019	Hirmi1|HIM_03332;Hirmi1|HIM_00333	Maggr1|121422	Neucr2|1988	Clapu1|CPUR_00334	Metac1|5473;Metac1|3621	Metan1|5234;Metan1|2567	Tolin1|TINF04375-mRNA-1	Ophsi1|OCS_01202	Trire2|121977	TriviGv29_8_2|111890	Beaba1|1645;Beaba1|5037	Cormi1|126;Cormi1|1717	Fusgr1|916	Fusox1|1107	Aspfu1|1999;Aspfu1|3891	Aspnid1|2330;Aspnid1|1229	Canal1|CaO19.6472.1;Canal1|CaO19.13826.1	PF00160.16|Pro_isomerase (100.0%)
245	Ophio5|6507	Ophun1|5869	Hirsu2|10971	OphauB2|7851	OphauG2|4739	Dreco1|DCS_04576	Hirmi1|HIM_04631	Maggr1|113552	Neucr2|10185	Clapu1|CPUR_01654	Metac1|5179	Metan1|5162	Tolin1|TINF04553-mRNA-1	Ophsi1|OCS_00771	Trire2|64790	TriviGv29_8_2|72478	Beaba1|5263	Cormi1|7607	Fusgr1|10862		Aspfu1|2035	Aspnid1|10039;Aspnid1|7529	Canal1|CaO19.10944.1;Canal1|CaO19.3440.1;Canal1|CaO19.10945.1;Canal1|CaO19.3441.1;Canal1|CaO19.6995.1;Canal1|CaO19.6997.1;Canal1|CaO19.6169.1;Canal1|CaO19.10032.1;Canal1|CaO19.2496.1;Canal1|CaO19.8810.1;Canal1|CaO19.1224.1	PF01184.14|Grp1_Fun34_YaaH (100.0%)
246	Ophio5|158	Ophun1|2436		OphauB2|4817	OphauG2|6801	Dreco1|DCS_02944	Hirmi1|HIM_04553	Maggr1|111888	Neucr2|4655	Clapu1|CPUR_04955	Metac1|5040	Metan1|3540		Ophsi1|OCS_00806			Beaba1|2290	Cormi1|7483	Fusgr1|6348	Fusox1|2658	Aspfu1|7704	Aspnid1|4526;Aspnid1|7233	Canal1|CaO19.7872.1;Canal1|CaO19.242.1;Canal1|CaO19.11193.1;Canal1|CaO19.3708.1;Canal1|CaO19.13137.1;Canal1|CaO19.5714.1;Canal1|CaO19.13422.1;Canal1|CaO19.6001.1;Canal1|CaO19.13139.1;Canal1|CaO19.5716.1;Canal1|CaO19.12988.1;Canal1|CaO19.5542.1;Canal1|CaO19.13032.1;Canal1|CaO19.5585.1	PF00026.18|Asp (100.0%) - PF14543.1|TAXi_N (57.6%) - PF14541.1|TAXi_C (39.4%)
247							Hirmi1|HIM_06687	Maggr1|116692		Clapu1|CPUR_08443	Metac1|2299	Metan1|8271	Tolin1|TINF03399-mRNA-1	Ophsi1|OCS_01769	Trire2|59322	TriviGv29_8_2|29016;TriviGv29_8_2|61701	Beaba1|3098;Beaba1|4165	Cormi1|4401;Cormi1|1936;Cormi1|2590	Fusgr1|4724	Fusox1|2923;Fusox1|13845;Fusox1|5987;Fusox1|5563	Aspfu1|8085;Aspfu1|7505	Aspnid1|1179	Canal1|CaO19.9332.1;Canal1|CaO19.1763.1;Canal1|CaO19.9932.1;Canal1|CaO19.2396.1;Canal1|CaO19.10426.1;Canal1|CaO19.2908.1;Canal1|CaO19.9672.1;Canal1|CaO19.2394.1;Canal1|CaO19.9930.1;Canal1|CaO19.2124.1	PF00107.21|ADH_zinc_N (100.0%) - PF08240.7|ADH_N (90.9%)
248	Ophio5|8334	Ophun1|2016	Hirsu2|1581	OphauB2|6246	OphauG2|5690	Dreco1|DCS_04161	Hirmi1|HIM_03555	Maggr1|114111	Neucr2|8126	Clapu1|CPUR_00668	Metac1|5577	Metan1|5014	Tolin1|TINF02490-mRNA-1	Ophsi1|OCS_01942	Trire2|23475	TriviGv29_8_2|46164	Beaba1|9871	Cormi1|8987	Fusgr1|2383	Fusox1|13161;Fusox1|13162	Aspfu1|566	Aspnid1|1884	Canal1|CaO19.9709.1;Canal1|CaO19.12830.1;Canal1|CaO19.2163.1;Canal1|CaO19.5370.1;Canal1|CaO19.4055.1;Canal1|CaO19.13532.1;Canal1|CaO19.6113.1;Canal1|CaO19.12923.1;Canal1|CaO19.5468.1;Canal1|CaO19.11537.1	PF04389.12|Peptidase_M28 (72.7%) - NO PFAM (27.3%) - PF10230.4|DUF2305 (3.0%) - PF00098.18|zf-CCHC (3.0%) - PF13014.1|KH_3 (3.0%) - PF00013.24|KH_1 (3.0%)
249	Ophio5|1223;Ophio5|394	Ophun1|5134;Ophun1|550	Hirsu2|2919;Hirsu2|4664	OphauB2|2050;OphauB2|4346	OphauG2|2202;OphauG2|6675	Dreco1|DCS_01905;Dreco1|DCS_04702	Hirmi1|HIM_02343;Hirmi1|HIM_08896		Neucr2|1746	Clapu1|CPUR_04313;Clapu1|CPUR_05209	Metac1|4618;Metac1|2991	Metan1|4192	Tolin1|TINF02647-mRNA-1	Ophsi1|OCS_01785;Ophsi1|OCS_00660	Trire2|36335	TriviGv29_8_2|159892;TriviGv29_8_2|178991	Beaba1|512;Beaba1|9412	Cormi1|1305;Cormi1|2523	Fusgr1|2795	Fusox1|3632		Aspnid1|5572		PF04082.13|Fungal_trans (100.0%) - PF00172.13|Zn_clus (33.3%)
250	Ophio5|3267;Ophio5|84	Ophun1|4857;Ophun1|5934	Hirsu2|9480;Hirsu2|3647	OphauB2|4259	OphauG2|1245	Dreco1|DCS_08032	Hirmi1|HIM_04858;Hirmi1|HIM_08192;Hirmi1|HIM_06246	Maggr1|116267	Neucr2|10302	Clapu1|CPUR_03751	Metac1|7589;Metac1|95	Metan1|3754;Metan1|4505	Tolin1|TINF00305-mRNA-1;Tolin1|TINF04918-mRNA-1	Ophsi1|OCS_04593;Ophsi1|OCS_00747	Trire2|60897	TriviGv29_8_2|74205	Beaba1|1247;Beaba1|501	Cormi1|4236	Fusgr1|7383	Fusox1|17219	Aspfu1|3430	Aspnid1|282		PF00172.13|Zn_clus (71.9%) - PF11951.3|Fungal_trans_2 (56.2%) - NO PFAM (9.4%) - PF04000.10|Sas10_Utp3 (3.1%)
251	Ophio5|712;Ophio5|1785	Ophun1|1554	Hirsu2|952;Hirsu2|1787	OphauB2|1430	OphauG2|5467	Dreco1|DCS_04088	Hirmi1|HIM_02901;Hirmi1|HIM_06526;Hirmi1|HIM_07857	Maggr1|112748;Maggr1|115852	Neucr2|9612	Clapu1|CPUR_04560	Metac1|7911	Metan1|3012;Metan1|3317	Tolin1|TINF02624-mRNA-1;Tolin1|TINF08599-mRNA-1	Ophsi1|OCS_04430	Trire2|103032	TriviGv29_8_2|32741;TriviGv29_8_2|34076;TriviGv29_8_2|52700	Beaba1|9127	Cormi1|8706	Fusgr1|12280	Fusox1|1255;Fusox1|15918	Aspfu1|3529	Aspnid1|7774		PF00501.23|AMP-binding (100.0%) - PF07993.7|NAD_binding_4 (93.8%) - PF01370.16|Epimerase (93.8%) - PF00550.20|PP-binding (81.2%) - PF04321.12|RmlD_sub_bind (21.9%) - PF00106.20|adh_short (6.2%)
252	Ophio5|5084	Ophun1|1438		OphauB2|643	OphauG2|4811;OphauG2|4909	Dreco1|DCS_01689;Dreco1|DCS_06165	Hirmi1|HIM_01648;Hirmi1|HIM_08515	Maggr1|112246	Neucr2|3019	Clapu1|CPUR_05948	Metac1|7043;Metac1|8066	Metan1|3112;Metan1|5302	Tolin1|TINF01751-mRNA-1;Tolin1|TINF03849-mRNA-1	Ophsi1|OCS_05972	Trire2|76620	TriviGv29_8_2|85732	Beaba1|10224;Beaba1|5050	Cormi1|7420;Cormi1|1729	Fusgr1|4916	Fusox1|3232;Fusox1|8406	Aspfu1|748	Aspnid1|5270	Canal1|CaO19.3133.1;Canal1|CaO19.10645.1	PF01266.19|DAO (100.0%) - PF00890.19|FAD_binding_2 (40.6%) - PF12831.2|FAD_oxidored (12.5%) - PF13621.1|Cupin_8 (3.1%) - PF04072.9|LCM (3.1%)
253	Ophio5|1643	Ophun1|5951	Hirsu2|3727;Hirsu2|4683	OphauB2|2213	OphauG2|4806	Dreco1|DCS_00359	Hirmi1|HIM_10102;Hirmi1|HIM_10317;Hirmi1|HIM_11496;Hirmi1|HIM_04156;Hirmi1|HIM_06319;Hirmi1|HIM_08500;Hirmi1|HIM_09492			Clapu1|CPUR_08486	Metac1|9106;Metac1|764	Metan1|9291;Metan1|9436	Tolin1|TINF07968-mRNA-1	Ophsi1|OCS_03483;Ophsi1|OCS_04175	Trire2|70365	TriviGv29_8_2|164235	Beaba1|2096;Beaba1|2902	Cormi1|6877;Cormi1|864	Fusgr1|7217	Fusox1|1703	Aspfu1|9546	Aspnid1|7145		PF06772.6|LtrA (62.5%) - NO PFAM (37.5%) - PF12847.2|Methyltransf_18 (3.1%) - PF08241.7|Methyltransf_11 (3.1%) - PF13847.1|Methyltransf_31 (3.1%)
254			Hirsu2|11250;Hirsu2|6351				Hirmi1|HIM_10170;Hirmi1|HIM_10682;Hirmi1|HIM_10701;Hirmi1|HIM_10712;Hirmi1|HIM_10915;Hirmi1|HIM_10979;Hirmi1|HIM_11092;Hirmi1|HIM_11276;Hirmi1|HIM_12323;Hirmi1|HIM_12408;Hirmi1|HIM_04475;Hirmi1|HIM_09273;Hirmi1|HIM_10287;Hirmi1|HIM_12529;Hirmi1|HIM_10318;Hirmi1|HIM_11275;Hirmi1|HIM_10498;Hirmi1|HIM_08927			Clapu1|CPUR_02911;Clapu1|CPUR_08786;Clapu1|CPUR_04409;Clapu1|CPUR_04248;Clapu1|CPUR_08857;Clapu1|CPUR_06813;Clapu1|CPUR_06840		Metan1|10567;Metan1|915					Beaba1|10363			Fusox1|17505;Fusox1|17506				NO PFAM (59.4%) - PF05699.9|Dimer_Tnp_hAT (37.5%) - PF14372.1|DUF4413 (3.1%)
255	Ophio5|2745	Ophun1|2693	Hirsu2|830	OphauB2|1995	OphauG2|4095	Dreco1|DCS_05366	Hirmi1|HIM_01135;Hirmi1|HIM_05271	Maggr1|113926	Neucr2|7763	Clapu1|CPUR_03178	Metac1|1149;Metac1|6970	Metan1|5585;Metan1|6762	Tolin1|TINF02148-mRNA-1;Tolin1|TINF06170-mRNA-1	Ophsi1|OCS_03591	Trire2|71655	TriviGv29_8_2|151268;TriviGv29_8_2|55670	Beaba1|6080	Cormi1|528	Fusgr1|11580	Fusox1|11988;Fusox1|14610	Aspfu1|680;Aspfu1|7206	Aspnid1|9496;Aspnid1|9995	Canal1|CaO19.12834.1;Canal1|CaO19.5379.1	PF01222.12|ERG4_ERG24 (100.0%)
256	Ophio5|970	Ophun1|3602	Hirsu2|265	OphauB2|7595	OphauG2|6376	Dreco1|DCS_04365	Hirmi1|HIM_11356;Hirmi1|HIM_09041;Hirmi1|HIM_07873	Maggr1|112137	Neucr2|10571	Clapu1|CPUR_03384;Clapu1|CPUR_03433;Clapu1|CPUR_03389;Clapu1|CPUR_03406;Clapu1|CPUR_03395;Clapu1|CPUR_03402;Clapu1|CPUR_03388;Clapu1|CPUR_03407;Clapu1|CPUR_03405;Clapu1|CPUR_03403;Clapu1|CPUR_03385;Clapu1|CPUR_03394;Clapu1|CPUR_03404;Clapu1|CPUR_03392;Clapu1|CPUR_03386;Clapu1|CPUR_03390;Clapu1|CPUR_03391			Tolin1|TINF00469-mRNA-1			TriviGv29_8_2|221298	Beaba1|6354	Cormi1|5691						NO PFAM (100.0%)
257			Hirsu2|6609;Hirsu2|6610	OphauB2|3490			Hirmi1|HIM_08160;Hirmi1|HIM_09727;Hirmi1|HIM_10817	Maggr1|118846	Neucr2|6528	Clapu1|CPUR_06014;Clapu1|CPUR_06020	Metac1|6101	Metan1|10509;Metan1|1272	Tolin1|TINF05253-mRNA-1			TriviGv29_8_2|112098;TriviGv29_8_2|81573;TriviGv29_8_2|70999;TriviGv29_8_2|191688	Beaba1|9259;Beaba1|9585	Cormi1|318;Cormi1|8210	Fusgr1|12536;Fusgr1|10562	Fusox1|9114;Fusox1|9927;Fusox1|13450	Aspfu1|8002;Aspfu1|8050	Aspnid1|9783;Aspnid1|6199;Aspnid1|5239		PF00704.23|Glyco_hydro_18 (96.9%) - PF00187.14|Chitin_bind_1 (71.9%) - NO PFAM (3.1%)
258	Ophio5|3078		Hirsu2|2303;Hirsu2|11099	OphauB2|4547;OphauB2|1711	OphauG2|3319	Dreco1|DCS_05209;Dreco1|DCS_05934	Hirmi1|HIM_03673;Hirmi1|HIM_04065	Maggr1|113256;Maggr1|114413;Maggr1|112972	Neucr2|10388;Neucr2|3842	Clapu1|CPUR_05668	Metac1|1484	Metan1|4917;Metan1|73	Tolin1|TINF04982-mRNA-1;Tolin1|TINF06778-mRNA-1	Ophsi1|OCS_02181;Ophsi1|OCS_04721	Trire2|112105	TriviGv29_8_2|53297;TriviGv29_8_2|65083	Beaba1|742	Cormi1|1342	Fusgr1|9371	Fusox1|11213		Aspnid1|5485;Aspnid1|1254		PF07876.7|Dabb (100.0%)
259	Ophio5|5757	Ophun1|7080	Hirsu2|3673	OphauB2|6126	OphauG2|6598	Dreco1|DCS_07320	Hirmi1|HIM_00042	Maggr1|114028	Neucr2|3231;Neucr2|3232	Clapu1|CPUR_00378	Metac1|3576	Metan1|2610	Tolin1|TINF08401-mRNA-1	Ophsi1|OCS_06904	Trire2|67350	TriviGv29_8_2|50286	Beaba1|9284	Cormi1|2398	Fusgr1|12857	Fusox1|5758;Fusox1|6217;Fusox1|6268;Fusox1|8438;Fusox1|8686;Fusox1|8738;Fusox1|11597;Fusox1|11801;Fusox1|13558;Fusox1|16409	Aspfu1|7166	Aspnid1|9478		NO PFAM (100.0%)
260	Ophio5|5521		Hirsu2|8122;Hirsu2|6051	OphauB2|1179	OphauG2|4416	Dreco1|DCS_06157	Hirmi1|HIM_00021;Hirmi1|HIM_10898	Maggr1|111187	Neucr2|3268;Neucr2|3269	Clapu1|CPUR_00387	Metac1|3558	Metan1|2629	Tolin1|TINF08379-mRNA-1	Ophsi1|OCS_05039	Trire2|80920	TriviGv29_8_2|215323	Beaba1|6166	Cormi1|2476	Fusgr1|12833;Fusgr1|2335	Fusox1|5779;Fusox1|13113	Aspfu1|6423;Aspfu1|8607	Aspnid1|6900;Aspnid1|8026	Canal1|CaO19.11480.1;Canal1|CaO19.12579.1;Canal1|CaO19.3997.1;Canal1|CaO19.5113.1	PF08240.7|ADH_N (100.0%) - PF00107.21|ADH_zinc_N (100.0%) - PF13602.1|ADH_zinc_N_2 (9.4%)
261	Ophio5|3276	Ophun1|2059	Hirsu2|2151	OphauB2|1781			Hirmi1|HIM_06632	Maggr1|112060;Maggr1|116026	Neucr2|8809;Neucr2|8810;Neucr2|4567	Clapu1|CPUR_02314	Metac1|3231;Metac1|9408;Metac1|9529	Metan1|10124;Metan1|9669	Tolin1|TINF04055-mRNA-1;Tolin1|TINF07807-mRNA-1	Ophsi1|OCS_05491	Trire2|77806	TriviGv29_8_2|82626	Beaba1|6991	Cormi1|7363;Cormi1|2753	Fusgr1|10402;Fusgr1|7646	Fusox1|2259;Fusox1|7721	Aspfu1|4327	Aspnid1|9297	Canal1|CaO19.12963.1;Canal1|CaO19.5517.1	PF08240.7|ADH_N (100.0%) - PF00107.21|ADH_zinc_N (96.9%) - PF02826.14|2-Hacid_dh_C (6.2%)
262	Ophio5|4115	Ophun1|2043	Hirsu2|623	OphauB2|5911	OphauG2|4086;OphauG2|48	Dreco1|DCS_00220	Hirmi1|HIM_00715	Maggr1|121079	Neucr2|6345	Clapu1|CPUR_00508	Metac1|2895;Metac1|1423	Metan1|1671;Metan1|7053	Tolin1|TINF07693-mRNA-1	Ophsi1|OCS_03442	Trire2|45317	TriviGv29_8_2|57833	Beaba1|3123;Beaba1|8380	Cormi1|40;Cormi1|5859	Fusgr1|6127	Fusox1|1655	Aspfu1|1188	Aspnid1|6086	Canal1|CaO19.7944.1;Canal1|CaO19.313.1;Canal1|CaO19.7945.1;Canal1|CaO19.7993.1;Canal1|CaO19.360.1	PF02133.10|Transp_cyt_pur (100.0%)
263	Ophio5|5582	Ophun1|4093	Hirsu2|4600	OphauB2|3939	OphauG2|4966	Dreco1|DCS_02866	Hirmi1|HIM_02953	Maggr1|120518	Neucr2|3352	Clapu1|CPUR_06665	Metac1|4199;Metac1|9442	Metan1|1831;Metan1|3898	Tolin1|TINF02972-mRNA-1	Ophsi1|OCS_06417	Trire2|78773	TriviGv29_8_2|87561	Beaba1|6313;Beaba1|7520	Cormi1|5674;Cormi1|8865	Fusgr1|1649	Fusox1|4522	Aspfu1|6328	Aspnid1|1758	Canal1|CaO19.7156.1;Canal1|CaO19.7379.1;Canal1|CaO19.7904.1;Canal1|CaO19.11595.1;Canal1|CaO19.272.1;Canal1|CaO19.4114.1	PF00501.23|AMP-binding (100.0%)
264	Ophio5|7460	Ophun1|108	Hirsu2|10328	OphauB2|3274	OphauG2|4349	Dreco1|DCS_07700;Dreco1|DCS_04667	Hirmi1|HIM_00257	Maggr1|114669	Neucr2|4981	Clapu1|CPUR_01777	Metac1|4598;Metac1|9648;Metac1|4464	Metan1|226;Metan1|10429	Tolin1|TINF03148-mRNA-1;Tolin1|TINF07713-mRNA-1	Ophsi1|OCS_02537;Ophsi1|OCS_03792	Trire2|75689	TriviGv29_8_2|75497	Beaba1|1407	Cormi1|78	Fusgr1|7600;Fusgr1|893	Fusox1|7773;Fusox1|1085	Aspfu1|2880	Aspnid1|3866	Canal1|CaO19.3341.1;Canal1|CaO19.10849.1	PF00750.14|tRNA-synt_1d (100.0%) - PF05746.10|DALR_1 (96.9%) - PF03485.11|Arg_tRNA_synt_N (31.2%)
265	Ophio5|3667	Ophun1|894	Hirsu2|10978	OphauB2|3861	OphauG2|3232	Dreco1|DCS_03379	Hirmi1|HIM_08572	Maggr1|112188	Neucr2|3708	Clapu1|CPUR_07908	Metac1|176	Metan1|7978	Tolin1|TINF04211-mRNA-1;Tolin1|TINF08638-mRNA-1	Ophsi1|OCS_05336	Trire2|80863	TriviGv29_8_2|77925;TriviGv29_8_2|78759	Beaba1|896	Cormi1|2815	Fusgr1|9163;Fusgr1|10068;Fusgr1|12797	Fusox1|12502;Fusox1|10558;Fusox1|5811	Aspfu1|29;Aspfu1|9461;Aspfu1|9700	Aspnid1|7063	Canal1|CaO19.12847.1;Canal1|CaO19.5392.1	PF05978.11|UNC-93 (100.0%) - PF07690.11|MFS_1 (100.0%)
266	Ophio5|761;Ophio5|1667	Ophun1|83	Hirsu2|3857	OphauB2|7033	OphauG2|1322	Dreco1|DCS_07132	Hirmi1|HIM_07381			Clapu1|CPUR_03975	Metac1|4724;Metac1|8890	Metan1|2288;Metan1|4882	Tolin1|TINF08846-mRNA-1	Ophsi1|OCS_00092	Trire2|82296;Trire2|68813	TriviGv29_8_2|212656;TriviGv29_8_2|82378	Beaba1|2834;Beaba1|6081;Beaba1|6056	Cormi1|4460;Cormi1|527;Cormi1|585	Fusgr1|12577;Fusgr1|5503	Fusox1|6656	Aspfu1|7331	Aspnid1|6956	Canal1|CaO19.9003.1;Canal1|CaO19.1427.1	PF07690.11|MFS_1 (93.8%) - NO PFAM (6.2%) - PF07993.7|NAD_binding_4 (3.1%) - PF01073.14|3Beta_HSD (3.1%) - PF01370.16|Epimerase (3.1%) - PF13460.1|NAD_binding_10 (3.1%)
267	Ophio5|3322	Ophun1|287	Hirsu2|9592	OphauB2|882	OphauG2|554	Dreco1|DCS_06974	Hirmi1|HIM_09453	Maggr1|113963	Neucr2|8684	Clapu1|CPUR_01952	Metac1|2653	Metan1|2149	Tolin1|TINF09036-mRNA-1	Ophsi1|OCS_00238	Trire2|122914	TriviGv29_8_2|230032	Beaba1|3896;Beaba1|9625	Cormi1|5062	Fusgr1|10964	Fusox1|6175;Fusox1|8479;Fusox1|15581;Fusox1|6209;Fusox1|6260;Fusox1|8446;Fusox1|13566;Fusox1|11590;Fusox1|11808;Fusox1|16416	Aspfu1|2044	Aspnid1|7595		PF11702.3|DUF3295 (100.0%) - PF08550.5|DUF1752 (78.1%)
268	Ophio5|6680	Ophun1|673	Hirsu2|4801	OphauB2|4046	OphauG2|4863	Dreco1|DCS_03477	Hirmi1|HIM_04122	Maggr1|120238	Neucr2|6773	Clapu1|CPUR_01314	Metac1|6315	Metan1|7147	Tolin1|TINF09792-mRNA-1		Trire2|67806	TriviGv29_8_2|214756	Beaba1|4029	Cormi1|2680	Fusgr1|7526;Fusgr1|4733	Fusox1|5548;Fusox1|7847	Aspfu1|3423;Aspfu1|6327	Aspnid1|1757	Canal1|CaO19.7729.1;Canal1|CaO19.7758.1;Canal1|CaO19.111.1;Canal1|CaO19.84.1;Canal1|CaO19.11123.1;Canal1|CaO19.97.1;Canal1|CaO19.3641.1;Canal1|CaO19.7744.1	PF00324.16|AA_permease (100.0%) - PF13520.1|AA_permease_2 (100.0%) - PF04108.7|APG17 (3.1%)
269	Ophio5|8431	Ophun1|3023	Hirsu2|3006	OphauB2|6553	OphauG2|3743	Dreco1|DCS_02913	Hirmi1|HIM_03369	Maggr1|111804	Neucr2|4027	Clapu1|CPUR_04988	Metac1|2526	Metan1|3453	Tolin1|TINF06179-mRNA-1	Ophsi1|OCS_03334	Trire2|80668	TriviGv29_8_2|43951	Beaba1|2258	Cormi1|7511	Fusgr1|6385	Fusox1|6189;Fusox1|6239;Fusox1|8465;Fusox1|8722;Fusox1|9207;Fusox1|9835;Fusox1|12109;Fusox1|13584;Fusox1|13623;Fusox1|14870;Fusox1|2620	Aspfu1|543	Aspnid1|2005		PF00172.13|Zn_clus (100.0%) - PF04082.13|Fungal_trans (90.6%)
270	Ophio5|6184	Ophun1|5563	Hirsu2|7052	OphauB2|7256	OphauG2|6794	Dreco1|DCS_05336	Hirmi1|HIM_02031;Hirmi1|HIM_10527	Maggr1|117402;Maggr1|118881	Neucr2|10546;Neucr2|8753	Clapu1|CPUR_07074	Metac1|1179	Metan1|5555	Tolin1|TINF02051-mRNA-1	Ophsi1|OCS_05102	Trire2|123714	TriviGv29_8_2|34869	Beaba1|5001	Cormi1|1852	Fusgr1|3442	Fusox1|16035;Fusox1|16198;Fusox1|17601;Fusox1|8142	Aspfu1|9698;Aspfu1|5567	Aspnid1|7492;Aspnid1|10274	Canal1|CaO19.9289.1;Canal1|CaO19.1721.1	PF00484.14|Pro_CA (100.0%)
271						Dreco1|DCS_05931	Hirmi1|HIM_01332	Maggr1|111082;Maggr1|119674	Neucr2|9516		Metac1|4550;Metac1|8197	Metan1|7926;Metan1|5250;Metan1|7508;Metan1|7480	Tolin1|TINF04175-mRNA-1		Trire2|64882;Trire2|62971	TriviGv29_8_2|161984;TriviGv29_8_2|38900;TriviGv29_8_2|232483;TriviGv29_8_2|47425	Beaba1|9876	Cormi1|3633;Cormi1|9237;Cormi1|9007;Cormi1|5647	Fusgr1|10069	Fusox1|8812;Fusox1|13270	Aspfu1|485;Aspfu1|3593	Aspnid1|9653;Aspnid1|1320;Aspnid1|6221;Aspnid1|9427		PF07690.11|MFS_1 (96.9%) - PF05653.9|Mg_trans_NIPA (3.1%) - NO PFAM (3.1%) - PF13347.1|MFS_2 (3.1%)
272	Ophio5|3375	Ophun1|7246	Hirsu2|1780	OphauB2|7414	OphauG2|7178	Dreco1|DCS_01014	Hirmi1|HIM_04912	Maggr1|117268	Neucr2|10050	Clapu1|CPUR_00189	Metac1|949;Metac1|1221	Metan1|3811	Tolin1|TINF00527-mRNA-1;Tolin1|TINF05890-mRNA-1		Trire2|106029	TriviGv29_8_2|200984	Beaba1|2373	Cormi1|3585	Fusgr1|9409;Fusgr1|2332	Fusox1|10658;Fusox1|13107	Aspfu1|1982	Aspnid1|699;Aspnid1|9318	Canal1|CaO19.6263.1;Canal1|CaO19.13642.1;Canal1|CaO19.13143.1;Canal1|CaO19.5720.1;Canal1|CaO19.9157.1;Canal1|CaO19.1584.1	PF07690.11|MFS_1 (100.0%) - PF00083.19|Sugar_tr (75.0%) - PF13347.1|MFS_2 (9.4%)
273	Ophio5|6399	Ophun1|3480	Hirsu2|477	OphauB2|6044	OphauG2|1430	Dreco1|DCS_03936	Hirmi1|HIM_07609	Maggr1|116718	Neucr2|5482	Clapu1|CPUR_00044	Metac1|9338	Metan1|3375	Tolin1|TINF06083-mRNA-1	Ophsi1|OCS_04085	Trire2|110170	TriviGv29_8_2|42158	Beaba1|1902	Cormi1|7224	Fusgr1|6514	Fusox1|2503;Fusox1|16566	Aspfu1|5623	Aspnid1|10365;Aspnid1|77	Canal1|CaO19.7855.1;Canal1|CaO19.11068.1;Canal1|CaO19.9722.1;Canal1|CaO19.2176.1;Canal1|CaO19.225.1;Canal1|CaO19.3584.1;Canal1|CaO19.2989.1;Canal1|CaO19.10506.1	PF02826.14|2-Hacid_dh_C (100.0%) - PF00389.25|2-Hacid_dh (93.8%) - PF03446.10|NAD_binding_2 (46.9%) - PF07991.7|IlvN (18.8%) - PF07798.6|DUF1640 (9.4%)
274	Ophio5|428;Ophio5|7479	Ophun1|6843;Ophun1|2567	Hirsu2|9782;Hirsu2|3138	OphauB2|3713;OphauB2|325	OphauG2|2617;OphauG2|3582	Dreco1|DCS_06720	Hirmi1|HIM_03653	Maggr1|112432	Neucr2|10010	Clapu1|CPUR_04350	Metac1|4657	Metan1|4566		Ophsi1|OCS_01845	Trire2|61081	TriviGv29_8_2|124876	Beaba1|1302	Cormi1|1292	Fusgr1|7300	Fusox1|17141	Aspfu1|642;Aspfu1|2131	Aspnid1|2251;Aspnid1|7816	Canal1|CaO19.9415.1;Canal1|CaO19.1857.1;Canal1|CaO19.9897.1;Canal1|CaO19.2361.1	PF09337.5|zf-H2C2 (59.4%) - PF00583.19|Acetyltransf_1 (37.5%) - NO PFAM (15.6%) - PF13420.1|Acetyltransf_4 (9.4%)
275	Ophio5|2413;Ophio5|4307		Hirsu2|8802			Dreco1|DCS_05968	Hirmi1|HIM_10590;Hirmi1|HIM_10874;Hirmi1|HIM_11311;Hirmi1|HIM_12528;Hirmi1|HIM_12625;Hirmi1|HIM_09980	Maggr1|111782		Clapu1|CPUR_01734;Clapu1|CPUR_01739;Clapu1|CPUR_01742;Clapu1|CPUR_03207;Clapu1|CPUR_01743	Metac1|3304;Metac1|6184	Metan1|8008	Tolin1|TINF00036-mRNA-1;Tolin1|TINF00777-mRNA-1	Ophsi1|OCS_03119	Trire2|105854	TriviGv29_8_2|230487;TriviGv29_8_2|133361		Cormi1|9580	Fusgr1|5116	Fusox1|6234;Fusox1|8422;Fusox1|9058;Fusox1|13542				NO PFAM (54.8%) - PF00069.20|Pkinase (32.3%) - PF01636.18|APH (9.7%) - PF06293.9|Kdo (9.7%) - PF13843.1|DDE_Tnp_1_7 (3.2%)
276	Ophio5|1450;Ophio5|7521	Ophun1|1494;Ophun1|7481	Hirsu2|10295;Hirsu2|5303			Dreco1|DCS_05826	Hirmi1|HIM_10478;Hirmi1|HIM_06259;Hirmi1|HIM_07862	Maggr1|112247	Neucr2|9596	Clapu1|CPUR_07494	Metac1|237	Metan1|2511	Tolin1|TINF08154-mRNA-1	Ophsi1|OCS_04425;Ophsi1|OCS_04954		TriviGv29_8_2|132753;TriviGv29_8_2|132754	Beaba1|6312	Cormi1|5676	Fusgr1|8998;Fusgr1|3730	Fusox1|5105;Fusox1|8407;Fusox1|9220;Fusox1|9822;Fusox1|14029	Aspfu1|6908	Aspnid1|6622		PF03707.11|MHYT (77.4%) - NO PFAM (22.6%)
277	Ophio5|2462	Ophun1|6932;Ophun1|2083	Hirsu2|7180;Hirsu2|6888	OphauB2|2467;OphauB2|2065;OphauB2|2066	OphauG2|2810;OphauG2|466;OphauG2|5344	Dreco1|DCS_08018;Dreco1|DCS_04539	Hirmi1|HIM_02469;Hirmi1|HIM_05091;Hirmi1|HIM_09680;Hirmi1|HIM_01063		Neucr2|7784		Metac1|6610;Metac1|4310	Metan1|9026;Metan1|2826	Tolin1|TINF03756-mRNA-1;Tolin1|TINF03672-mRNA-1	Ophsi1|OCS_00552;Ophsi1|OCS_02485	Trire2|49274	TriviGv29_8_2|36387	Beaba1|9822;Beaba1|4753	Cormi1|3475						NO PFAM (54.8%) - PF00722.16|Glyco_hydro_16 (45.2%)
278	Ophio5|7821	Ophun1|7236	Hirsu2|4335	OphauB2|1356	OphauG2|7209;OphauG2|7210	Dreco1|DCS_01137;Dreco1|DCS_03537	Hirmi1|HIM_12559;Hirmi1|HIM_05829	Maggr1|116883	Neucr2|4532	Clapu1|CPUR_04065	Metac1|9837;Metac1|9838;Metac1|4979	Metan1|3482	Tolin1|TINF01386-mRNA-1;Tolin1|TINF09762-mRNA-1		Trire2|27025	TriviGv29_8_2|74410	Beaba1|9794;Beaba1|612	Cormi1|2773;Cormi1|8182	Fusgr1|7669	Fusox1|7698	Aspfu1|1544	Aspnid1|5727	Canal1|CaO19.12446.1;Canal1|CaO19.4979.1	PF00069.20|Pkinase (96.8%) - PF07714.12|Pkinase_Tyr (93.5%) - NO PFAM (3.2%)
279		Ophun1|5860	Hirsu2|510	OphauB2|2925	OphauG2|7962	Dreco1|DCS_04289;Dreco1|DCS_08209;Dreco1|DCS_06957;Dreco1|DCS_01850		Maggr1|112462;Maggr1|114226	Neucr2|9703	Clapu1|CPUR_01865;Clapu1|CPUR_01866	Metac1|8291;Metac1|8508	Metan1|312;Metan1|922;Metan1|3261;Metan1|9372	Tolin1|TINF03280-mRNA-1;Tolin1|TINF09356-mRNA-1		Trire2|124051	TriviGv29_8_2|39211	Beaba1|7743;Beaba1|3211	Cormi1|6515;Cormi1|475;Cormi1|2132	Fusgr1|5607	Fusox1|4498	Aspfu1|1755			PF05577.7|Peptidase_S28 (100.0%)
280	Ophio5|7514	Ophun1|1984	Hirsu2|4159	OphauB2|7910	OphauG2|3777	Dreco1|DCS_05101;Dreco1|DCS_06765	Hirmi1|HIM_03494	Maggr1|111203	Neucr2|10106	Clapu1|CPUR_04291	Metac1|7450;Metac1|8898	Metan1|9688;Metan1|10046;Metan1|4623	Tolin1|TINF02342-mRNA-1;Tolin1|TINF05993-mRNA-1	Ophsi1|OCS_04005	Trire2|121664	TriviGv29_8_2|64051	Beaba1|34;Beaba1|7577	Cormi1|6106;Cormi1|8716	Fusgr1|8118	Fusox1|7175	Aspfu1|4252	Aspnid1|240	Canal1|CaO19.12848.1;Canal1|CaO19.5393.1	PF00282.14|Pyridoxal_deC (100.0%) - PF01212.16|Beta_elim_lyase (77.4%) - PF00266.14|Aminotran_5 (32.3%)
281	Ophio5|2339;Ophio5|3842;Ophio5|1349	Ophun1|4337;Ophun1|2711;Ophun1|1884	Hirsu2|8460;Hirsu2|8697	OphauB2|2556	OphauG2|1772	Dreco1|DCS_05369;Dreco1|DCS_06330;Dreco1|DCS_02796	Hirmi1|HIM_04166;Hirmi1|HIM_06667;Hirmi1|HIM_04986;Hirmi1|HIM_06016	Maggr1|115628	Neucr2|9363	Clapu1|CPUR_00793	Metac1|2717	Metan1|2091	Tolin1|TINF09339-mRNA-1	Ophsi1|OCS_03153;Ophsi1|OCS_01538	Trire2|45445	TriviGv29_8_2|76576	Beaba1|6251	Cormi1|9535	Fusgr1|11038	Fusox1|15646				PF00264.15|Tyrosinase (96.8%) - NO PFAM (3.2%)
282	Ophio5|2838;Ophio5|606;Ophio5|7844	Ophun1|2458			OphauG2|1182	Dreco1|DCS_00255	Hirmi1|HIM_09040;Hirmi1|HIM_10771;Hirmi1|HIM_11107;Hirmi1|HIM_11279;Hirmi1|HIM_11433;Hirmi1|HIM_11972;Hirmi1|HIM_09071;Hirmi1|HIM_09855;Hirmi1|HIM_08937	Maggr1|121221;Maggr1|113413	Neucr2|9475		Metac1|2242;Metac1|5122	Metan1|5274	Tolin1|TINF00785-mRNA-1	Ophsi1|OCS_04953;Ophsi1|OCS_06458;Ophsi1|OCS_02133	Trire2|29115;Trire2|29142	TriviGv29_8_2|61612;TriviGv29_8_2|191200		Cormi1|1858;Cormi1|8045						NO PFAM (96.8%) - PF02666.10|PS_Dcarbxylase (3.2%)
283	Ophio5|8335	Ophun1|2015	Hirsu2|3333	OphauB2|6244	OphauG2|5692	Dreco1|DCS_06905;Dreco1|DCS_04160	Hirmi1|HIM_11535;Hirmi1|HIM_08135;Hirmi1|HIM_03554;Hirmi1|HIM_02815	Maggr1|112731	Neucr2|3665;Neucr2|6879	Clapu1|CPUR_01810;Clapu1|CPUR_00666	Metac1|6277;Metac1|5580	Metan1|5017;Metan1|9554	Tolin1|TINF02702-mRNA-1	Ophsi1|OCS_01940	Trire2|111205;Trire2|70840	TriviGv29_8_2|72996;TriviGv29_8_2|27476;TriviGv29_8_2|92810	Beaba1|9339	Cormi1|8995	Fusgr1|2381	Fusox1|13159				PF05730.6|CFEM (100.0%)
284	Ophio5|6531	Ophun1|5223;Ophun1|3698	Hirsu2|10969	OphauB2|7163	OphauG2|4071	Dreco1|DCS_03202	Hirmi1|HIM_11716;Hirmi1|HIM_12486;Hirmi1|HIM_07233	Maggr1|118353	Neucr2|9564	Clapu1|CPUR_05472;Clapu1|CPUR_06223	Metac1|9222;Metac1|9143	Metan1|9905;Metan1|7955	Tolin1|TINF08231-mRNA-1	Ophsi1|OCS_05869	Trire2|48707;Trire2|73134	TriviGv29_8_2|61812	Beaba1|676	Cormi1|1164	Fusgr1|9174	Fusox1|12492	Aspfu1|3719	Aspnid1|8649	Canal1|CaO19.10556.1;Canal1|CaO19.3038.1	PF00982.16|Glyco_transf_20 (96.8%) - PF02358.11|Trehalose_PPase (77.4%)
285	Ophio5|296;Ophio5|6884	Ophun1|439;Ophun1|3586	Hirsu2|3898	OphauB2|139;OphauB2|1780	OphauG2|3156;OphauG2|3617		Hirmi1|HIM_02203;Hirmi1|HIM_05134;Hirmi1|HIM_01830;Hirmi1|HIM_05425	Maggr1|121311;Maggr1|114189;Maggr1|111248;Maggr1|116220;Maggr1|115946			Metac1|7357	Metan1|5512	Tolin1|TINF01564-mRNA-1	Ophsi1|OCS_04038	Trire2|109237	TriviGv29_8_2|194303	Beaba1|8662;Beaba1|3002	Cormi1|4948	Fusgr1|2003;Fusgr1|10297	Fusox1|10335	Aspfu1|5449			PF00067.17|p450 (100.0%)
286	Ophio5|8103	Ophun1|4751	Hirsu2|1699	OphauB2|1746	OphauG2|5087	Dreco1|DCS_08079;Dreco1|DCS_05815	Hirmi1|HIM_03788;Hirmi1|HIM_06118	Maggr1|117947	Neucr2|6975	Clapu1|CPUR_01110	Metac1|6052;Metac1|8117	Metan1|10320;Metan1|6184	Tolin1|TINF05186-mRNA-1;Tolin1|TINF08034-mRNA-1	Ophsi1|OCS_04201;Ophsi1|OCS_02419	Trire2|121420	TriviGv29_8_2|77197	Beaba1|6590;Beaba1|7416	Cormi1|1933;Cormi1|7954	Fusgr1|3416	Fusox1|8107	Aspfu1|6256	Aspnid1|1686	Canal1|CaO19.7057.1	PF00749.16|tRNA-synt_1c (100.0%) - PF03950.13|tRNA-synt_1c_C (93.5%) - PF14497.1|GST_C_3 (12.9%) - PF00043.20|GST_C (3.2%)
287	Ophio5|2267;Ophio5|2268	Ophun1|6198	Hirsu2|4439;Hirsu2|5140	OphauB2|1391	OphauG2|6246	Dreco1|DCS_01698	Hirmi1|HIM_07573;Hirmi1|HIM_09527;Hirmi1|HIM_09528;Hirmi1|HIM_00187			Clapu1|CPUR_00156;Clapu1|CPUR_00151	Metac1|8211;Metac1|6945	Metan1|78;Metan1|85;Metan1|8279;Metan1|7499	Tolin1|TINF04352-mRNA-1;Tolin1|TINF04536-mRNA-1;Tolin1|TINF04030-mRNA-1		Trire2|79813	TriviGv29_8_2|204498			Fusgr1|3399	Fusox1|10547	Aspfu1|8451;Aspfu1|9387	Aspnid1|1586;Aspnid1|5098		PF01494.14|FAD_binding_3 (77.4%) - PF00067.17|p450 (29.0%) - PF13450.1|NAD_binding_8 (6.5%) - PF05834.7|Lycopene_cycl (3.2%) - PF00070.22|Pyr_redox (3.2%) - PF01262.16|AlaDh_PNT_C (3.2%)
288	Ophio5|2062	Ophun1|4371	Hirsu2|7367	OphauB2|87	OphauG2|2577		Hirmi1|HIM_09720;Hirmi1|HIM_06161	Maggr1|120746;Maggr1|118060;Maggr1|118335;Maggr1|111253	Neucr2|1848			Metan1|8516;Metan1|10112;Metan1|7132	Tolin1|TINF07612-mRNA-1;Tolin1|TINF03155-mRNA-1;Tolin1|TINF09181-mRNA-1		Trire2|105798;Trire2|62171	TriviGv29_8_2|191595;TriviGv29_8_2|213302;TriviGv29_8_2|192420;TriviGv29_8_2|68115	Beaba1|9858;Beaba1|7351	Cormi1|8053	Fusgr1|9031;Fusgr1|1828	Fusox1|4100;Fusox1|4349				PF07690.11|MFS_1 (96.8%) - PF06609.8|TRI12 (83.9%) - PF00083.19|Sugar_tr (77.4%)
289	Ophio5|6591	Ophun1|4156	Hirsu2|948	OphauB2|557	OphauG2|1808	Dreco1|DCS_04420	Hirmi1|HIM_07860	Maggr1|112592;Maggr1|110722	Neucr2|10636	Clapu1|CPUR_07394	Metac1|6269	Metan1|9564	Tolin1|TINF05897-mRNA-1		Trire2|123827;Trire2|70803	TriviGv29_8_2|140278;TriviGv29_8_2|215514	Beaba1|9760;Beaba1|9338	Cormi1|1906;Cormi1|8998	Fusgr1|4242;Fusgr1|5235	Fusox1|5484;Fusox1|8699;Fusox1|13606;Fusox1|13630;Fusox1|13792	Aspfu1|9316	Aspnid1|2756		PF00141.18|peroxidase (100.0%)
290	Ophio5|7581	Ophun1|6864	Hirsu2|10947;Hirsu2|1405	OphauB2|6951	OphauG2|3591	Dreco1|DCS_02272	Hirmi1|HIM_06908	Maggr1|114513;Maggr1|117978	Neucr2|8554;Neucr2|84		Metac1|4774;Metac1|7990	Metan1|2336	Tolin1|TINF08983-mRNA-1;Tolin1|TINF09377-mRNA-1		Trire2|77517	TriviGv29_8_2|212504	Beaba1|5673	Cormi1|5281	Fusgr1|8827;Fusgr1|6212;Fusgr1|8520;Fusgr1|5036	Fusox1|8950;Fusox1|6476;Fusox1|3398	Aspfu1|3433;Aspfu1|1501	Aspnid1|9631		PF00083.19|Sugar_tr (100.0%) - PF07690.11|MFS_1 (96.8%) - PF06609.8|TRI12 (41.9%)
291	Ophio5|6458	Ophun1|7050	Hirsu2|9514;Hirsu2|9515	OphauB2|2850	OphauG2|2253	Dreco1|DCS_03362	Hirmi1|HIM_07007	Maggr1|120487	Neucr2|830;Neucr2|831	Clapu1|CPUR_00623	Metac1|7115	Metan1|9345;Metan1|1078;Metan1|689	Tolin1|TINF04296-mRNA-1	Ophsi1|OCS_04527	Trire2|72643;Trire2|82619	TriviGv29_8_2|78160	Beaba1|10174;Beaba1|8008	Cormi1|2392	Fusgr1|7061;Fusgr1|2247	Fusox1|8262;Fusox1|16891	Aspfu1|2057	Aspnid1|7577	Canal1|CaO19.7469.1	PF00764.14|Arginosuc_synth (100.0%) - PF00733.16|Asn_synthase (16.1%) - PF06508.8|QueC (6.5%)
292	Ophio5|6915	Ophun1|6301	Hirsu2|2555	OphauB2|3978	OphauG2|3684	Dreco1|DCS_05805	Hirmi1|HIM_06331	Maggr1|121269	Neucr2|2293	Clapu1|CPUR_04575	Metac1|8238	Metan1|10087;Metan1|2798	Tolin1|TINF02566-mRNA-1	Ophsi1|OCS_01379	Trire2|121166;Trire2|56236	TriviGv29_8_2|71164;TriviGv29_8_2|57302	Beaba1|3484;Beaba1|6869	Cormi1|4672;Cormi1|8633	Fusgr1|5446;Fusgr1|6660	Fusox1|10094;Fusox1|1989	Aspfu1|4921	Aspnid1|3029	Canal1|CaO19.9199.1;Canal1|CaO19.1631.1	PF12847.2|Methyltransf_18 (100.0%) - PF13847.1|Methyltransf_31 (100.0%) - PF13649.1|Methyltransf_25 (100.0%) - PF01209.13|Ubie_methyltran (100.0%) - PF08242.7|Methyltransf_12 (100.0%) - PF13659.1|Methyltransf_26 (100.0%) - PF02353.15|CMAS (100.0%) - PF08498.5|Sterol_MT_C (100.0%) - PF13489.1|Methyltransf_23 (100.0%) - PF08241.7|Methyltransf_11 (100.0%) - PF09445.5|Methyltransf_15 (64.5%) - PF0517…
293	Ophio5|7664	Ophun1|2505	Hirsu2|4072	OphauB2|4336	OphauG2|1946	Dreco1|DCS_04694	Hirmi1|HIM_02352	Maggr1|115699	Neucr2|1314	Clapu1|CPUR_05228	Metac1|3002;Metac1|9284	Metan1|4181;Metan1|6626	Tolin1|TINF07000-mRNA-1;Tolin1|TINF05886-mRNA-1	Ophsi1|OCS_02077	Trire2|73604	TriviGv29_8_2|31340	Beaba1|7955;Beaba1|3883	Cormi1|6237;Cormi1|5051	Fusgr1|636	Fusox1|523;Fusox1|9783;Fusox1|9258;Fusox1|9412	Aspfu1|3299;Aspfu1|8630	Aspnid1|9650		PF00328.17|His_Phos_2 (100.0%) - PF02668.11|TauD (3.2%)
294	Ophio5|1070	Ophun1|1817		OphauB2|4632	OphauG2|4374	Dreco1|DCS_00286	Hirmi1|HIM_01304	Maggr1|113811	Neucr2|10041	Clapu1|CPUR_07396;Clapu1|CPUR_04660	Metac1|6268;Metac1|2152	Metan1|6932;Metan1|8453	Tolin1|TINF07584-mRNA-1;Tolin1|TINF07611-mRNA-1		Trire2|80733	TriviGv29_8_2|193863;TriviGv29_8_2|53861	Beaba1|8243;Beaba1|1992	Cormi1|724;Cormi1|7090	Fusgr1|4744;Fusgr1|4340	Fusox1|5605;Fusox1|16080;Fusox1|16150;Fusox1|17555;Fusox1|12308		Aspnid1|2130		PF00149.23|Metallophos (64.5%) - NO PFAM (35.5%)
295	Ophio5|6961	Ophun1|1338	Hirsu2|4585	OphauB2|905	OphauG2|753	Dreco1|DCS_07078	Hirmi1|HIM_05965	Maggr1|115649	Neucr2|9269	Clapu1|CPUR_04232	Metac1|8284	Metan1|2040	Tolin1|TINF09197-mRNA-1	Ophsi1|OCS_01259	Trire2|65315	TriviGv29_8_2|208681	Beaba1|3393	Cormi1|337	Fusgr1|10742	Fusox1|6170;Fusox1|8484;Fusox1|8024;Fusox1|12172;Fusox1|12235;Fusox1|11578;Fusox1|17469;Fusox1|9098;Fusox1|9943;Fusox1|8677	Aspfu1|5079	Aspnid1|879		NO PFAM (64.5%) - PF00170.16|bZIP_1 (35.5%)
296	Ophio5|6116	Ophun1|5597	Hirsu2|11255	OphauB2|311;OphauB2|7726	OphauG2|3659	Dreco1|DCS_02373;Dreco1|DCS_05883	Hirmi1|HIM_00313	Maggr1|110472	Neucr2|609	Clapu1|CPUR_03968	Metac1|74;Metac1|9358	Metan1|1777;Metan1|4980	Tolin1|TINF03259-mRNA-1	Ophsi1|OCS_01355	Trire2|71094	TriviGv29_8_2|117962	Beaba1|7137	Cormi1|3821	Fusgr1|3295;Fusgr1|2274	Fusox1|7967;Fusox1|13053	Aspfu1|3445;Aspfu1|7476	Aspnid1|10589;Aspnid1|3014;Aspnid1|5379		PF00775.16|Dioxygenase_C (100.0%)
297	Ophio5|1656	Ophun1|453	Hirsu2|5765	OphauB2|902	OphauG2|4026	Dreco1|DCS_07068	Hirmi1|HIM_05974	Maggr1|115678	Neucr2|9253	Clapu1|CPUR_08441	Metac1|2756;Metac1|9402	Metan1|2050;Metan1|9409	Tolin1|TINF08716-mRNA-1;Tolin1|TINF09666-mRNA-1	Ophsi1|OCS_06949	Trire2|33387	TriviGv29_8_2|145449	Beaba1|5345;Beaba1|2039	Cormi1|4654;Cormi1|6982	Fusgr1|10772;Fusgr1|10231;Fusgr1|5031	Fusox1|15366;Fusox1|3421;Fusox1|5917	Aspfu1|7504	Aspnid1|10587		PF00583.19|Acetyltransf_1 (100.0%) - PF13508.1|Acetyltransf_7 (32.3%) - PF08445.5|FR47 (12.9%) - PF13673.1|Acetyltransf_10 (3.2%)
298	Ophio5|190;Ophio5|7218	Ophun1|4295;Ophun1|5448	Hirsu2|3774	OphauB2|1262	OphauG2|1474	Dreco1|DCS_00503	Hirmi1|HIM_06057;Hirmi1|HIM_09388;Hirmi1|HIM_00527	Maggr1|119834	Neucr2|5730	Clapu1|CPUR_01502	Metac1|7061	Metan1|6423	Tolin1|TINF08049-mRNA-1	Ophsi1|OCS_01262;Ophsi1|OCS_00165	Trire2|120125	TriviGv29_8_2|169863	Beaba1|5159	Cormi1|4695	Fusgr1|5897	Fusox1|1843	Aspfu1|3678	Aspnid1|5261	Canal1|CaO19.11474.1;Canal1|CaO19.3991.1;Canal1|CaO19.6166.1	PF05057.9|DUF676 (100.0%) - PF01485.16|IBR (10.0%)
299	Ophio5|4668;Ophio5|7219	Ophun1|5449;Ophun1|1707	Hirsu2|10889	OphauB2|5607	OphauG2|2240	Dreco1|DCS_02459	Hirmi1|HIM_11375;Hirmi1|HIM_03402	Maggr1|111363	Neucr2|10039;Neucr2|8307	Clapu1|CPUR_07496	Metac1|233;Metac1|4478	Metan1|2515;Metan1|7798	Tolin1|TINF06143-mRNA-1;Tolin1|TINF09334-mRNA-1	Ophsi1|OCS_04607	Trire2|77642	TriviGv29_8_2|190487	Beaba1|41		Fusgr1|5860	Fusox1|1880	Aspfu1|8355	Aspnid1|4067	Canal1|CaO19.12865.1;Canal1|CaO19.5410.1	PF00400.27|WD40 (100.0%) - PF11715.3|Nup160 (6.7%) - PF08513.6|LisH (3.3%)
300	Ophio5|8316		Hirsu2|5498;Hirsu2|6105	OphauB2|689	OphauG2|7632	Dreco1|DCS_01703;Dreco1|DCS_06986;Dreco1|DCS_03147	Hirmi1|HIM_03713;Hirmi1|HIM_05804;Hirmi1|HIM_04803;Hirmi1|HIM_08120	Maggr1|113304	Neucr2|9466	Clapu1|CPUR_05951	Metac1|7705	Metan1|401;Metan1|6682	Tolin1|TINF09096-mRNA-1;Tolin1|TINF03465-mRNA-1	Ophsi1|OCS_04970	Trire2|4027	TriviGv29_8_2|50803	Beaba1|6600;Beaba1|7919;Beaba1|9088	Cormi1|8689			Aspfu1|3246;Aspfu1|9217	Aspnid1|291		PF01755.12|Glyco_transf_25 (53.3%) - NO PFAM (46.7%)
301			Hirsu2|7708				Hirmi1|HIM_10294;Hirmi1|HIM_10578;Hirmi1|HIM_11247;Hirmi1|HIM_11459;Hirmi1|HIM_11489;Hirmi1|HIM_12513;Hirmi1|HIM_03024;Hirmi1|HIM_03582;Hirmi1|HIM_06048;Hirmi1|HIM_06242;Hirmi1|HIM_09758;Hirmi1|HIM_10443;Hirmi1|HIM_11134;Hirmi1|HIM_10594;Hirmi1|HIM_11539;Hirmi1|HIM_11644;Hirmi1|HIM_12181;Hirmi1|HIM_12451;Hirmi1|HIM_12672;Hirmi1|HIM_04558;Hirmi1|HIM_09074;Hirmi1|HIM_09781					Metan1|10358;Metan1|10550;Metan1|929;Metan1|10061;Metan1|9106	Tolin1|TINF00655-mRNA-1				Beaba1|9059							PF05699.9|Dimer_Tnp_hAT (86.7%) - NO PFAM (13.3%)
302							Hirmi1|HIM_10298;Hirmi1|HIM_10439;Hirmi1|HIM_10909;Hirmi1|HIM_11150;Hirmi1|HIM_11201;Hirmi1|HIM_11220;Hirmi1|HIM_11328;Hirmi1|HIM_11608;Hirmi1|HIM_12124;Hirmi1|HIM_12361;Hirmi1|HIM_12618;Hirmi1|HIM_12682;Hirmi1|HIM_09030;Hirmi1|HIM_10806;Hirmi1|HIM_11085;Hirmi1|HIM_10872;Hirmi1|HIM_09504;Hirmi1|HIM_11321;Hirmi1|HIM_11883;Hirmi1|HIM_11149;Hirmi1|HIM_11882;Hirmi1|HIM_12493;Hirmi1|HIM_09999;Hirmi1|H…			Clapu1|CPUR_01888;Clapu1|CPUR_02252		Metan1|1210								Fusox1|9091;Fusox1|9370				PF03184.14|DDE_1 (66.7%) - PF03221.11|HTH_Tnp_Tc5 (30.0%) - NO PFAM (23.3%) - PF05225.11|HTH_psq (10.0%) - PF12116.3|SpoIIID (3.3%) - PF13518.1|HTH_28 (3.3%)
303	Ophio5|8321	Ophun1|1242	Hirsu2|907	OphauB2|1290;OphauB2|195	OphauG2|2846;OphauG2|5548	Dreco1|DCS_04000;Dreco1|DCS_05106	Hirmi1|HIM_09901;Hirmi1|HIM_11160;Hirmi1|HIM_11616;Hirmi1|HIM_11806;Hirmi1|HIM_11993;Hirmi1|HIM_12234;Hirmi1|HIM_06342;Hirmi1|HIM_09627;Hirmi1|HIM_12537	Maggr1|110614			Metac1|3239;Metac1|6300	Metan1|9531;Metan1|10355	Tolin1|TINF06173-mRNA-1;Tolin1|TINF09700-mRNA-1	Ophsi1|OCS_05054			Beaba1|10048;Beaba1|8959;Beaba1|9057	Cormi1|5540						PF00172.13|Zn_clus (63.3%) - NO PFAM (30.0%) - PF04082.13|Fungal_trans (23.3%) - PF03101.10|FAR1 (3.3%) - PF10551.4|MULE (3.3%)
304	Ophio5|1177;Ophio5|4504	Ophun1|6758	Hirsu2|9048;Hirsu2|667	OphauB2|6638	OphauG2|1376		Hirmi1|HIM_11070;Hirmi1|HIM_08335;Hirmi1|HIM_09373;Hirmi1|HIM_01079			Clapu1|CPUR_01435;Clapu1|CPUR_01437	Metac1|595	Metan1|6548;Metan1|5926	Tolin1|TINF03455-mRNA-1;Tolin1|TINF08269-mRNA-1	Ophsi1|OCS_02676;Ophsi1|OCS_05942		TriviGv29_8_2|50427	Beaba1|6473;Beaba1|7613;Beaba1|4832	Cormi1|2002	Fusgr1|6737	Fusox1|8910;Fusox1|16488		Aspnid1|6569;Aspnid1|3812		PF00067.17|p450 (100.0%)
305	Ophio5|1093;Ophio5|2196;Ophio5|2289	Ophun1|6839;Ophun1|1061;Ophun1|3328	Hirsu2|6907	OphauB2|253	OphauG2|3318	Dreco1|DCS_05208	Hirmi1|HIM_04064;Hirmi1|HIM_04124;Hirmi1|HIM_05938	Maggr1|119213	Neucr2|8528	Clapu1|CPUR_01480;Clapu1|CPUR_07501	Metac1|5736;Metac1|1059	Metan1|5675;Metan1|8701	Tolin1|TINF03233-mRNA-1;Tolin1|TINF08149-mRNA-1	Ophsi1|OCS_06361	Trire2|123234	TriviGv29_8_2|88460	Beaba1|443;Beaba1|4617	Cormi1|5109;Cormi1|4296						PF00082.17|Peptidase_S8 (100.0%) - PF05922.11|Inhibitor_I9 (96.7%)
306	Ophio5|5158	Ophun1|320	Hirsu2|9792			Dreco1|DCS_04637	Hirmi1|HIM_05210	Maggr1|121480;Maggr1|117313	Neucr2|9008	Clapu1|CPUR_03795	Metac1|2351	Metan1|9819;Metan1|6882	Tolin1|TINF05266-mRNA-1;Tolin1|TINF08240-mRNA-1			TriviGv29_8_2|78714	Beaba1|609	Cormi1|8173	Fusgr1|2606;Fusgr1|2747	Fusox1|3939;Fusox1|5471;Fusox1|9124;Fusox1|9917;Fusox1|12647	Aspfu1|6048;Aspfu1|6534;Aspfu1|9143	Aspnid1|3488	Canal1|CaO19.13206.1;Canal1|CaO19.5784.1	PF01179.15|Cu_amine_oxid (100.0%) - PF02728.11|Cu_amine_oxidN3 (100.0%) - PF02727.11|Cu_amine_oxidN2 (93.3%)
307	Ophio5|2667;Ophio5|1445	Ophun1|4146;Ophun1|1183	Hirsu2|6971			Dreco1|DCS_08275	Hirmi1|HIM_04134	Maggr1|121481;Maggr1|114621;Maggr1|112524		Clapu1|CPUR_04252;Clapu1|CPUR_07825	Metac1|9708;Metac1|2214	Metan1|1344;Metan1|8321	Tolin1|TINF03078-mRNA-1	Ophsi1|OCS_02072	Trire2|82317	TriviGv29_8_2|56606	Beaba1|3640		Fusgr1|1959	Fusox1|4233	Aspfu1|9242	Aspnid1|1321;Aspnid1|6220;Aspnid1|7740;Aspnid1|4862;Aspnid1|5679;Aspnid1|8498		PF03959.8|FSH1 (100.0%) - PF12695.2|Abhydrolase_5 (10.0%) - PF12697.2|Abhydrolase_6 (6.7%)
308	Ophio5|5301	Ophun1|5112	Hirsu2|4778	OphauB2|3267	OphauG2|4355	Dreco1|DCS_07680	Hirmi1|HIM_05529	Maggr1|112309;Maggr1|113249	Neucr2|3066	Clapu1|CPUR_08374	Metac1|6547	Metan1|7635	Tolin1|TINF03242-mRNA-1;Tolin1|TINF03954-mRNA-1	Ophsi1|OCS_03076	Trire2|73774	TriviGv29_8_2|84449	Beaba1|8910	Cormi1|8846	Fusgr1|2006;Fusgr1|407	Fusox1|4112;Fusox1|731	Aspfu1|5551	Aspnid1|10256	Canal1|CaO19.8666.1;Canal1|CaO19.9310.1;Canal1|CaO19.1743.1;Canal1|CaO19.1064.1	PF00501.23|AMP-binding (100.0%) - PF13193.1|AMP-binding_C (100.0%) - PF13582.1|Reprolysin_3 (3.3%) - PF00200.18|Disintegrin (3.3%) - PF01562.14|Pep_M12B_propep (3.3%) - PF13688.1|Reprolysin_5 (3.3%) - PF13583.1|Reprolysin_4 (3.3%) - PF13574.1|Reprolysin_2 (3.3%)
309	Ophio5|7355	Ophun1|1955	Hirsu2|3671	OphauB2|7442	OphauG2|7440	Dreco1|DCS_00992	Hirmi1|HIM_04882	Maggr1|114463;Maggr1|114468;Maggr1|116233;Maggr1|117174	Neucr2|2043		Metac1|7356;Metac1|986	Metan1|3776;Metan1|5511	Tolin1|TINF00561-mRNA-1		Trire2|22030	TriviGv29_8_2|28529	Beaba1|2418	Cormi1|778	Fusgr1|9360;Fusgr1|5348;Fusgr1|6686	Fusox1|11224;Fusox1|10173;Fusox1|2038;Fusox1|12009	Aspfu1|6538	Aspnid1|3478		PF00501.23|AMP-binding (100.0%) - PF13193.1|AMP-binding_C (100.0%)
310	Ophio5|3262	Ophun1|6266	Hirsu2|3789	OphauB2|7468;OphauB2|1484	OphauG2|4004	Dreco1|DCS_00960;Dreco1|DCS_02213	Hirmi1|HIM_01504	Maggr1|117251	Neucr2|263;Neucr2|264	Clapu1|CPUR_06588	Metac1|7595	Metan1|3746	Tolin1|TINF00353-mRNA-1		Trire2|106155;Trire2|102863	TriviGv29_8_2|83966;TriviGv29_8_2|168260	Beaba1|8821	Cormi1|6404;Cormi1|1871	Fusgr1|9341	Fusox1|11249	Aspfu1|3788	Aspnid1|2810;Aspnid1|395	Canal1|CaO19.11490.1;Canal1|CaO19.4007.1	PF00856.23|SET (100.0%)
311	Ophio5|670	Ophun1|5776	Hirsu2|3784	OphauB2|6950	OphauG2|3592	Dreco1|DCS_01189	Hirmi1|HIM_06516	Maggr1|119050	Neucr2|4420;Neucr2|4421		Metac1|623;Metac1|4773	Metan1|5954;Metan1|2335	Tolin1|TINF07379-mRNA-1;Tolin1|TINF09107-mRNA-1		Trire2|120749;Trire2|22197	TriviGv29_8_2|41540;TriviGv29_8_2|74123	Beaba1|5672	Cormi1|5280	Fusgr1|8424;Fusgr1|8521	Fusox1|5982;Fusox1|6477;Fusox1|7533	Aspfu1|1337;Aspfu1|1502	Aspnid1|5916		PF00232.13|Glyco_hydro_1 (100.0%) - PF11790.3|Glyco_hydro_cc (3.3%)
312	Ophio5|6046	Ophun1|5099	Hirsu2|240	OphauB2|6593	OphauG2|2740		Hirmi1|HIM_02776	Maggr1|115311	Neucr2|10448;Neucr2|10449;Neucr2|10450	Clapu1|CPUR_00580	Metac1|1916	Metan1|4673	Tolin1|TINF02597-mRNA-1	Ophsi1|OCS_05350	Trire2|121670	TriviGv29_8_2|20727	Beaba1|1528	Cormi1|1012	Fusgr1|7013	Fusox1|9108;Fusox1|9163;Fusox1|9223;Fusox1|9419;Fusox1|9819;Fusox1|9880;Fusox1|9933;Fusox1|12199;Fusox1|12262;Fusox1|16842				PF09421.5|FRQ (100.0%) - PF01593.19|Amino_oxidase (3.3%) - PF13450.1|NAD_binding_8 (3.3%) - PF07156.9|Prenylcys_lyase (3.3%)
313	Ophio5|4450	Ophun1|4947	Hirsu2|7507;Hirsu2|7443	OphauB2|5522;OphauB2|1260	OphauG2|3278	Dreco1|DCS_03104	Hirmi1|HIM_00924	Maggr1|111335	Neucr2|5489;Neucr2|5490	Clapu1|CPUR_02762	Metac1|8148	Metan1|2760	Tolin1|TINF03671-mRNA-1	Ophsi1|OCS_02663	Trire2|1949	TriviGv29_8_2|61171	Beaba1|6288	Cormi1|5657	Fusgr1|3863;Fusgr1|3379	Fusox1|4681;Fusox1|8098	Aspfu1|4518	Aspnid1|8967;Aspnid1|8468	Canal1|CaO19.9825.1;Canal1|CaO19.2285.1	PF01661.16|Macro (100.0%)
314	Ophio5|3299	Ophun1|1113	Hirsu2|11141	OphauB2|6982	OphauG2|6900	Dreco1|DCS_01391	Hirmi1|HIM_01970	Maggr1|115828	Neucr2|9020;Neucr2|9021	Clapu1|CPUR_02021	Metac1|4802	Metan1|2361	Tolin1|TINF08816-mRNA-1	Ophsi1|OCS_06706	Trire2|77706	TriviGv29_8_2|186218	Beaba1|5704	Cormi1|4336	Fusgr1|9976	Fusox1|9099;Fusox1|9942;Fusox1|9197;Fusox1|9845;Fusox1|11875;Fusox1|15966;Fusox1|16264;Fusox1|17665	Aspfu1|7082	Aspnid1|4942		NO PFAM (100.0%)
315	Ophio5|3456	Ophun1|2940	Hirsu2|10654;Hirsu2|5364	OphauB2|440	OphauG2|7616	Dreco1|DCS_06936	Hirmi1|HIM_08969;Hirmi1|HIM_01856	Maggr1|115176	Neucr2|9138	Clapu1|CPUR_01979;Clapu1|CPUR_01980;Clapu1|CPUR_01981	Metac1|6252;Metac1|3516	Metan1|9586;Metan1|2191		Ophsi1|OCS_00270	Trire2|64834	TriviGv29_8_2|30581;TriviGv29_8_2|45460	Beaba1|3867	Cormi1|5035	Fusgr1|9467	Fusox1|15257;Fusox1|10668	Aspfu1|5667	Aspnid1|1454;Aspnid1|2503		PF12697.2|Abhydrolase_6 (96.7%) - PF00561.15|Abhydrolase_1 (13.3%) - PF12695.2|Abhydrolase_5 (13.3%) - NO PFAM (3.3%)
316	Ophio5|1166	Ophun1|314	Hirsu2|4061	OphauB2|6255	OphauG2|4183	Dreco1|DCS_05441	Hirmi1|HIM_01591	Maggr1|120960	Neucr2|2689	Clapu1|CPUR_00281;Clapu1|CPUR_00827;Clapu1|CPUR_00829;Clapu1|CPUR_00830;Clapu1|CPUR_00832;Clapu1|CPUR_00833;Clapu1|CPUR_00834;Clapu1|CPUR_00956;Clapu1|CPUR_00957	Metac1|1838	Metan1|5357	Tolin1|TINF01607-mRNA-1	Ophsi1|OCS_06340	Trire2|27132	TriviGv29_8_2|22080	Beaba1|4459	Cormi1|6766	Fusgr1|3661	Fusox1|8330	Aspfu1|4402	Aspnid1|9018		NO PFAM (100.0%)
317	Ophio5|8341	Ophun1|5077	Hirsu2|6159	OphauB2|6238;OphauB2|5294	OphauG2|1589;OphauG2|4859	Dreco1|DCS_04153	Hirmi1|HIM_03547	Maggr1|112418	Neucr2|10482	Clapu1|CPUR_00662;Clapu1|CPUR_00663	Metac1|5587;Metac1|5635	Metan1|5024;Metan1|7621	Tolin1|TINF02395-mRNA-1	Ophsi1|OCS_02061;Ophsi1|OCS_00767	Trire2|5000	TriviGv29_8_2|58266	Beaba1|3212	Cormi1|474	Fusgr1|2374	Fusox1|13153;Fusox1|9543	Aspfu1|4934	Aspnid1|3038;Aspnid1|4850		PF07690.11|MFS_1 (100.0%) - PF07103.6|DUF1365 (6.7%)
318	Ophio5|6537	Ophun1|962	Hirsu2|394	OphauB2|564	OphauG2|2981	Dreco1|DCS_03961	Hirmi1|HIM_07638	Maggr1|112531	Neucr2|3988	Clapu1|CPUR_00013	Metac1|2943;Metac1|9633	Metan1|3402;Metan1|7734	Tolin1|TINF03953-mRNA-1;Tolin1|TINF06139-mRNA-1	Ophsi1|OCS_05932	Trire2|80509	TriviGv29_8_2|75751	Beaba1|883	Cormi1|2829	Fusgr1|4126;Fusgr1|6487	Fusox1|4943;Fusox1|2525	Aspfu1|8822	Aspnid1|10188;Aspnid1|2770	Canal1|CaO19.12294.1;Canal1|CaO19.4831.1	PF13489.1|Methyltransf_23 (100.0%) - PF02353.15|CMAS (100.0%) - PF08241.7|Methyltransf_11 (86.7%) - PF08123.8|DOT1 (13.3%) - PF12847.2|Methyltransf_18 (10.0%) - PF05175.9|MTS (6.7%)
319		Ophun1|357	Hirsu2|8978	OphauB2|1719	OphauG2|2595	Dreco1|DCS_02826	Hirmi1|HIM_06095	Maggr1|121135	Neucr2|7540	Clapu1|CPUR_02797	Metac1|4069;Metac1|5371	Metan1|9545;Metan1|1453;Metan1|10354;Metan1|6587	Tolin1|TINF05415-mRNA-1	Ophsi1|OCS_03979	Trire2|59846	TriviGv29_8_2|89890	Beaba1|6542	Cormi1|9499	Fusgr1|6900	Fusox1|16735	Aspfu1|5642;Aspfu1|5901;Aspfu1|6307	Aspnid1|1720;Aspnid1|1735	Canal1|CaO19.9143.1;Canal1|CaO19.1570.1	PF00432.16|Prenyltrans (100.0%) - PF13243.1|Prenyltrans_1 (100.0%) - PF13249.1|Prenyltrans_2 (96.7%) - PF04969.11|CS (3.3%) - PF13414.1|TPR_11 (3.3%) - PF05002.10|SGS (3.3%) - PF07719.12|TPR_2 (3.3%) - PF09492.5|Pec_lyase (3.3%)
320	Ophio5|7070	Ophun1|4891	Hirsu2|9201	OphauB2|2355	OphauG2|5913	Dreco1|DCS_06783	Hirmi1|HIM_02048	Maggr1|115505	Neucr2|1913	Clapu1|CPUR_07392	Metac1|7434;Metac1|7959	Metan1|4639;Metan1|9325;Metan1|9039	Tolin1|TINF01882-mRNA-1;Tolin1|TINF02301-mRNA-1	Ophsi1|OCS_03529	Trire2|61403	TriviGv29_8_2|68231;TriviGv29_8_2|208819;TriviGv29_8_2|79485	Beaba1|7122	Cormi1|3832	Fusgr1|8088;Fusgr1|1996	Fusox1|4193;Fusox1|7203;Fusox1|14014		Aspnid1|1375		PF06032.7|DUF917 (100.0%) - PF01968.13|Hydantoinase_A (96.7%) - PF05378.8|Hydant_A_N (93.3%)
321	Ophio5|6587	Ophun1|3407	Hirsu2|1188	OphauB2|2221	OphauG2|3564	Dreco1|DCS_06427	Hirmi1|HIM_07328	Maggr1|115775	Neucr2|8794	Clapu1|CPUR_01879	Metac1|9160	Metan1|9886;Metan1|8542	Tolin1|TINF09538-mRNA-1		Trire2|82037	TriviGv29_8_2|77839	Beaba1|5876;Beaba1|9411	Cormi1|2522;Cormi1|9540	Fusgr1|4440	Fusox1|2924	Aspfu1|7850	Aspnid1|10348	Canal1|CaO19.9534.1;Canal1|CaO19.9535.1;Canal1|CaO19.9536.1;Canal1|CaO19.1978.1;Canal1|CaO19.1979.1;Canal1|CaO19.1980.1	PF00083.19|Sugar_tr (100.0%) - PF07690.11|MFS_1 (80.0%)
322	Ophio5|831	Ophun1|44	Hirsu2|262	OphauB2|6504;OphauB2|3516	OphauG2|636	Dreco1|DCS_00168	Hirmi1|HIM_00197				Metac1|6645;Metac1|5182;Metac1|8244	Metan1|10093;Metan1|4982;Metan1|7907;Metan1|1700;Metan1|10181;Metan1|1277;Metan1|10557;Metan1|7849	Tolin1|TINF01520-mRNA-1;Tolin1|TINF07658-mRNA-1	Ophsi1|OCS_04208		TriviGv29_8_2|231266	Beaba1|2137;Beaba1|7665;Beaba1|1417	Cormi1|7601;Cormi1|9257	Fusgr1|5326	Fusox1|14902				PF03068.10|PAD (100.0%)
323	Ophio5|5995	Ophun1|2796	Hirsu2|3638	OphauB2|700	OphauG2|291		Hirmi1|HIM_05236	Maggr1|118372	Neucr2|6584		Metac1|6829;Metac1|329	Metan1|9596;Metan1|2887	Tolin1|TINF08542-mRNA-1		Trire2|70375	TriviGv29_8_2|45962;TriviGv29_8_2|53223;TriviGv29_8_2|232505	Beaba1|8168;Beaba1|9789	Cormi1|7331	Fusgr1|11934;Fusgr1|4112	Fusox1|14345;Fusox1|4922	Aspfu1|7876	Aspnid1|9517;Aspnid1|9581;Aspnid1|2161	Canal1|CaO19.12982.1;Canal1|CaO19.5536.1	PF01425.16|Amidase (100.0%) - PF00561.15|Abhydrolase_1 (3.3%) - PF08386.5|Abhydrolase_4 (3.3%)
324	Ophio5|7936	Ophun1|2320	Hirsu2|1047	OphauB2|2772	OphauG2|3451	Dreco1|DCS_04598	Hirmi1|HIM_03863	Maggr1|119103	Neucr2|4173	Clapu1|CPUR_08223	Metac1|9205;Metac1|1884	Metan1|583;Metan1|1006	Tolin1|TINF04603-mRNA-1;Tolin1|TINF00736-mRNA-1	Ophsi1|OCS_06111	Trire2|81239	TriviGv29_8_2|72586	Beaba1|1670	Cormi1|156	Fusgr1|2972;Fusgr1|3081	Fusox1|3580;Fusox1|3740	Aspfu1|6375	Aspnid1|944;Aspnid1|5142	Canal1|CaO19.8817.1;Canal1|CaO19.1232.1	PF08449.6|UAA (100.0%) - PF03151.11|TPT (100.0%) - PF00892.15|EamA (3.3%)
325	Ophio5|8598	Ophun1|7424	Hirsu2|7967	OphauB2|6530	OphauG2|3526	Dreco1|DCS_07642	Hirmi1|HIM_05565	Maggr1|111113	Neucr2|2801	Clapu1|CPUR_02635	Metac1|2909	Metan1|1685	Tolin1|TINF03115-mRNA-1	Ophsi1|OCS_01414	Trire2|75024	TriviGv29_8_2|74990	Beaba1|3142	Cormi1|4770	Fusgr1|960	Fusox1|770;Fusox1|11659;Fusox1|11740;Fusox1|16347	Aspfu1|5572	Aspnid1|15;Aspnid1|10282	Canal1|CaO19.6863.1;Canal1|CaO19.8781.1;Canal1|CaO19.1190.1;Canal1|CaO19.14153.1	PF01496.14|V_ATPase_I (100.0%)
326	Ophio5|6820	Ophun1|1574	Hirsu2|8883;Hirsu2|1604	OphauB2|7699		Dreco1|DCS_01975	Hirmi1|HIM_06586;Hirmi1|HIM_07368	Maggr1|114001	Neucr2|5954;Neucr2|7149	Clapu1|CPUR_08149;Clapu1|CPUR_05918	Metac1|5134;Metac1|2559	Metan1|9628;Metan1|3083		Ophsi1|OCS_02796		TriviGv29_8_2|58613	Beaba1|3963	Cormi1|4909;Cormi1|274	Fusgr1|5618	Fusox1|15089;Fusox1|2055;Fusox1|6600	Aspfu1|1534	Aspnid1|6283	Canal1|CaO19.3232.1;Canal1|CaO19.10742.1	PF07690.11|MFS_1 (100.0%) - PF00083.19|Sugar_tr (6.7%)
327				OphauB2|3817	OphauG2|3744	Dreco1|DCS_05493	Hirmi1|HIM_03593	Maggr1|111544	Neucr2|6042	Clapu1|CPUR_03131;Clapu1|CPUR_05448	Metac1|1779;Metac1|1103	Metan1|5416;Metan1|5629	Tolin1|TINF01617-mRNA-1;Tolin1|TINF08033-mRNA-1		Trire2|50077;Trire2|64971	TriviGv29_8_2|47390;TriviGv29_8_2|50896	Beaba1|1009	Cormi1|2365;Cormi1|8765	Fusgr1|4011	Fusox1|4820;Fusox1|6044;Fusox1|3408	Aspfu1|5993;Aspfu1|9630		Canal1|CaO19.7056.1;Canal1|CaO19.9981.1;Canal1|CaO19.2445.1	PF00324.16|AA_permease (100.0%) - PF13520.1|AA_permease_2 (100.0%)
328	Ophio5|2623	Ophun1|5432	Hirsu2|9578			Dreco1|DCS_04892			Neucr2|8210	Clapu1|CPUR_06533	Metac1|4856;Metac1|1513;Metac1|2886	Metan1|842;Metan1|1644	Tolin1|TINF00562-mRNA-1		Trire2|70127	TriviGv29_8_2|192004		Cormi1|4147	Fusgr1|9671;Fusgr1|2424	Fusox1|11052;Fusox1|15086;Fusox1|13209;Fusox1|4025	Aspfu1|4218	Aspnid1|208	Canal1|CaO19.6224.1;Canal1|CaO19.13604.1;Canal1|CaO19.7695.1;Canal1|CaO19.24.1;Canal1|CaO19.7694.1;Canal1|CaO19.23.1;Canal1|CaO19.6595.1	PF04479.8|RTA1 (100.0%)
329	Ophio5|4194;Ophio5|4507	Ophun1|6755	Hirsu2|278	OphauB2|2803	OphauG2|980	Dreco1|DCS_00059	Hirmi1|HIM_09370	Maggr1|116054	Neucr2|9914	Clapu1|CPUR_08227	Metac1|6853;Metac1|9730	Metan1|1020;Metan1|7789	Tolin1|TINF08302-mRNA-1	Ophsi1|OCS_02673	Trire2|123251	TriviGv29_8_2|216937	Beaba1|4638	Cormi1|5105	Fusgr1|3556	Fusox1|8217	Aspfu1|4896	Aspnid1|3004	Canal1|CaO19.7637.1;Canal1|CaO19.11195.1;Canal1|CaO19.3710.1;Canal1|CaO19.11192.1;Canal1|CaO19.3707.1	PF00042.17|Globin (100.0%) - PF00175.16|NAD_binding_1 (96.7%) - PF00970.19|FAD_binding_6 (96.7%) - PF11563.3|Protoglobin (20.0%)
330	Ophio5|6636	Ophun1|3138	Hirsu2|6862	OphauB2|7137	OphauG2|274	Dreco1|DCS_03033	Hirmi1|HIM_07166;Hirmi1|HIM_05092	Maggr1|119077	Neucr2|4185;Neucr2|5422	Clapu1|CPUR_04131	Metac1|353	Metan1|604	Tolin1|TINF00730-mRNA-1;Tolin1|TINF03973-mRNA-1	Ophsi1|OCS_04109	Trire2|78130	TriviGv29_8_2|210451	Beaba1|5975	Cormi1|1833	Fusgr1|2863;Fusgr1|5814	Fusox1|3758;Fusox1|2399	Aspfu1|7683;Aspfu1|9257	Aspnid1|4548	Canal1|CaO19.767.1;Canal1|CaO19.8387.1	PF04116.8|FA_hydroxylase (100.0%)
331	Ophio5|703	Ophun1|6929	Hirsu2|7184	OphauB2|3834	OphauG2|2383	Dreco1|DCS_06365	Hirmi1|HIM_11492;Hirmi1|HIM_05279	Maggr1|118471	Neucr2|9037	Clapu1|CPUR_07686	Metac1|6805	Metan1|9940;Metan1|1313	Tolin1|TINF00099-mRNA-1	Ophsi1|OCS_02483	Trire2|76775;Trire2|58220	TriviGv29_8_2|191425;TriviGv29_8_2|40622	Beaba1|6831	Cormi1|9538	Fusgr1|4329;Fusgr1|7372	Fusox1|12333;Fusox1|17206	Aspfu1|6783	Aspnid1|5219	Canal1|CaO19.9886.1;Canal1|CaO19.2350.1	PF07690.11|MFS_1 (100.0%) - PF00083.19|Sugar_tr (6.7%)
332	Ophio5|526	Ophun1|2437	Hirsu2|9583	OphauB2|2864	OphauG2|6802	Dreco1|DCS_02946	Hirmi1|HIM_04552	Maggr1|111886	Neucr2|4156	Clapu1|CPUR_06069	Metac1|5047	Metan1|3546	Tolin1|TINF06149-mRNA-1	Ophsi1|OCS_00808	Trire2|66141	TriviGv29_8_2|57142	Beaba1|2292	Cormi1|7475	Fusgr1|6346	Fusox1|2660	Aspfu1|6443	Aspnid1|8005	Canal1|CaO19.1017.1;Canal1|CaO19.1019.1;Canal1|CaO19.12989.1;Canal1|CaO19.13030.1;Canal1|CaO19.13141.1;Canal1|CaO19.5543.1;Canal1|CaO19.5584.1;Canal1|CaO19.5718.1	PF05131.9|Pep3_Vps18 (100.0%) - PF00637.15|Clathrin (90.0%) - PF10367.4|Vps39_2 (23.3%)
333	Ophio5|5542	Ophun1|2648	Hirsu2|7120	OphauB2|1632	OphauG2|91	Dreco1|DCS_02217	Hirmi1|HIM_08869	Maggr1|120798	Neucr2|8567	Clapu1|CPUR_02007	Metac1|3349	Metan1|1948	Tolin1|TINF02431-mRNA-1	Ophsi1|OCS_02468	Trire2|51686	TriviGv29_8_2|72932;TriviGv29_8_2|193155;TriviGv29_8_2|222432	Beaba1|5850		Fusgr1|8837;Fusgr1|2555	Fusox1|12769;Fusox1|12572	Aspfu1|8334;Aspfu1|4771	Aspnid1|2441	Canal1|CaO19.12079.1;Canal1|CaO19.4609.1;Canal1|CaO19.12082.1;Canal1|CaO19.4612.1	PF01738.13|DLH (100.0%) - PF12695.2|Abhydrolase_5 (40.0%)
334	Ophio5|5212	Ophun1|3475	Hirsu2|1276	OphauB2|3613	OphauG2|7143	Dreco1|DCS_05748	Hirmi1|HIM_06464	Maggr1|120303	Neucr2|7320	Clapu1|CPUR_02282	Metac1|8398	Metan1|9448	Tolin1|TINF05330-mRNA-1	Ophsi1|OCS_03669	Trire2|74351;Trire2|56845	TriviGv29_8_2|44963;TriviGv29_8_2|63078	Beaba1|5291;Beaba1|1408	Cormi1|3559;Cormi1|79	Fusgr1|8320;Fusgr1|845	Fusox1|7004;Fusox1|1037	Aspfu1|6238	Aspnid1|1663	Canal1|CaO19.3307.1;Canal1|CaO19.10817.1	PF00743.14|FMO-like (100.0%) - PF13434.1|K_oxygenase (100.0%) - PF13738.1|Pyr_redox_3 (100.0%) - PF13454.1|NAD_binding_9 (93.3%) - PF13450.1|NAD_binding_8 (90.0%) - PF07992.9|Pyr_redox_2 (86.7%) - PF01946.12|Thi4 (50.0%) - PF01593.19|Amino_oxidase (3.3%)
335	Ophio5|4419	Ophun1|841;Ophun1|5710	Hirsu2|2754;Hirsu2|1381;Hirsu2|6567	OphauB2|7707;OphauB2|3464	OphauG2|1188		Hirmi1|HIM_08369	Maggr1|116381;Maggr1|114315;Maggr1|118266	Neucr2|2376;Neucr2|8882			Metan1|6709	Tolin1|TINF09578-mRNA-1		Trire2|63381	TriviGv29_8_2|194203;TriviGv29_8_2|35539	Beaba1|8692		Fusgr1|5783;Fusgr1|7952	Fusox1|2365;Fusox1|15065;Fusox1|7331	Aspfu1|8569;Aspfu1|1727	Aspnid1|4813;Aspnid1|3482		PF07883.6|Cupin_2 (90.0%) - NO PFAM (10.0%)
336	Ophio5|4665	Ophun1|1704	Hirsu2|3318	OphauB2|5604	OphauG2|1680	Dreco1|DCS_02456;Dreco1|DCS_05824	Hirmi1|HIM_03404;Hirmi1|HIM_06260	Maggr1|113800	Neucr2|6008	Clapu1|CPUR_07499;Clapu1|CPUR_07495	Metac1|236	Metan1|2512	Tolin1|TINF06157-mRNA-1;Tolin1|TINF08163-mRNA-1	Ophsi1|OCS_06571	Trire2|29568	TriviGv29_8_2|192615	Beaba1|7599;Beaba1|5605	Cormi1|8744;Cormi1|5230	Fusgr1|5798;Fusgr1|4481	Fusox1|2384;Fusox1|2878	Aspfu1|670	Aspnid1|9965		PF00134.18|Cyclin_N (63.3%) - PF00378.15|ECH (33.3%) - PF00551.14|Formyl_trans_N (33.3%) - PF02911.13|Formyl_trans_C (30.0%) - NO PFAM (6.7%)
337	Ophio5|2035;Ophio5|5075	Ophun1|109;Ophun1|1375	Hirsu2|9807;Hirsu2|364	OphauB2|278	OphauG2|605	Dreco1|DCS_06297	Hirmi1|HIM_07003;Hirmi1|HIM_07342	Maggr1|119901	Neucr2|671	Clapu1|CPUR_07874	Metac1|6145	Metan1|4366	Tolin1|TINF06599-mRNA-1	Ophsi1|OCS_03954	Trire2|21957	TriviGv29_8_2|79975	Beaba1|4309	Cormi1|2199;Cormi1|3234	Fusgr1|8183	Fusox1|7124	Aspfu1|5229	Aspnid1|725	Canal1|CaO19.789.1;Canal1|CaO19.8408.1	PF02786.12|CPSase_L_D2 (100.0%) - PF02436.13|PYC_OADA (100.0%) - PF00682.14|HMGL-like (100.0%) - PF00364.17|Biotin_lipoyl (96.6%) - PF02785.14|Biotin_carb_C (96.6%) - PF00289.17|CPSase_L_chain (89.7%) - PF13535.1|ATP-grasp_4 (89.7%) - PF02222.17|ATP-grasp (89.7%) - PF07478.8|Dala_Dala_lig_C (89.7%) - PF13533.1|Biotin_lipoyl_2 (89.7%) - PF08443.6|RimK (72.4%) - PF02655.9|ATP-grasp_3 (31.0%) - PF12…
338	Ophio5|3315;Ophio5|1415	Ophun1|4303;Ophun1|4764	Hirsu2|6962	OphauB2|7332	OphauG2|1857	Dreco1|DCS_01603	Hirmi1|HIM_04380;Hirmi1|HIM_09443	Maggr1|120657	Neucr2|6440;Neucr2|7579	Clapu1|CPUR_05880	Metac1|2598	Metan1|3040	Tolin1|TINF03785-mRNA-1	Ophsi1|OCS_02033;Ophsi1|OCS_02258	Trire2|123538	TriviGv29_8_2|85296	Beaba1|4640	Cormi1|5103	Fusgr1|11548	Fusox1|14586	Aspfu1|1747	Aspnid1|3510	Canal1|CaO19.11518.1;Canal1|CaO19.4035.1	PF03198.9|Glyco_hydro_72 (100.0%) - PF00150.13|Cellulase (55.2%) - PF00378.15|ECH (3.4%)
339	Ophio5|3721;Ophio5|4633;Ophio5|8063	Ophun1|3172;Ophun1|64;Ophun1|7082	Hirsu2|10166	OphauB2|7828	OphauG2|7055	Dreco1|DCS_04296	Hirmi1|HIM_01983	Maggr1|119220	Neucr2|2006	Clapu1|CPUR_06003	Metac1|2791	Metan1|5256	Tolin1|TINF04666-mRNA-1	Ophsi1|OCS_00800	Trire2|71380	TriviGv29_8_2|71643	Beaba1|7083	Cormi1|4980	Fusgr1|10650	Fusox1|15263	Aspfu1|1997;Aspfu1|987	Aspnid1|2327	Canal1|CaO19.8633.1;Canal1|CaO19.1031.1	PF00368.13|HMG-CoA_red (100.0%) - PF13323.1|HPIH (86.2%) - PF12349.3|Sterol-sensing (86.2%) - PF02460.13|Patched (75.9%) - PF07510.6|DUF1524 (3.4%)
340	Ophio5|4426;Ophio5|7351	Ophun1|5321	Hirsu2|11034	OphauB2|4776	OphauG2|1321	Dreco1|DCS_04017	Hirmi1|HIM_02848;Hirmi1|HIM_02950	Maggr1|120140	Neucr2|4949		Metac1|5849;Metac1|8275	Metan1|2031;Metan1|8760	Tolin1|TINF02344-mRNA-1;Tolin1|TINF02823-mRNA-1	Ophsi1|OCS_01285	Trire2|80756	TriviGv29_8_2|44069	Beaba1|5611;Beaba1|6423	Cormi1|4629;Cormi1|8677	Fusgr1|11210;Fusgr1|3260	Fusox1|6290;Fusox1|1613	Aspfu1|1476			PF00122.15|E1-E2_ATPase (100.0%) - PF00702.21|Hydrolase (96.6%) - PF12710.2|HAD (93.1%) - PF00403.21|HMA (62.1%) - PF08282.7|Hydrolase_3 (6.9%)
341	Ophio5|1587;Ophio5|7952	Ophun1|2299;Ophun1|6879	Hirsu2|1544	OphauB2|433	OphauG2|6538	Dreco1|DCS_06947	Hirmi1|HIM_10681;Hirmi1|HIM_01849;Hirmi1|HIM_09660	Maggr1|115208	Neucr2|8623;Neucr2|8624	Clapu1|CPUR_01972	Metac1|2632	Metan1|2171	Tolin1|TINF09148-mRNA-1	Ophsi1|OCS_00277	Trire2|79599	TriviGv29_8_2|76725	Beaba1|3873	Cormi1|5041	Fusgr1|9459	Fusox1|10682	Aspfu1|393	Aspnid1|6285	Canal1|CaO19.8035.1;Canal1|CaO19.405.1	PF01699.19|Na_Ca_ex (100.0%)
342						Dreco1|DCS_02034;Dreco1|DCS_06008;Dreco1|DCS_00778;Dreco1|DCS_04512;Dreco1|DCS_00237;Dreco1|DCS_00042;Dreco1|DCS_05906;Dreco1|DCS_08246;Dreco1|DCS_06076;Dreco1|DCS_08194;Dreco1|DCS_03253;Dreco1|DCS_03387;Dreco1|DCS_00040;Dreco1|DCS_04511;Dreco1|DCS_05029;Dreco1|DCS_05817;Dreco1|DCS_05936;Dreco1|DCS_06020;Dreco1|DCS_06021;Dreco1|DCS_00689;Dreco1|DCS_00091;Dreco1|DCS_03388;Dreco1|DCS_05935;Dreco1|D…																		NO PFAM (62.1%) - PF10528.4|PA14_2 (24.1%) - PF07691.7|PA14 (13.8%) - PF03989.8|DNA_gyraseA_C (10.3%) - PF05792.8|Candida_ALS (6.9%)
343	Ophio5|2160;Ophio5|1173	Ophun1|4528;Ophun1|2173	Hirsu2|4399;Hirsu2|8705	OphauB2|7744	OphauG2|1850;OphauG2|2223	Dreco1|DCS_03917;Dreco1|DCS_04377	Hirmi1|HIM_02101;Hirmi1|HIM_03400;Hirmi1|HIM_09334			Clapu1|CPUR_03049	Metac1|6896;Metac1|7730	Metan1|31;Metan1|1063	Tolin1|TINF01793-mRNA-1	Ophsi1|OCS_00781	Trire2|3914	TriviGv29_8_2|56363	Beaba1|1826;Beaba1|4663	Cormi1|4962;Cormi1|1088	Fusgr1|11886	Fusox1|14449				PF05686.7|Glyco_transf_90 (100.0%)
344	Ophio5|1773	Ophun1|1107	Hirsu2|8420;Hirsu2|76				Hirmi1|HIM_10069;Hirmi1|HIM_03343	Maggr1|117352	Neucr2|5391	Clapu1|CPUR_05476;Clapu1|CPUR_05477	Metac1|5031;Metac1|6994	Metan1|3531;Metan1|10384;Metan1|6732;Metan1|944	Tolin1|TINF06203-mRNA-1;Tolin1|TINF09529-mRNA-1;Tolin1|TINF09620-mRNA-1	Ophsi1|OCS_04116	Trire2|61605	TriviGv29_8_2|210412	Beaba1|10321;Beaba1|7980;Beaba1|9197	Cormi1|8580		Fusox1|16560	Aspfu1|4711	Aspnid1|10345		PF00350.18|Dynamin_N (100.0%) - PF01031.15|Dynamin_M (96.6%) - PF02212.13|GED (6.9%)
345	Ophio5|4578	Ophun1|3948	Hirsu2|8343	OphauB2|3630	OphauG2|7475	Dreco1|DCS_05733	Hirmi1|HIM_10558;Hirmi1|HIM_11412;Hirmi1|HIM_09803;Hirmi1|HIM_06451	Maggr1|112789;Maggr1|110819	Neucr2|7718		Metac1|756	Metan1|9424	Tolin1|TINF05071-mRNA-1		Trire2|121284;Trire2|74366	TriviGv29_8_2|191272;TriviGv29_8_2|33448	Beaba1|2655;Beaba1|2654	Cormi1|7755	Fusgr1|8340	Fusox1|6992	Aspfu1|6593	Aspnid1|3600	Canal1|CaO19.8470.1;Canal1|CaO19.850.1	PF00795.17|CN_hydrolase (100.0%)
346			Hirsu2|5936	OphauB2|4774		Dreco1|DCS_03230	Hirmi1|HIM_12400	Maggr1|121061;Maggr1|121405;Maggr1|115123	Neucr2|3465	Clapu1|CPUR_07633	Metac1|9676;Metac1|6138	Metan1|3244;Metan1|5764;Metan1|6653	Tolin1|TINF02462-mRNA-1;Tolin1|TINF09922-mRNA-1	Ophsi1|OCS_00793	Trire2|107949	TriviGv29_8_2|70160	Beaba1|634;Beaba1|2364	Cormi1|3599;Cormi1|8199	Fusgr1|4372;Fusgr1|7250	Fusox1|2998;Fusox1|17092	Aspfu1|7193	Aspnid1|9834		PF13278.1|DUF4066 (100.0%) - PF01965.19|DJ-1_PfpI (96.6%)
347	Ophio5|4253	Ophun1|2745	Hirsu2|9380	OphauB2|5470	OphauG2|3556	Dreco1|DCS_07406	Hirmi1|HIM_03976	Maggr1|113090;Maggr1|116309	Neucr2|6393	Clapu1|CPUR_03237	Metac1|2854;Metac1|4187	Metan1|3887;Metan1|7253	Tolin1|TINF00533-mRNA-1;Tolin1|TINF06578-mRNA-1	Ophsi1|OCS_03463;Ophsi1|OCS_03464	Trire2|78909	TriviGv29_8_2|73792	Beaba1|4438	Cormi1|7004	Fusgr1|1388	Fusox1|199	Aspfu1|5628	Aspnid1|10370	Canal1|CaO19.12375.1;Canal1|CaO19.4909.1	PF00069.20|Pkinase (100.0%) - PF07714.12|Pkinase_Tyr (93.1%) - PF06293.9|Kdo (3.4%)
348	Ophio5|1961	Ophun1|4978	Hirsu2|6304	OphauB2|7901	OphauG2|235	Dreco1|DCS_04564	Hirmi1|HIM_04620	Maggr1|113438;Maggr1|118610	Neucr2|1749	Clapu1|CPUR_01664	Metac1|5536	Metan1|5172	Tolin1|TINF01618-mRNA-1;Tolin1|TINF04585-mRNA-1	Ophsi1|OCS_00784	Trire2|64680	TriviGv29_8_2|211918	Beaba1|5250	Cormi1|7594;Cormi1|9042	Fusgr1|354	Fusox1|9312;Fusox1|9360;Fusox1|1176	Aspfu1|5697	Aspnid1|2550	Canal1|CaO19.705.1;Canal1|CaO19.8324.1	PF13508.1|Acetyltransf_7 (100.0%) - PF00583.19|Acetyltransf_1 (100.0%) - PF00439.20|Bromodomain (100.0%)
349	Ophio5|8327	Ophun1|2792	Hirsu2|6171	OphauB2|6391	OphauG2|7882	Dreco1|DCS_01655	Hirmi1|HIM_08510	Maggr1|114824;Maggr1|114944;Maggr1|116688	Neucr2|5104	Clapu1|CPUR_05952	Metac1|7038	Metan1|3106	Tolin1|TINF03652-mRNA-1	Ophsi1|OCS_01314	Trire2|23415	TriviGv29_8_2|85436	Beaba1|3368	Cormi1|8431	Fusgr1|1929;Fusgr1|13059	Fusox1|7916;Fusox1|11480;Fusox1|10080;Fusox1|4257	Aspfu1|2387	Aspnid1|4160;Aspnid1|513		PF00324.16|AA_permease (100.0%) - PF13520.1|AA_permease_2 (100.0%)
350								Maggr1|115943;Maggr1|111379;Maggr1|120550	Neucr2|9621;Neucr2|3706	Clapu1|CPUR_04111;Clapu1|CPUR_04120;Clapu1|CPUR_04121	Metac1|5190;Metac1|8910	Metan1|9834;Metan1|7521	Tolin1|TINF08544-mRNA-1		Trire2|124002	TriviGv29_8_2|46230;TriviGv29_8_2|58191	Beaba1|1930;Beaba1|3897;Beaba1|1314	Cormi1|1277;Cormi1|8485;Cormi1|8258;Cormi1|4919	Fusgr1|4670;Fusgr1|4707	Fusox1|12050;Fusox1|12088	Aspfu1|8598	Aspnid1|3771		PF03169.10|OPT (100.0%)
351	Ophio5|1414	Ophun1|5761	Hirsu2|187	OphauB2|1033	OphauG2|5591	Dreco1|DCS_02723	Hirmi1|HIM_07532	Maggr1|111001;Maggr1|111002	Neucr2|7386	Clapu1|CPUR_02191	Metac1|8932	Metan1|8397	Tolin1|TINF05676-mRNA-1	Ophsi1|OCS_01102	Trire2|121298	TriviGv29_8_2|176477	Beaba1|2734	Cormi1|3037	Fusgr1|7092	Fusox1|16306;Fusox1|17479;Fusox1|16924	Aspfu1|7660	Aspnid1|4570	Canal1|CaO19.638.1;Canal1|CaO19.8252.1;Canal1|CaO19.8714.1;Canal1|CaO19.1117.1	PF02826.14|2-Hacid_dh_C (100.0%) - PF00389.25|2-Hacid_dh (100.0%) - PF03446.10|NAD_binding_2 (41.4%)
352	Ophio5|2686;Ophio5|2687	Ophun1|1448	Hirsu2|10719	OphauB2|1069	OphauG2|1134	Dreco1|DCS_01094		Maggr1|118603	Neucr2|2062;Neucr2|2063		Metac1|819	Metan1|7418	Tolin1|TINF00138-mRNA-1	Ophsi1|OCS_06512		TriviGv29_8_2|168013	Beaba1|8951	Cormi1|3352	Fusgr1|9727	Fusox1|10994	Aspfu1|3492;Aspfu1|6657	Aspnid1|447	Canal1|CaO19.8719.1;Canal1|CaO19.1121.1;Canal1|CaO19.1125.1;Canal1|CaO19.9711.1;Canal1|CaO19.2165.1;Canal1|CaO19.8720.1;Canal1|CaO19.1122.1	PF14234.1|DUF4336 (69.0%) - NO PFAM (31.0%)
353	Ophio5|4710	Ophun1|5515	Hirsu2|10603		OphauG2|4734	Dreco1|DCS_04889	Hirmi1|HIM_04686	Maggr1|117376	Neucr2|274;Neucr2|275	Clapu1|CPUR_07435	Metac1|4852	Metan1|839	Tolin1|TINF00315-mRNA-1		Trire2|109806	TriviGv29_8_2|65961	Beaba1|2318	Cormi1|3402	Fusgr1|9499;Fusgr1|4933	Fusox1|17325;Fusox1|17334;Fusox1|10740;Fusox1|3216	Aspfu1|6654	Aspnid1|444	Canal1|CaO19.6683.1;Canal1|CaO19.13975.1;Canal1|CaO19.6707.1;Canal1|CaO19.13999.1	PF00149.23|Metallophos (86.2%) - PF12850.2|Metallophos_2 (86.2%) - NO PFAM (13.8%) - PF10203.4|Pet191_N (3.4%)
354	Ophio5|8508	Ophun1|138	Hirsu2|2183	OphauB2|5202	OphauG2|708	Dreco1|DCS_00354	Hirmi1|HIM_02590	Maggr1|119599	Neucr2|5784;Neucr2|5785	Clapu1|CPUR_08488	Metac1|1291	Metan1|6313	Tolin1|TINF08035-mRNA-1	Ophsi1|OCS_05000	Trire2|54395	TriviGv29_8_2|72112	Beaba1|2968	Cormi1|7184	Fusgr1|7213	Fusox1|11865;Fusox1|15979;Fusox1|16253;Fusox1|1707;Fusox1|17654	Aspfu1|2607	Aspnid1|4415	Canal1|CaO19.11698.1;Canal1|CaO19.4222.1	PF00615.14|RGS (100.0%) - PF00610.16|DEP (100.0%)
355	Ophio5|5188	Ophun1|6431	Hirsu2|2118	OphauB2|3423	OphauG2|1806	Dreco1|DCS_06676	Hirmi1|HIM_07310	Maggr1|113766	Neucr2|6203;Neucr2|6204	Clapu1|CPUR_01862;Clapu1|CPUR_01878	Metac1|8298;Metac1|8854	Metan1|302;Metan1|4873	Tolin1|TINF09535-mRNA-1	Ophsi1|OCS_06448	Trire2|74123	TriviGv29_8_2|71670;TriviGv29_8_2|53897	Beaba1|8619	Cormi1|646	Fusgr1|1274	Fusox1|4784	Aspfu1|4172	Aspnid1|161	Canal1|CaO19.9180.1;Canal1|CaO19.1613.1	PF02775.16|TPP_enzyme_C (100.0%) - PF02776.13|TPP_enzyme_N (96.6%) - PF00205.17|TPP_enzyme_M (96.6%)
356	Ophio5|5033;Ophio5|6200	Ophun1|3787	Hirsu2|9970	OphauB2|704;OphauB2|472	OphauG2|3072;OphauG2|2310	Dreco1|DCS_04453	Hirmi1|HIM_01798;Hirmi1|HIM_06268	Maggr1|115973	Neucr2|6751;Neucr2|6753		Metac1|6334	Metan1|7166	Tolin1|TINF08125-mRNA-1	Ophsi1|OCS_06213;Ophsi1|OCS_02936	Trire2|78499	TriviGv29_8_2|213239		Cormi1|8406;Cormi1|6048	Fusgr1|4845;Fusgr1|4974	Fusox1|5433;Fusox1|3022	Aspfu1|3353	Aspnid1|1167		NO PFAM (100.0%)
357	Ophio5|7185	Ophun1|338;Ophun1|337	Hirsu2|3015	OphauB2|1957	OphauG2|7555;OphauG2|2003	Dreco1|DCS_01797	Hirmi1|HIM_04762	Maggr1|117291	Neucr2|835;Neucr2|836	Clapu1|CPUR_00140;Clapu1|CPUR_00141	Metac1|804	Metan1|7431	Tolin1|TINF00388-mRNA-1;Tolin1|TINF00543-mRNA-1	Ophsi1|OCS_04250	Trire2|80265	TriviGv29_8_2|205554;TriviGv29_8_2|216857	Beaba1|4343	Cormi1|3339	Fusgr1|9487;Fusgr1|9488	Fusox1|10730	Aspfu1|6668	Aspnid1|459		NO PFAM (100.0%)
358	Ophio5|2129	Ophun1|2993	Hirsu2|3948;Hirsu2|3947	OphauB2|4555	OphauG2|2305	Dreco1|DCS_03557	Hirmi1|HIM_03790	Maggr1|112779	Neucr2|8929;Neucr2|8930	Clapu1|CPUR_00929	Metac1|1559	Metan1|2396	Tolin1|TINF09223-mRNA-1;Tolin1|TINF09187-mRNA-1		Trire2|77541	TriviGv29_8_2|178848	Beaba1|3940;Beaba1|3950	Cormi1|4935	Fusgr1|10184	Fusox1|10477;Fusox1|10478	Aspfu1|5001	Aspnid1|3186;Aspnid1|1275	Canal1|CaO19.12369.1;Canal1|CaO19.4904.1	PF00022.14|Actin (82.8%) - PF00144.19|Beta-lactamase (24.1%) - PF00248.16|Aldo_ket_red (6.9%)
359	Ophio5|5558	Ophun1|4663	Hirsu2|9313	OphauB2|7788	OphauG2|1252	Dreco1|DCS_07451	Hirmi1|HIM_07974	Maggr1|116063	Neucr2|1106	Clapu1|CPUR_03287	Metac1|5306	Metan1|3923;Metan1|7805	Tolin1|TINF06761-mRNA-1		Trire2|82601	TriviGv29_8_2|91213	Beaba1|2101;Beaba1|9300	Cormi1|6882	Fusgr1|1336;Fusgr1|5121	Fusox1|5374;Fusox1|248;Fusox1|15301	Aspfu1|7948	Aspnid1|7413;Aspnid1|4265	Canal1|CaO19.11457.1;Canal1|CaO19.3974.1	PF00171.17|Aldedh (100.0%) - PF14748.1|P5CR_dimer (3.4%) - PF03807.12|F420_oxidored (3.4%)
360	Ophio5|995	Ophun1|3582	Hirsu2|5524	OphauB2|66	OphauG2|2881	Dreco1|DCS_04499;Dreco1|DCS_05494	Hirmi1|HIM_04577	Maggr1|121033	Neucr2|2402	Clapu1|CPUR_05074	Metac1|5495	Metan1|5213;Metan1|6970	Tolin1|TINF04435-mRNA-1	Ophsi1|OCS_06520	Trire2|62297	TriviGv29_8_2|113147	Beaba1|1669	Cormi1|8986	Fusgr1|941;Fusgr1|6208;Fusgr1|4571	Fusox1|1133;Fusox1|15850;Fusox1|12091;Fusox1|13322	Aspfu1|354	Aspnid1|2078		PF04082.13|Fungal_trans (100.0%) - PF00172.13|Zn_clus (93.1%) - PF09732.4|CactinC_cactus (3.4%) - PF10312.4|Cactin_mid (3.4%)
361	Ophio5|2403	Ophun1|4997	Hirsu2|2567	OphauB2|7320	OphauG2|5238	Dreco1|DCS_00834	Hirmi1|HIM_02722	Maggr1|117858	Neucr2|6647	Clapu1|CPUR_05303	Metac1|8636	Metan1|1109	Tolin1|TINF01321-mRNA-1;Tolin1|TINF08554-mRNA-1	Ophsi1|OCS_06753	Trire2|122166;Trire2|58689	TriviGv29_8_2|81149;TriviGv29_8_2|58857	Beaba1|6855	Cormi1|2954	Fusgr1|2244;Fusgr1|4424	Fusox1|12912;Fusox1|2915	Aspfu1|367	Aspnid1|2066	Canal1|CaO19.12645.1;Canal1|CaO19.5178.1	PF00067.17|p450 (100.0%)
362	Ophio5|4027	Ophun1|2785	Hirsu2|5496	OphauB2|7049	OphauG2|7089	Dreco1|DCS_03181	Hirmi1|HIM_07357;Hirmi1|HIM_05277				Metac1|8027	Metan1|3184;Metan1|5090	Tolin1|TINF01552-mRNA-1;Tolin1|TINF02009-mRNA-1;Tolin1|TINF05896-mRNA-1	Ophsi1|OCS_01304;Ophsi1|OCS_01582	Trire2|112180	TriviGv29_8_2|36939	Beaba1|2852;Beaba1|8696;Beaba1|3852;Beaba1|7370;Beaba1|2811	Cormi1|705;Cormi1|8037	Fusgr1|4782	Fusox1|9148;Fusox1|9895	Aspfu1|1613			PF00144.19|Beta-lactamase (96.6%) - PF11954.3|DUF3471 (13.8%) - PF06330.6|TRI5 (6.9%)
363	Ophio5|1452	Ophun1|7479	Hirsu2|6929	OphauB2|2057	OphauG2|6424		Hirmi1|HIM_06317	Maggr1|121150			Metac1|7664;Metac1|5800	Metan1|8120;Metan1|8589	Tolin1|TINF02403-mRNA-1;Tolin1|TINF09678-mRNA-1;Tolin1|TINF02781-mRNA-1		Trire2|70092	TriviGv29_8_2|39476;TriviGv29_8_2|70786	Beaba1|2490;Beaba1|452;Beaba1|7744	Cormi1|9082;Cormi1|6516;Cormi1|4286	Fusgr1|1901	Fusox1|3238;Fusox1|15016;Fusox1|4282	Aspfu1|5949;Aspfu1|8395			PF01266.19|DAO (96.6%) - PF13450.1|NAD_binding_8 (3.4%) - PF13454.1|NAD_binding_9 (3.4%) - PF00890.19|FAD_binding_2 (3.4%) - NO PFAM (3.4%)
364	Ophio5|1046	Ophun1|2099	Hirsu2|7253	OphauB2|3216	OphauG2|6094	Dreco1|DCS_07340	Hirmi1|HIM_03293	Maggr1|120252	Neucr2|9834	Clapu1|CPUR_08189	Metac1|1871	Metan1|569;Metan1|8356	Tolin1|TINF04139-mRNA-1;Tolin1|TINF00594-mRNA-1	Ophsi1|OCS_05695	Trire2|62335	TriviGv29_8_2|49368	Beaba1|1601	Cormi1|5999;Cormi1|4915	Fusgr1|1621	Fusox1|4546	Aspfu1|7810;Aspfu1|9197	Aspnid1|10010;Aspnid1|48	Canal1|CaO19.3124.1;Canal1|CaO19.10636.1	PF00557.19|Peptidase_M24 (100.0%) - PF01753.13|zf-MYND (31.0%)
365	Ophio5|4757	Ophun1|7153	Hirsu2|10974	OphauB2|6401	OphauG2|7892	Dreco1|DCS_01645	Hirmi1|HIM_03775	Maggr1|115996	Neucr2|8406	Clapu1|CPUR_01695	Metac1|9233;Metac1|2237	Metan1|9500;Metan1|3128	Tolin1|TINF03556-mRNA-1;Tolin1|TINF00377-mRNA-1	Ophsi1|OCS_05680	Trire2|71119	TriviGv29_8_2|189377	Beaba1|8720	Cormi1|9198	Fusgr1|11812	Fusox1|14379	Aspfu1|3324;Aspfu1|1086	Aspnid1|5615;Aspnid1|1292	Canal1|CaO19.13199.1;Canal1|CaO19.5777.1	NO PFAM (55.2%) - PF13279.1|4HBT_2 (44.8%)
366			Hirsu2|11029	OphauB2|4792	OphauG2|1562	Dreco1|DCS_04175	Hirmi1|HIM_08940;Hirmi1|HIM_08925	Maggr1|112379	Neucr2|5190;Neucr2|2909				Tolin1|TINF02368-mRNA-1;Tolin1|TINF06247-mRNA-1		Trire2|111932;Trire2|121308	TriviGv29_8_2|67893;TriviGv29_8_2|82254;TriviGv29_8_2|42540			Fusgr1|2542;Fusgr1|3224;Fusgr1|2695	Fusox1|3972;Fusox1|10524;Fusox1|12881;Fusox1|13537	Aspfu1|4837;Aspfu1|9364	Aspnid1|2606;Aspnid1|5995;Aspnid1|8452;Aspnid1|8908		PF00171.17|Aldedh (100.0%)
367	Ophio5|2862	Ophun1|1478	Hirsu2|560;Hirsu2|130	OphauB2|6704	OphauG2|3479	Dreco1|DCS_06831	Hirmi1|HIM_01154;Hirmi1|HIM_00163;Hirmi1|HIM_02078	Maggr1|118324	Neucr2|5168	Clapu1|CPUR_00564	Metac1|1934	Metan1|4691	Tolin1|TINF02756-mRNA-1	Ophsi1|OCS_02892	Trire2|81586	TriviGv29_8_2|215870;TriviGv29_8_2|39763	Beaba1|3216	Cormi1|471	Fusgr1|12697;Fusgr1|1260	Fusox1|5908;Fusox1|317;Fusox1|5342	Aspfu1|3364	Aspnid1|3803		PF09351.5|DUF1993 (100.0%)
368	Ophio5|4614	Ophun1|3699	Hirsu2|8009	OphauB2|6437	OphauG2|7831	Dreco1|DCS_05140	Hirmi1|HIM_05393		Neucr2|45	Clapu1|CPUR_04662	Metac1|8472	Metan1|8466	Tolin1|TINF09848-mRNA-1	Ophsi1|OCS_02820	Trire2|50299;Trire2|68997	TriviGv29_8_2|44028;TriviGv29_8_2|62332	Beaba1|4684;Beaba1|5556		Fusgr1|3835	Fusox1|4653;Fusox1|8832	Aspfu1|3027;Aspfu1|3294;Aspfu1|5940;Aspfu1|5943	Aspnid1|9522;Aspnid1|2125;Aspnid1|9277		PF07719.12|TPR_2 (58.6%) - PF00515.23|TPR_1 (37.9%) - NO PFAM (34.5%) - PF13414.1|TPR_11 (20.7%) - PF13181.1|TPR_8 (10.3%) - PF13176.1|TPR_7 (3.4%)
369	Ophio5|6965	Ophun1|6168	Hirsu2|4968	OphauB2|2202	OphauG2|4615	Dreco1|DCS_00372	Hirmi1|HIM_02576	Maggr1|116404	Neucr2|5636	Clapu1|CPUR_08480	Metac1|1283	Metan1|6305;Metan1|10028	Tolin1|TINF07970-mRNA-1	Ophsi1|OCS_05358	Trire2|50249	TriviGv29_8_2|72149;TriviGv29_8_2|59256;TriviGv29_8_2|59891	Beaba1|2915;Beaba1|8942	Cormi1|7563;Cormi1|875;Cormi1|8555	Fusgr1|6086	Fusox1|1694	Aspfu1|8996		Canal1|CaO19.8064.1;Canal1|CaO19.434.1	PF01432.15|Peptidase_M3 (100.0%)
370	Ophio5|1065	Ophun1|2325	Hirsu2|9499	OphauB2|6384	OphauG2|4380	Dreco1|DCS_01657	Hirmi1|HIM_07344	Maggr1|116491	Neucr2|8404	Clapu1|CPUR_01701	Metac1|8022	Metan1|3179	Tolin1|TINF03577-mRNA-1	Ophsi1|OCS_02463	Trire2|112286	TriviGv29_8_2|167919	Beaba1|3335	Cormi1|9611	Fusgr1|11932	Fusox1|6066;Fusox1|8586;Fusox1|6122;Fusox1|8531;Fusox1|8715;Fusox1|9283;Fusox1|11609;Fusox1|11791;Fusox1|16398;Fusox1|14343				PF11937.3|DUF3455 (96.6%) - NO PFAM (3.4%)
371	Ophio5|2102	Ophun1|4212	Hirsu2|1017	OphauB2|4367;OphauB2|5663	OphauG2|6289	Dreco1|DCS_05328	Hirmi1|HIM_01770	Maggr1|112860	Neucr2|4815	Clapu1|CPUR_07617	Metac1|3112	Metan1|5780	Tolin1|TINF06480-mRNA-1	Ophsi1|OCS_02388	Trire2|73809	TriviGv29_8_2|30843	Beaba1|4103	Cormi1|2653	Fusgr1|7985	Fusox1|6221;Fusox1|6272;Fusox1|7299;Fusox1|8434;Fusox1|13554	Aspfu1|6101	Aspnid1|1474	Canal1|CaO19.13007.1;Canal1|CaO19.5561.1	PF05193.16|Peptidase_M16_C (100.0%) - PF00675.15|Peptidase_M16 (96.6%)
372	Ophio5|7024	Ophun1|1203	Hirsu2|4625	OphauB2|3870	OphauG2|3223	Dreco1|DCS_00580	Hirmi1|HIM_00475	Maggr1|119621	Neucr2|5816	Clapu1|CPUR_07561	Metac1|6420	Metan1|5054	Tolin1|TINF01132-mRNA-1	Ophsi1|OCS_05318	Trire2|55407	TriviGv29_8_2|71577	Beaba1|467	Cormi1|4270	Fusgr1|11353	Fusox1|11663;Fusox1|11736;Fusox1|16343;Fusox1|17309;Fusox1|16082;Fusox1|16148;Fusox1|17553;Fusox1|1477	Aspfu1|6570		Canal1|CaO19.6976.1	PF07690.11|MFS_1 (86.2%) - PF00083.19|Sugar_tr (20.7%) - NO PFAM (13.8%) - PF11700.3|ATG22 (3.4%)
373	Ophio5|6967	Ophun1|6169	Hirsu2|4970	OphauB2|2204	OphauG2|4613	Dreco1|DCS_00370	Hirmi1|HIM_02578		Neucr2|5634	Clapu1|CPUR_08478	Metac1|1281	Metan1|6303	Tolin1|TINF08041-mRNA-1			TriviGv29_8_2|180321	Beaba1|2913	Cormi1|873		Fusox1|11664;Fusox1|11735;Fusox1|11852;Fusox1|15992;Fusox1|16242;Fusox1|16342;Fusox1|17491;Fusox1|17513;Fusox1|17641;Fusox1|12661	Aspfu1|1769	Aspnid1|9838	Canal1|CaO19.2468.1;Canal1|CaO19.10005.1	PF08241.7|Methyltransf_11 (100.0%) - PF12847.2|Methyltransf_18 (96.6%) - PF13649.1|Methyltransf_25 (93.1%) - PF13489.1|Methyltransf_23 (93.1%) - PF13847.1|Methyltransf_31 (72.4%) - PF01209.13|Ubie_methyltran (55.2%) - PF08242.7|Methyltransf_12 (51.7%) - PF13659.1|Methyltransf_26 (37.9%) - PF05175.9|MTS (20.7%) - PF13499.1|EF-hand_7 (3.4%) - PF13405.1|EF-hand_6 (3.4%) - PF05219.7|DREV (3.4%) - PF0…
374	Ophio5|6501	Ophun1|6263	Hirsu2|5291	OphauB2|3591	OphauG2|1827;OphauG2|696	Dreco1|DCS_05762	Hirmi1|HIM_06404	Maggr1|120603	Neucr2|7931	Clapu1|CPUR_01153	Metac1|5925	Metan1|7869	Tolin1|TINF05484-mRNA-1	Ophsi1|OCS_02273	Trire2|119931;Trire2|75116	TriviGv29_8_2|82162;TriviGv29_8_2|50206	Beaba1|4877	Cormi1|3740	Fusgr1|8515	Fusox1|6946	Aspfu1|6176	Aspnid1|1558	Canal1|CaO19.6343.1;Canal1|CaO19.13699.1;Canal1|CaO19.8526.1;Canal1|CaO19.908.1	PF01151.13|ELO (100.0%)
375	Ophio5|6615	Ophun1|5024	Hirsu2|8267	OphauB2|5973	OphauG2|645	Dreco1|DCS_07169	Hirmi1|HIM_00179	Maggr1|114277	Neucr2|2761	Clapu1|CPUR_06942	Metac1|7245	Metan1|8848	Tolin1|TINF08330-mRNA-1;Tolin1|TINF03061-mRNA-1	Ophsi1|OCS_02717	Trire2|54962;Trire2|80639	TriviGv29_8_2|30803;TriviGv29_8_2|195287	Beaba1|4575;Beaba1|2036	Cormi1|5118	Fusgr1|6003;Fusgr1|2452	Fusox1|16998;Fusox1|10512	Aspfu1|6280		Canal1|CaO19.7219.1;Canal1|CaO19.7231.1	PF03239.9|FTR1 (100.0%)
376	Ophio5|6452	Ophun1|1754	Hirsu2|9826	OphauB2|5031	OphauG2|2962	Dreco1|DCS_04904	Hirmi1|HIM_05739	Maggr1|116922	Neucr2|2140	Clapu1|CPUR_08219	Metac1|4868	Metan1|855	Tolin1|TINF00245-mRNA-1	Ophsi1|OCS_06347	Trire2|80187	TriviGv29_8_2|88338	Beaba1|2331	Cormi1|3420	Fusgr1|9539	Fusox1|10775	Aspfu1|1456	Aspnid1|5790	Canal1|CaO19.733.1;Canal1|CaO19.8352.1;Canal1|CaO19.13536.1;Canal1|CaO19.1407.1;Canal1|CaO19.6117.1;Canal1|CaO19.7687.1;Canal1|CaO19.14.1	PF03547.13|Mem_trans (100.0%)
377	Ophio5|5484	Ophun1|2610	Hirsu2|3760	OphauB2|867	OphauG2|5708;OphauG2|5707	Dreco1|DCS_02180	Hirmi1|HIM_03840	Maggr1|119424;Maggr1|119423	Neucr2|9284	Clapu1|CPUR_04191	Metac1|3385	Metan1|1985	Tolin1|TINF08789-mRNA-1;Tolin1|TINF08822-mRNA-1	Ophsi1|OCS_01455	Trire2|79854	TriviGv29_8_2|208701	Beaba1|3551	Cormi1|367	Fusgr1|10690	Fusox1|15437;Fusox1|15438	Aspfu1|7955	Aspnid1|7406;Aspnid1|7405	Canal1|CaO19.9915.1;Canal1|CaO19.2379.1	PF00076.17|RRM_1 (79.3%) - PF14570.1|zf-RING_4 (72.4%) - PF14259.1|RRM_6 (27.6%) - NO PFAM (17.2%) - PF13893.1|RRM_5 (13.8%) - PF13920.1|zf-C3HC4_3 (3.4%)
378		Ophun1|2367	Hirsu2|6593			Dreco1|DCS_02210	Hirmi1|HIM_04304;Hirmi1|HIM_08756	Maggr1|113793	Neucr2|5511	Clapu1|CPUR_07831	Metac1|3354	Metan1|1955	Tolin1|TINF08968-mRNA-1		Trire2|123681	TriviGv29_8_2|72937;TriviGv29_8_2|60168	Beaba1|5857;Beaba1|5779	Cormi1|6821;Cormi1|2892	Fusgr1|2574	Fusox1|12556;Fusox1|13761	Aspfu1|5012	Aspnid1|3205	Canal1|CaO19.13059.1;Canal1|CaO19.5615.1;Canal1|CaO19.13300.1;Canal1|CaO19.5879.1;Canal1|CaO19.13060.1;Canal1|CaO19.6167.1	PF00106.20|adh_short (96.6%) - PF13561.1|adh_short_C2 (93.1%) - PF08659.5|KR (48.3%) - PF01370.16|Epimerase (13.8%) - PF08643.5|DUF1776 (10.3%) - PF13460.1|NAD_binding_10 (6.9%) - NO PFAM (3.4%)
379		Ophun1|3249	Hirsu2|151	OphauB2|4679	OphauG2|6385	Dreco1|DCS_03672	Hirmi1|HIM_04273	Maggr1|115354	Neucr2|9773	Clapu1|CPUR_01041	Metac1|1688	Metan1|4456	Tolin1|TINF09057-mRNA-1	Ophsi1|OCS_05817	Trire2|78176	TriviGv29_8_2|90713	Beaba1|10207	Cormi1|1182	Fusgr1|9198	Fusox1|12467	Aspfu1|8301	Aspnid1|2420	Canal1|CaO19.10031.1;Canal1|CaO19.10446.1;Canal1|CaO19.2495.1;Canal1|CaO19.2929.1;Canal1|CaO19.3269.1;Canal1|CaO19.3270.1;Canal1|CaO19.10779.1;Canal1|CaO19.10780.1	PF02364.10|Glucan_synthase (100.0%) - PF14288.1|FKS1_dom1 (93.1%) - PF00155.16|Aminotran_1_2 (3.4%)
380	Ophio5|5590	Ophun1|6639	Hirsu2|3423	OphauB2|4781	OphauG2|4872	Dreco1|DCS_04184	Hirmi1|HIM_03583;Hirmi1|HIM_05369	Maggr1|111158	Neucr2|21		Metac1|8930	Metan1|8396	Tolin1|TINF02755-mRNA-1	Ophsi1|OCS_00065	Trire2|82321;Trire2|41178	TriviGv29_8_2|228188;TriviGv29_8_2|6760	Beaba1|1615;Beaba1|1881	Cormi1|970	Fusgr1|952;Fusgr1|12878	Fusox1|1148;Fusox1|5739	Aspfu1|4894	Aspnid1|3005	Canal1|CaO19.10368.1;Canal1|CaO19.2849.1	PF00230.15|MIP (100.0%)
381	Ophio5|1277	Ophun1|3829;Ophun1|6587	Hirsu2|1373;Hirsu2|10919	OphauB2|5882	OphauG2|989	Dreco1|DCS_08052	Hirmi1|HIM_00774;Hirmi1|HIM_03308	Maggr1|119254;Maggr1|117584	Neucr2|4978	Clapu1|CPUR_06517	Metac1|9507	Metan1|1182	Tolin1|TINF04731-mRNA-1;Tolin1|TINF07545-mRNA-1	Ophsi1|OCS_01077	Trire2|104293	TriviGv29_8_2|9842;TriviGv29_8_2|57903	Beaba1|3071;Beaba1|2999	Cormi1|3528;Cormi1|6835	Fusgr1|2102	Fusox1|13266;Fusox1|10415				PF06766.6|Hydrophobin_2 (100.0%)
382	Ophio5|4881;Ophio5|6155	Ophun1|4892;Ophun1|4370	Hirsu2|9202;Hirsu2|5344;Hirsu2|5846	OphauB2|2353	OphauG2|2025	Dreco1|DCS_02141	Hirmi1|HIM_02049			Clapu1|CPUR_07066	Metac1|1187	Metan1|9040	Tolin1|TINF02187-mRNA-1;Tolin1|TINF01946-mRNA-1	Ophsi1|OCS_06768	Trire2|68425	TriviGv29_8_2|34051	Beaba1|4962;Beaba1|4961	Cormi1|1632;Cormi1|1631	Fusgr1|1995;Fusgr1|1994	Fusox1|4194;Fusox1|4195		Aspnid1|1942;Aspnid1|1374		PF04082.13|Fungal_trans (62.1%) - PF02133.10|Transp_cyt_pur (41.4%) - NO PFAM (3.4%)
383	Ophio5|6509	Ophun1|2654	Hirsu2|7132;Hirsu2|2211	OphauB2|7292	OphauG2|971	Dreco1|DCS_02226	Hirmi1|HIM_09425	Maggr1|117191	Neucr2|6992	Clapu1|CPUR_00886	Metac1|8536;Metac1|8897;Metac1|5547	Metan1|1938;Metan1|4984		Ophsi1|OCS_02459	Trire2|41171	TriviGv29_8_2|33832	Beaba1|5393;Beaba1|7764	Cormi1|5249;Cormi1|6537	Fusgr1|2559;Fusgr1|7461	Fusox1|12566	Aspfu1|8798;Aspfu1|1166	Aspnid1|1812		PF13622.1|4HBT_3 (100.0%)
384	Ophio5|392;Ophio5|7225	Ophun1|520;Ophun1|6296	Hirsu2|2549	OphauB2|2062	OphauG2|5633	Dreco1|DCS_05807	Hirmi1|HIM_05201;Hirmi1|HIM_06295	Maggr1|117623	Neucr2|615;Neucr2|616	Clapu1|CPUR_04582	Metac1|8247	Metan1|8474	Tolin1|TINF02433-mRNA-1	Ophsi1|OCS_01373	Trire2|121164	TriviGv29_8_2|28800	Beaba1|4937	Cormi1|8625	Fusgr1|5441;Fusgr1|12422;Fusgr1|6062	Fusox1|17055	Aspfu1|6188	Aspnid1|1612		PF04082.13|Fungal_trans (100.0%) - PF00172.13|Zn_clus (21.4%)
385	Ophio5|5970;Ophio5|6883	Ophun1|438;Ophun1|1379	Hirsu2|9805	OphauB2|138;OphauB2|7548	OphauG2|4118;OphauG2|3618	Dreco1|DCS_06213	Hirmi1|HIM_08995	Maggr1|115929	Neucr2|8987	Clapu1|CPUR_05384	Metac1|7358	Metan1|5513	Tolin1|TINF06214-mRNA-1;Tolin1|TINF09397-mRNA-1	Ophsi1|OCS_04037	Trire2|77749	TriviGv29_8_2|79823	Beaba1|2803	Cormi1|4438	Fusgr1|7456;Fusgr1|5370	Fusox1|10217	Aspfu1|2050	Aspnid1|7589		PF01557.13|FAA_hydrolase (100.0%) - PF09298.6|FAA_hydrolase_N (96.4%)
386	Ophio5|7126	Ophun1|3959;Ophun1|5517	Hirsu2|974	OphauB2|573;OphauB2|187	OphauG2|2850;OphauG2|98	Dreco1|DCS_03968	Hirmi1|HIM_04246;Hirmi1|HIM_09783;Hirmi1|HIM_01532	Maggr1|119168	Neucr2|4600		Metac1|9623	Metan1|3410			Trire2|82626	TriviGv29_8_2|65721;TriviGv29_8_2|151139;TriviGv29_8_2|213562	Beaba1|8787;Beaba1|5272		Fusgr1|6483	Fusox1|2530	Aspfu1|2879	Aspnid1|3865	Canal1|CaO19.3120.1;Canal1|CaO19.10632.1	PF01061.19|ABC2_membrane (100.0%) - PF00005.22|ABC_tran (92.9%) - PF13304.1|AAA_21 (17.9%) - PF13191.1|AAA_16 (17.9%) - PF03193.11|DUF258 (3.6%) - PF00004.24|AAA (3.6%)
387			Hirsu2|1097;Hirsu2|11183;Hirsu2|419;Hirsu2|11184	OphauB2|1035	OphauG2|5593	Dreco1|DCS_06073;Dreco1|DCS_06770	Hirmi1|HIM_03488;Hirmi1|HIM_07530	Maggr1|118767			Metac1|9102	Metan1|9279	Tolin1|TINF02282-mRNA-1;Tolin1|TINF04831-mRNA-1;Tolin1|TINF09985-mRNA-1			TriviGv29_8_2|67729;TriviGv29_8_2|53233	Beaba1|4679;Beaba1|6034	Cormi1|1966	Fusgr1|12765	Fusox1|5837;Fusox1|16730	Aspfu1|1415	Aspnid1|5834	Canal1|CaO19.780.1;Canal1|CaO19.8402.1	PF02785.14|Biotin_carb_C (96.4%) - PF02626.10|AHS2 (96.4%) - PF02786.12|CPSase_L_D2 (96.4%) - PF02682.11|AHS1 (92.9%) - PF00289.17|CPSase_L_chain (89.3%) - PF13535.1|ATP-grasp_4 (89.3%) - PF00364.17|Biotin_lipoyl (89.3%) - PF07478.8|Dala_Dala_lig_C (75.0%) - PF01425.16|Amidase (32.1%) - PF02222.17|ATP-grasp (25.0%) - PF08443.6|RimK (10.7%) - PF13533.1|Biotin_lipoyl_2 (3.6%) - PF04082.13|Fungal_tr…
388	Ophio5|8302	Ophun1|3811	Hirsu2|9597;Hirsu2|1240	OphauB2|2347;OphauB2|7534	OphauG2|3254;OphauG2|6063	Dreco1|DCS_01185	Hirmi1|HIM_02055;Hirmi1|HIM_06492		Neucr2|7361		Metac1|1196;Metac1|603	Metan1|5934;Metan1|5541	Tolin1|TINF07355-mRNA-1;Tolin1|TINF02121-mRNA-1	Ophsi1|OCS_01795;Ophsi1|OCS_04404			Beaba1|5768	Cormi1|843	Fusgr1|2818;Fusgr1|2289	Fusox1|3652;Fusox1|13069	Aspfu1|4952	Aspnid1|3064		PF00291.20|PALP (96.4%) - PF00581.15|Rhodanese (92.9%)
389		Ophun1|4395	Hirsu2|3636;Hirsu2|8612;Hirsu2|8809	OphauB2|7438	OphauG2|1926	Dreco1|DCS_00993	Hirmi1|HIM_04888		Neucr2|10065			Metan1|3783	Tolin1|TINF00374-mRNA-1	Ophsi1|OCS_02534	Trire2|59396	TriviGv29_8_2|151523;TriviGv29_8_2|179915;TriviGv29_8_2|191940	Beaba1|2412	Cormi1|783		Fusox1|5170;Fusox1|11916	Aspfu1|5082	Aspnid1|9844	Canal1|CaO19.8476.1;Canal1|CaO19.8477.1;Canal1|CaO19.856.1;Canal1|CaO19.857.1;Canal1|CaO19.9098.1;Canal1|CaO19.1523.1	PF00743.14|FMO-like (89.3%) - PF13738.1|Pyr_redox_3 (89.3%) - PF13450.1|NAD_binding_8 (82.1%) - PF13434.1|K_oxygenase (82.1%) - NO PFAM (10.7%) - PF00172.13|Zn_clus (3.6%) - PF04082.13|Fungal_trans (3.6%)
390	Ophio5|1984	Ophun1|1265	Hirsu2|2331	OphauB2|6202	OphauG2|6712	Dreco1|DCS_02861;Dreco1|DCS_04123	Hirmi1|HIM_02828	Maggr1|117963			Metac1|4709	Metan1|4517	Tolin1|TINF02830-mRNA-1;Tolin1|TINF04900-mRNA-1;Tolin1|TINF04910-mRNA-1	Ophsi1|OCS_01330;Ophsi1|OCS_04294	Trire2|81649	TriviGv29_8_2|79786	Beaba1|7692;Beaba1|737	Cormi1|6465;Cormi1|5957	Fusgr1|9080;Fusgr1|12658;Fusgr1|2665	Fusox1|10506;Fusox1|5185;Fusox1|6020				PF00743.14|FMO-like (100.0%) - PF13738.1|Pyr_redox_3 (89.3%) - PF07992.9|Pyr_redox_2 (78.6%) - PF13434.1|K_oxygenase (75.0%) - PF13454.1|NAD_binding_9 (46.4%) - PF13450.1|NAD_binding_8 (42.9%) - PF02560.9|Cyanate_lyase (3.6%) - PF03446.10|NAD_binding_2 (3.6%)
391							Hirmi1|HIM_10036;Hirmi1|HIM_07920;Hirmi1|HIM_07756;Hirmi1|HIM_11444;Hirmi1|HIM_06532;Hirmi1|HIM_03684;Hirmi1|HIM_05607;Hirmi1|HIM_07635;Hirmi1|HIM_02930;Hirmi1|HIM_06697;Hirmi1|HIM_07697;Hirmi1|HIM_06253;Hirmi1|HIM_10720;Hirmi1|HIM_11998;Hirmi1|HIM_09966;Hirmi1|HIM_12658;Hirmi1|HIM_08646;Hirmi1|HIM_11542;Hirmi1|HIM_12547;Hirmi1|HIM_00802;Hirmi1|HIM_10383;Hirmi1|HIM_11707;Hirmi1|HIM_10247;Hirmi1|H…																	PF03221.11|HTH_Tnp_Tc5 (96.4%) - PF03184.14|DDE_1 (32.1%) - NO PFAM (3.6%)
392	Ophio5|2916	Ophun1|4746	Hirsu2|7902	OphauB2|4862	OphauG2|5745		Hirmi1|HIM_10653;Hirmi1|HIM_12558;Hirmi1|HIM_06653;Hirmi1|HIM_06770	Maggr1|114142	Neucr2|6794	Clapu1|CPUR_06245	Metac1|4938	Metan1|3214	Tolin1|TINF03645-mRNA-1	Ophsi1|OCS_00827	Trire2|69141	TriviGv29_8_2|208363	Beaba1|3321	Cormi1|9583	Fusgr1|12000;Fusgr1|2333	Fusox1|13108;Fusox1|14281	Aspfu1|941	Aspnid1|5490	Canal1|CaO19.7910.1;Canal1|CaO19.278.1	PF01490.13|Aa_trans (96.4%) - NO PFAM (3.6%)
393	Ophio5|3917	Ophun1|1782	Hirsu2|5103	OphauB2|4966	OphauG2|1793	Dreco1|DCS_01514	Hirmi1|HIM_10941;Hirmi1|HIM_02264	Maggr1|120593	Neucr2|9226;Neucr2|9227	Clapu1|CPUR_07129	Metac1|3864	Metan1|2951	Tolin1|TINF03509-mRNA-1	Ophsi1|OCS_02239	Trire2|74502	TriviGv29_8_2|175915	Beaba1|4731	Cormi1|9129	Fusgr1|11525	Fusox1|14718	Aspfu1|5777	Aspnid1|10236	Canal1|CaO19.6518.1;Canal1|CaO19.13487.1;Canal1|CaO19.13871.1;Canal1|CaO19.6066.1	PF00171.17|Aldedh (100.0%) - PF05893.9|LuxC (14.3%) - PF10213.4|MRP-S28 (3.6%)
394	Ophio5|8329	Ophun1|4817	Hirsu2|3480;Hirsu2|8260	OphauB2|1463	OphauG2|876		Hirmi1|HIM_11338;Hirmi1|HIM_11411;Hirmi1|HIM_12166;Hirmi1|HIM_12532				Metac1|7921	Metan1|1254	Tolin1|TINF01774-mRNA-1	Ophsi1|OCS_02333	Trire2|53858;Trire2|63107;Trire2|69483	TriviGv29_8_2|160419;TriviGv29_8_2|191995;TriviGv29_8_2|49737;TriviGv29_8_2|164148	Beaba1|9902	Cormi1|4630	Fusgr1|8922;Fusgr1|10374;Fusgr1|4434	Fusox1|2906	Aspfu1|7201			NO PFAM (96.4%) - PF13358.1|DDE_3 (3.6%)
395	Ophio5|5466	Ophun1|6011	Hirsu2|2396	OphauB2|7943	OphauG2|5948	Dreco1|DCS_04825	Hirmi1|HIM_01725;Hirmi1|HIM_00772	Maggr1|111881	Neucr2|4730	Clapu1|CPUR_04765	Metac1|3154;Metac1|6966	Metan1|5824;Metan1|6768	Tolin1|TINF06991-mRNA-1	Ophsi1|OCS_05504	Trire2|102700	TriviGv29_8_2|30887	Beaba1|4137	Cormi1|2620;Cormi1|4673	Fusgr1|8043	Fusox1|7248	Aspfu1|6392	Aspnid1|962	Canal1|CaO19.8067.1;Canal1|CaO19.437.1	PF00587.20|tRNA-synt_2b (100.0%) - PF03129.15|HGTP_anticodon (96.4%) - PF00696.23|AA_kinase (3.6%) - PF01472.15|PUA (3.6%)
396	Ophio5|509	Ophun1|2532	Hirsu2|9147	OphauB2|6648	OphauG2|4128	Dreco1|DCS_00058	Hirmi1|HIM_02135;Hirmi1|HIM_09105;Hirmi1|HIM_07851	Maggr1|110615	Neucr2|8556;Neucr2|9739	Clapu1|CPUR_02338	Metac1|6838;Metac1|7530	Metan1|908	Tolin1|TINF09773-mRNA-1	Ophsi1|OCS_05435;Ophsi1|OCS_00881	Trire2|121416;Trire2|122324;Trire2|107856	TriviGv29_8_2|227972;TriviGv29_8_2|155459	Beaba1|3935				Aspfu1|9318;Aspfu1|3317	Aspnid1|8261		PF01284.18|MARVEL (75.0%) - NO PFAM (25.0%)
397			Hirsu2|8190			Dreco1|DCS_00079	Hirmi1|HIM_02938;Hirmi1|HIM_05826	Maggr1|112170;Maggr1|111245	Neucr2|3589;Neucr2|5172		Metac1|2207	Metan1|8317;Metan1|6560;Metan1|1351	Tolin1|TINF00853-mRNA-1;Tolin1|TINF04694-mRNA-1	Ophsi1|OCS_04475;Ophsi1|OCS_05079	Trire2|78223	TriviGv29_8_2|181847	Beaba1|8784	Cormi1|3048	Fusgr1|2002;Fusgr1|12621	Fusox1|10441	Aspfu1|6039	Aspnid1|7480;Aspnid1|9587;Aspnid1|7749;Aspnid1|4860		PF00067.17|p450 (100.0%)
398	Ophio5|1665	Ophun1|3625	Hirsu2|8086	OphauB2|1814	OphauG2|6009	Dreco1|DCS_04958;Dreco1|DCS_07060	Hirmi1|HIM_05276;Hirmi1|HIM_09746;Hirmi1|HIM_05989	Maggr1|115644	Neucr2|9367	Clapu1|CPUR_08450	Metac1|2745	Metan1|2062	Tolin1|TINF08934-mRNA-1;Tolin1|TINF02237-mRNA-1	Ophsi1|OCS_05475	Trire2|65406	TriviGv29_8_2|110754	Beaba1|6224;Beaba1|2446	Cormi1|3994;Cormi1|2103	Fusgr1|6682;Fusgr1|10757	Fusox1|15380;Fusox1|2034				PF00722.16|Glyco_hydro_16 (100.0%)
399	Ophio5|5492	Ophun1|2603	Hirsu2|3768	OphauB2|873	OphauG2|5715	Dreco1|DCS_01783	Hirmi1|HIM_03833	Maggr1|111231	Neucr2|9314;Neucr2|9315;Neucr2|9316;Neucr2|9317	Clapu1|CPUR_04197	Metac1|3391	Metan1|1991	Tolin1|TINF09145-mRNA-1	Ophsi1|OCS_01447	Trire2|2759	TriviGv29_8_2|78510	Beaba1|3558	Cormi1|360	Fusgr1|10700	Fusox1|15429;Fusox1|15430	Aspfu1|7961	Aspnid1|7428	Canal1|CaO19.3237.1;Canal1|CaO19.10747.1	PF00632.20|HECT (96.4%) - NO PFAM (3.6%)
400	Ophio5|8453	Ophun1|4691	Hirsu2|1231	OphauB2|7978	OphauG2|3937	Dreco1|DCS_06223	Hirmi1|HIM_01205	Maggr1|112527	Neucr2|9970;Neucr2|9972;Neucr2|9973	Clapu1|CPUR_08075	Metac1|1696	Metan1|5497	Tolin1|TINF09616-mRNA-1	Ophsi1|OCS_01016	Trire2|35316	TriviGv29_8_2|112554	Beaba1|8307	Cormi1|171	Fusgr1|12173	Fusox1|14151	Aspfu1|5546	Aspnid1|10251	Canal1|CaO19.642.1;Canal1|CaO19.8256.1;Canal1|CaO19.12627.1;Canal1|CaO19.5160.1	PF04499.10|SAPS (100.0%)
401	Ophio5|2132	Ophun1|2990	Hirsu2|7429	OphauB2|6945;OphauB2|3517	OphauG2|3595;OphauG2|635	Dreco1|DCS_01361	Hirmi1|HIM_01909		Neucr2|1673;Neucr2|1674		Metac1|4770;Metac1|9161	Metan1|2332;Metan1|8544	Tolin1|TINF08828-mRNA-1;Tolin1|TINF07559-mRNA-1	Ophsi1|OCS_01337	Trire2|106885	TriviGv29_8_2|178831	Beaba1|5669	Cormi1|5277	Fusgr1|12722	Fusox1|5882;Fusox1|5966;Fusox1|13850	Aspfu1|9052	Aspnid1|4831		PF02771.11|Acyl-CoA_dh_N (100.0%) - PF02770.14|Acyl-CoA_dh_M (100.0%) - PF08028.6|Acyl-CoA_dh_2 (100.0%) - PF00441.19|Acyl-CoA_dh_1 (100.0%)
402	Ophio5|6450	Ophun1|1752	Hirsu2|248	OphauB2|2817	OphauG2|2791	Dreco1|DCS_04906	Hirmi1|HIM_05737	Maggr1|114592	Neucr2|2143;Neucr2|2144;Neucr2|2145	Clapu1|CPUR_04726	Metac1|4870	Metan1|857	Tolin1|TINF00237-mRNA-1	Ophsi1|OCS_05752	Trire2|109787	TriviGv29_8_2|65978	Beaba1|2329	Cormi1|3417	Fusgr1|9537	Fusox1|10773	Aspfu1|1862	Aspnid1|551	Canal1|CaO19.10917.1;Canal1|CaO19.3414.1;Canal1|CaO19.6489.1;Canal1|CaO19.13842.1	PF06687.7|SUR7 (100.0%) - PF07062.7|Clc-like (10.7%)
403	Ophio5|2331	Ophun1|5437	Hirsu2|8714	OphauB2|5720	OphauG2|7191	Dreco1|DCS_01062	Hirmi1|HIM_01535	Maggr1|117227	Neucr2|220;Neucr2|221	Clapu1|CPUR_00519	Metac1|853	Metan1|7387	Tolin1|TINF00322-mRNA-1	Ophsi1|OCS_03707	Trire2|22667	TriviGv29_8_2|76779	Beaba1|6772	Cormi1|3293	Fusgr1|9643	Fusox1|11084	Aspfu1|7367	Aspnid1|1158	Canal1|CaO19.8106.1;Canal1|CaO19.475.1;Canal1|CaO19.379.1;Canal1|CaO19.476.1;Canal1|CaO19.8107.1	PF12333.3|Ipi1_N (92.9%) - NO PFAM (7.1%)
404	Ophio5|1610	Ophun1|3727	Hirsu2|3591;Hirsu2|3590	OphauB2|6261	OphauG2|4176	Dreco1|DCS_05432	Hirmi1|HIM_01580	Maggr1|120494	Neucr2|3500;Neucr2|3501	Clapu1|CPUR_00822	Metac1|1832	Metan1|5363	Tolin1|TINF01698-mRNA-1	Ophsi1|OCS_05603	Trire2|67130	TriviGv29_8_2|43582	Beaba1|1232	Cormi1|1531	Fusgr1|3659	Fusox1|8340	Aspfu1|5171	Aspnid1|781	Canal1|CaO19.6865.1;Canal1|CaO19.1222.1;Canal1|CaO19.14155.1;Canal1|CaO19.2631.1	PF04762.7|IKI3 (96.4%) - NO PFAM (3.6%)
405	Ophio5|2093	Ophun1|1633	Hirsu2|5201	OphauB2|1144	OphauG2|2218	Dreco1|DCS_07241	Hirmi1|HIM_00116	Maggr1|112396	Neucr2|3767;Neucr2|3768;Neucr2|3769	Clapu1|CPUR_00299	Metac1|3648	Metan1|2540	Tolin1|TINF08408-mRNA-1	Ophsi1|OCS_05987	Trire2|3949	TriviGv29_8_2|56413	Beaba1|8579	Cormi1|236	Fusgr1|6974	Fusox1|16806	Aspfu1|401	Aspnid1|6293	Canal1|CaO19.815.1;Canal1|CaO19.816.1;Canal1|CaO19.8435.1;Canal1|CaO19.8436.1	PF06920.8|Ded_cyto (100.0%) - PF14429.1|DOCK-C2 (85.7%) - PF00018.23|SH3_1 (53.6%)
406	Ophio5|5220	Ophun1|5290	Hirsu2|7433	OphauB2|2272	OphauG2|898	Dreco1|DCS_05604	Hirmi1|HIM_02413	Maggr1|113083	Neucr2|6400;Neucr2|6401	Clapu1|CPUR_04422	Metac1|3057	Metan1|4125	Tolin1|TINF07346-mRNA-1	Ophsi1|OCS_03108	Trire2|56772	TriviGv29_8_2|182873	Beaba1|7104	Cormi1|3849	Fusgr1|713	Fusox1|450	Aspfu1|4203	Aspnid1|190	Canal1|CaO19.13275.1;Canal1|CaO19.5853.1;Canal1|CaO19.3519.1;Canal1|CaO19.10577.1;Canal1|CaO19.3059.1	PF00382.14|TFIIB (100.0%) - PF08271.7|TF_Zn_Ribbon (92.9%)
407	Ophio5|7509	Ophun1|2718	Hirsu2|8087	OphauB2|1807	OphauG2|6318	Dreco1|DCS_07066	Hirmi1|HIM_09459	Maggr1|120466	Neucr2|6458;Neucr2|6459	Clapu1|CPUR_03910;Clapu1|CPUR_08436	Metac1|2753	Metan1|2053	Tolin1|TINF09247-mRNA-1	Ophsi1|OCS_02344	Trire2|22826	TriviGv29_8_2|146596	Beaba1|5344	Cormi1|4653	Fusgr1|10769	Fusox1|15369	Aspfu1|5526	Aspnid1|7667	Canal1|CaO19.9148.1;Canal1|CaO19.1575.1;Canal1|CaO19.12081.1;Canal1|CaO19.4611.1	PF13793.1|Pribosyltran_N (100.0%) - PF00156.22|Pribosyltran (100.0%) - PF14572.1|Pribosyl_synth (100.0%)
408	Ophio5|1807	Ophun1|2818	Hirsu2|5928	OphauB2|6850	OphauG2|3082;OphauG2|5250	Dreco1|DCS_02014	Hirmi1|HIM_10362	Maggr1|111034	Neucr2|8020;Neucr2|8021	Clapu1|CPUR_08525	Metac1|8736	Metan1|1336	Tolin1|TINF03894-mRNA-1	Ophsi1|OCS_05520	Trire2|77279	TriviGv29_8_2|48052	Beaba1|3698	Cormi1|9391	Fusgr1|10428	Fusox1|10008;Fusox1|11410;Fusox1|2297	Aspfu1|7075	Aspnid1|4933	Canal1|CaO19.13191.1;Canal1|CaO19.5768.1	PF00571.23|CBS (92.9%) - NO PFAM (7.1%)
409	Ophio5|5179	Ophun1|7021	Hirsu2|7078	OphauB2|3529	OphauG2|2698	Dreco1|DCS_05685	Hirmi1|HIM_06420	Maggr1|111059	Neucr2|8167;Neucr2|8168	Clapu1|CPUR_01270	Metac1|5223	Metan1|7556	Tolin1|TINF05468-mRNA-1	Ophsi1|OCS_02989	Trire2|44504	TriviGv29_8_2|185456	Beaba1|4860;Beaba1|1464	Cormi1|3775;Cormi1|5355	Fusgr1|8495	Fusox1|6960;Fusox1|13323	Aspfu1|7642	Aspnid1|4587	Canal1|CaO19.12474.1;Canal1|CaO19.5007.1	PF00022.14|Actin (100.0%)
410	Ophio5|7756	Ophun1|5542	Hirsu2|1308	OphauB2|2633	OphauG2|7072	Dreco1|DCS_02197	Hirmi1|HIM_06885	Maggr1|110716	Neucr2|8893;Neucr2|8894	Clapu1|CPUR_04178	Metac1|3367	Metan1|1968	Tolin1|TINF08896-mRNA-1		Trire2|81457	TriviGv29_8_2|85612	Beaba1|5869	Cormi1|2904	Fusgr1|7420	Fusox1|6204;Fusox1|6255;Fusox1|8451;Fusox1|13571;Fusox1|1408	Aspfu1|5571	Aspnid1|10281	Canal1|CaO19.9728.1;Canal1|CaO19.2182.1	PF11919.3|DUF3437 (96.4%) - NO PFAM (3.6%)
411	Ophio5|8412	Ophun1|6667	Hirsu2|10939	OphauB2|1306	OphauG2|5661		Hirmi1|HIM_03105	Maggr1|115576	Neucr2|384	Clapu1|CPUR_00125;Clapu1|CPUR_04145	Metac1|6974;Metac1|4913	Metan1|6756;Metan1|7447	Tolin1|TINF04459-mRNA-1	Ophsi1|OCS_03204	Trire2|22694	TriviGv29_8_2|31969	Beaba1|2030	Cormi1|7132	Fusgr1|3310;Fusgr1|852	Fusox1|1370;Fusox1|1044	Aspfu1|336	Aspnid1|2057	Canal1|CaO19.10563.1;Canal1|CaO19.3045.1	PF00171.17|Aldedh (100.0%) - PF07368.6|DUF1487 (10.7%) - PF05893.9|LuxC (10.7%)
412			Hirsu2|3352	OphauB2|730	OphauG2|4243	Dreco1|DCS_04016	Hirmi1|HIM_06360		Neucr2|4608	Clapu1|CPUR_02803;Clapu1|CPUR_02804;Clapu1|CPUR_08544	Metac1|4082	Metan1|10361;Metan1|1465	Tolin1|TINF02261-mRNA-1	Ophsi1|OCS_04035	Trire2|108317;Trire2|66854;Trire2|76910	TriviGv29_8_2|71305;TriviGv29_8_2|195286;TriviGv29_8_2|195929	Beaba1|4921;Beaba1|2761	Cormi1|3471	Fusgr1|241;Fusgr1|10665	Fusox1|15464	Aspfu1|8083;Aspfu1|3421			PF07690.11|MFS_1 (96.4%) - PF13347.1|MFS_2 (7.1%) - NO PFAM (3.6%) - PF00083.19|Sugar_tr (3.6%)
413	Ophio5|1267	Ophun1|1836	Hirsu2|5307	OphauB2|1335	OphauG2|6759	Dreco1|DCS_06246	Hirmi1|HIM_01168	Maggr1|112793	Neucr2|8933	Clapu1|CPUR_03117;Clapu1|CPUR_03118	Metac1|1726	Metan1|5466		Ophsi1|OCS_00635	Trire2|65153	TriviGv29_8_2|89841	Beaba1|9481	Cormi1|8575	Fusgr1|8866;Fusgr1|12122;Fusgr1|13033	Fusox1|12737;Fusox1|14190;Fusox1|8813	Aspfu1|4756	Aspnid1|8887	Canal1|CaO19.12151.1;Canal1|CaO19.4682.1	PF00083.19|Sugar_tr (100.0%) - PF07690.11|MFS_1 (85.7%)
414	Ophio5|1577	Ophun1|1992	Hirsu2|1292	OphauB2|6819	OphauG2|2612	Dreco1|DCS_02839	Hirmi1|HIM_08791	Maggr1|114440	Neucr2|10512	Clapu1|CPUR_04030;Clapu1|CPUR_04032;Clapu1|CPUR_07817	Metac1|6628	Metan1|7889	Tolin1|TINF01603-mRNA-1	Ophsi1|OCS_05725	Trire2|45250	TriviGv29_8_2|83084	Beaba1|5769	Cormi1|6847	Fusgr1|6714	Fusox1|2059	Aspfu1|1118	Aspnid1|5673	Canal1|CaO19.7765.1;Canal1|CaO19.118.1;Canal1|CaO19.12399.1;Canal1|CaO19.4933.1	PF00487.19|FA_desaturase (100.0%) - PF11960.3|DUF3474 (78.6%)
415	Ophio5|2193	Ophun1|1058	Hirsu2|6911	OphauB2|927	OphauG2|4260	Dreco1|DCS_06838	Hirmi1|HIM_05940	Maggr1|115214;Maggr1|116195	Neucr2|8632	Clapu1|CPUR_04213;Clapu1|CPUR_04572	Metac1|3409;Metac1|9392	Metan1|2006;Metan1|8798	Tolin1|TINF09051-mRNA-1	Ophsi1|OCS_03934	Trire2|45717	TriviGv29_8_2|78530	Beaba1|9129	Cormi1|8709	Fusgr1|4175;Fusgr1|4159	Fusox1|4964;Fusox1|4996	Aspfu1|1321	Aspnid1|5943		PF01532.15|Glyco_hydro_47 (100.0%)
416	Ophio5|4100	Ophun1|879	Hirsu2|3373		OphauG2|6901	Dreco1|DCS_00804	Hirmi1|HIM_04809	Maggr1|113736	Neucr2|7739	Clapu1|CPUR_06158;Clapu1|CPUR_06823;Clapu1|CPUR_06810;Clapu1|CPUR_06811;Clapu1|CPUR_06822;Clapu1|CPUR_06812;Clapu1|CPUR_06820	Metac1|6449	Metan1|3655	Tolin1|TINF01180-mRNA-1	Ophsi1|OCS_04024	Trire2|34221	TriviGv29_8_2|19767	Beaba1|7259		Fusgr1|2193	Fusox1|9216;Fusox1|9826;Fusox1|12966	Aspfu1|297	Aspnid1|6506		PF13921.1|Myb_DNA-bind_6 (96.4%) - PF00249.26|Myb_DNA-binding (96.4%) - NO PFAM (3.6%)
417	Ophio5|683	Ophun1|5855	Hirsu2|6066	OphauB2|5849	OphauG2|6942	Dreco1|DCS_03795	Hirmi1|HIM_00359	Maggr1|111022	Neucr2|7339	Clapu1|CPUR_06700;Clapu1|CPUR_06703;Clapu1|CPUR_06702;Clapu1|CPUR_08819;Clapu1|CPUR_06701;Clapu1|CPUR_08821	Metac1|475	Metan1|7329	Tolin1|TINF05599-mRNA-1		Trire2|31075	TriviGv29_8_2|215132	Beaba1|4744	Cormi1|9120	Fusgr1|8551	Fusox1|6920	Aspfu1|6191	Aspnid1|1618	Canal1|CaO19.6625.1;Canal1|CaO19.13946.1	PF00956.13|NAP (100.0%)
418	Ophio5|105	Ophun1|5773	Hirsu2|9485;Hirsu2|4122				Hirmi1|HIM_05108	Maggr1|117721;Maggr1|114759;Maggr1|110492	Neucr2|10600	Clapu1|CPUR_07423;Clapu1|CPUR_07424;Clapu1|CPUR_07427	Metac1|5716	Metan1|10022;Metan1|8673		Ophsi1|OCS_04034;Ophsi1|OCS_03371			Beaba1|4659		Fusgr1|13068;Fusgr1|3211;Fusgr1|4799;Fusgr1|2281	Fusox1|13060;Fusox1|10439	Aspfu1|3374	Aspnid1|5360;Aspnid1|10607;Aspnid1|1334		PF00264.15|Tyrosinase (100.0%)
419	Ophio5|4451	Ophun1|4948	Hirsu2|7506	OphauB2|5523	OphauG2|3279	Dreco1|DCS_05071	Hirmi1|HIM_00923	Maggr1|111336	Neucr2|5488	Clapu1|CPUR_02761	Metac1|4248;Metac1|8908	Metan1|9698;Metan1|2761	Tolin1|TINF02168-mRNA-1;Tolin1|TINF03838-mRNA-1	Ophsi1|OCS_01679;Ophsi1|OCS_02664	Trire2|22804	TriviGv29_8_2|81025	Beaba1|6279	Cormi1|5640;Cormi1|5656	Fusgr1|2922	Fusox1|3720	Aspfu1|1822	Aspnid1|8500	Canal1|CaO19.7064.1	PF00749.16|tRNA-synt_1c (100.0%) - PF03950.13|tRNA-synt_1c_C (100.0%) - PF04558.10|tRNA_synt_1c_R1 (3.6%) - PF04557.10|tRNA_synt_1c_R2 (3.6%)
420	Ophio5|4550	Ophun1|191	Hirsu2|4010	OphauB2|8168	OphauG2|5773	Dreco1|DCS_08013	Hirmi1|HIM_08607	Maggr1|112330	Neucr2|2681	Clapu1|CPUR_08251	Metac1|5631;Metac1|8748	Metan1|2692;Metan1|3284	Tolin1|TINF04047-mRNA-1;Tolin1|TINF04734-mRNA-1	Ophsi1|OCS_04740	Trire2|5227	TriviGv29_8_2|50131	Beaba1|2891;Beaba1|10337	Cormi1|7445	Fusgr1|12989	Fusox1|5634	Aspfu1|1238	Aspnid1|6036	Canal1|CaO19.9685.1;Canal1|CaO19.2138.1	PF08264.8|Anticodon_1 (100.0%) - PF00133.17|tRNA-synt_1 (100.0%) - PF09334.6|tRNA-synt_1g (96.4%) - PF01406.14|tRNA-synt_1e (3.6%)
421		Ophun1|4506	Hirsu2|361	OphauB2|276;OphauB2|1941;OphauB2|4675	OphauG2|6027	Dreco1|DCS_06415	Hirmi1|HIM_07001	Maggr1|113960	Neucr2|9188		Metac1|8008;Metac1|9145	Metan1|5451;Metan1|7954	Tolin1|TINF08656-mRNA-1;Tolin1|TINF09880-mRNA-1;Tolin1|TINF08110-mRNA-1		Trire2|105247;Trire2|111121	TriviGv29_8_2|193306;TriviGv29_8_2|147072;TriviGv29_8_2|225834;TriviGv29_8_2|52507;TriviGv29_8_2|48872			Fusgr1|10101	Fusox1|9544;Fusox1|6559;Fusox1|6355				PF00135.23|COesterase (89.3%) - PF07859.8|Abhydrolase_3 (50.0%) - PF09458.5|H_lectin (10.7%) - PF01400.19|Astacin (7.1%) - PF03650.8|MPC (3.6%) - NO PFAM (3.6%)
422	Ophio5|2650	Ophun1|1934	Hirsu2|5946	OphauB2|7546	OphauG2|4116	Dreco1|DCS_05943	Hirmi1|HIM_05353	Maggr1|116287	Neucr2|8122	Clapu1|CPUR_02588	Metac1|2863	Metan1|10223;Metan1|8069	Tolin1|TINF04061-mRNA-1	Ophsi1|OCS_01928	Trire2|5645;Trire2|5337	TriviGv29_8_2|31658;TriviGv29_8_2|64824	Beaba1|5887	Cormi1|5561;Cormi1|9556	Fusgr1|3435	Fusox1|8133	Aspfu1|5785	Aspnid1|10221	Canal1|CaO19.8905.1;Canal1|CaO19.1325.1	PF01019.16|G_glu_transpept (100.0%) - PF07690.11|MFS_1 (3.6%) - PF02441.14|Flavoprotein (3.6%) - PF12697.2|Abhydrolase_6 (3.6%) - PF05577.7|Peptidase_S28 (3.6%) - PF00083.19|Sugar_tr (3.6%)
423	Ophio5|4022	Ophun1|2790	Hirsu2|6169	OphauB2|6393	OphauG2|7884	Dreco1|DCS_01653	Hirmi1|HIM_03765	Maggr1|115242	Neucr2|8302	Clapu1|CPUR_02601	Metac1|7036	Metan1|3104;Metan1|8355	Tolin1|TINF03663-mRNA-1	Ophsi1|OCS_01308	Trire2|3049;Trire2|81804	TriviGv29_8_2|85438;TriviGv29_8_2|192745	Beaba1|3592	Cormi1|8494	Fusgr1|11936	Fusox1|14339	Aspfu1|5150;Aspfu1|9193	Aspnid1|792	Canal1|CaO19.8802.1;Canal1|CaO19.1214.1	PF00557.19|Peptidase_M24 (100.0%) - PF12697.2|Abhydrolase_6 (3.6%) - PF12695.2|Abhydrolase_5 (3.6%)
424	Ophio5|7305	Ophun1|2618	Hirsu2|965	OphauB2|544	OphauG2|3200	Dreco1|DCS_04426	Hirmi1|HIM_07832	Maggr1|112181	Neucr2|6411	Clapu1|CPUR_07417	Metac1|281;Metac1|7923	Metan1|8218;Metan1|1252	Tolin1|TINF05820-mRNA-1	Ophsi1|OCS_05684	Trire2|111799;Trire2|122015	TriviGv29_8_2|181871;TriviGv29_8_2|231045	Beaba1|2143	Cormi1|9267	Fusgr1|6785	Fusox1|16605	Aspfu1|2553	Aspnid1|4318	Canal1|CaO19.8029.1;Canal1|CaO19.399.1	PF00069.20|Pkinase (100.0%) - PF07714.12|Pkinase_Tyr (100.0%) - PF00433.19|Pkinase_C (96.4%)
425						Dreco1|DCS_05929	Hirmi1|HIM_08450	Maggr1|111684;Maggr1|120837	Neucr2|5230	Clapu1|CPUR_07532	Metac1|4552	Metan1|7924	Tolin1|TINF05362-mRNA-1;Tolin1|TINF09888-mRNA-1	Ophsi1|OCS_01612;Ophsi1|OCS_02736	Trire2|73623;Trire2|39535	TriviGv29_8_2|223757	Beaba1|195	Cormi1|6196	Fusgr1|4456;Fusgr1|11948	Fusox1|12112;Fusox1|13499;Fusox1|2938	Aspfu1|2148;Aspfu1|3413	Aspnid1|1324;Aspnid1|6219;Aspnid1|7830;Aspnid1|2762		PF01494.14|FAD_binding_3 (96.4%) - PF13450.1|NAD_binding_8 (17.9%) - PF13454.1|NAD_binding_9 (10.7%) - PF08491.5|SE (7.1%) - PF01266.19|DAO (7.1%) - PF00890.19|FAD_binding_2 (3.6%) - PF00070.22|Pyr_redox (3.6%) - PF13738.1|Pyr_redox_3 (3.6%)
426	Ophio5|8591	Ophun1|1839	Hirsu2|8917	OphauB2|4670	OphauG2|478	Dreco1|DCS_04728	Hirmi1|HIM_02449	Maggr1|119713	Neucr2|2533	Clapu1|CPUR_08610	Metac1|3793	Metan1|4218	Tolin1|TINF07348-mRNA-1	Ophsi1|OCS_06486	Trire2|112126;Trire2|54525	TriviGv29_8_2|215959;TriviGv29_8_2|29930	Beaba1|9730	Cormi1|6275	Fusgr1|2097;Fusgr1|591	Fusox1|563;Fusox1|13284	Aspfu1|5716	Aspnid1|2586	Canal1|CaO19.742.1;Canal1|CaO19.8361.1	PF00171.17|Aldedh (100.0%)
427	Ophio5|8048	Ophun1|5957	Hirsu2|4302	OphauB2|5355		Dreco1|DCS_04309;Dreco1|DCS_02981	Hirmi1|HIM_07406	Maggr1|114419		Clapu1|CPUR_05983	Metac1|7702;Metac1|4022	Metan1|5268;Metan1|6685	Tolin1|TINF04217-mRNA-1		Trire2|69574;Trire2|109211	TriviGv29_8_2|156087;TriviGv29_8_2|49690;TriviGv29_8_2|51049	Beaba1|6339;Beaba1|4394	Cormi1|2881;Cormi1|6981	Fusgr1|4194;Fusgr1|5188	Fusox1|5176;Fusox1|14985		Aspnid1|6380		PF07690.11|MFS_1 (92.9%) - NO PFAM (7.1%)
428	Ophio5|2678		Hirsu2|10629	OphauB2|1744	OphauG2|3092	Dreco1|DCS_03169;Dreco1|DCS_04516	Hirmi1|HIM_03828	Maggr1|112526	Neucr2|606	Clapu1|CPUR_02779	Metac1|4050	Metan1|1431	Tolin1|TINF05278-mRNA-1	Ophsi1|OCS_00561	Trire2|45343	TriviGv29_8_2|194498;TriviGv29_8_2|47474	Beaba1|6586	Cormi1|7951	Fusgr1|7603	Fusox1|7770;Fusox1|1350	Aspfu1|546;Aspfu1|1472;Aspfu1|7266	Aspnid1|1999	Canal1|CaO19.3122.1;Canal1|CaO19.10634.1	PF01758.11|SBF (100.0%) - PF13593.1|DUF4137 (3.6%)
429	Ophio5|7461	Ophun1|6026	Hirsu2|6177	OphauB2|3273	OphauG2|4350	Dreco1|DCS_07699	Hirmi1|HIM_00258	Maggr1|115111	Neucr2|3470	Clapu1|CPUR_05374	Metac1|9504	Metan1|1177	Tolin1|TINF03257-mRNA-1	Ophsi1|OCS_03793	Trire2|1885	TriviGv29_8_2|54436	Beaba1|2195	Cormi1|8787	Fusgr1|7267;Fusgr1|13218	Fusox1|6789;Fusox1|17109	Aspfu1|3328;Aspfu1|1699	Aspnid1|2742;Aspnid1|6988	Canal1|CaO19.9287.1;Canal1|CaO19.1719.1	PF00723.16|Glyco_hydro_15 (96.4%) - PF00686.14|CBM_20 (92.9%)
430	Ophio5|2902	Ophun1|7218	Hirsu2|8381	OphauB2|4321	OphauG2|3754	Dreco1|DCS_05557	Hirmi1|HIM_02370	Maggr1|112894	Neucr2|2577	Clapu1|CPUR_05245	Metac1|3019	Metan1|4165	Tolin1|TINF07166-mRNA-1	Ophsi1|OCS_02023	Trire2|102458	TriviGv29_8_2|212358	Beaba1|7971	Cormi1|6256	Fusgr1|660	Fusox1|502;Fusox1|9107;Fusox1|9313;Fusox1|9934;Fusox1|13681	Aspfu1|2118	Aspnid1|7799	Canal1|CaO19.12795.1;Canal1|CaO19.5335.1	PF00270.24|DEAD (96.4%) - PF09382.5|RQC (92.9%) - PF00271.26|Helicase_C (92.9%) - PF00570.18|HRDC (35.7%) - PF11408.3|Helicase_Sgs1 (7.1%) - PF04851.10|ResIII (7.1%) - PF00176.18|SNF2_N (3.6%) - PF00023.25|Ank (3.6%) - PF12796.2|Ank_2 (3.6%) - NO PFAM (3.6%)
431	Ophio5|1320	Ophun1|3646	Hirsu2|7199	OphauB2|4261	OphauG2|5129	Dreco1|DCS_04075	Hirmi1|HIM_02914	Maggr1|113562	Neucr2|8103	Clapu1|CPUR_05695	Metac1|8838	Metan1|3306	Tolin1|TINF02844-mRNA-1	Ophsi1|OCS_03817	Trire2|66280	TriviGv29_8_2|132245	Beaba1|4770	Cormi1|9124	Fusgr1|2119	Fusox1|6199;Fusox1|6250;Fusox1|8456;Fusox1|8662;Fusox1|13037;Fusox1|13576;Fusox1|8670	Aspfu1|2860	Aspnid1|8183		NO PFAM (85.7%) - PF08241.7|Methyltransf_11 (14.3%)
432	Ophio5|7867	Ophun1|7278	Hirsu2|10660	OphauB2|1341	OphauG2|6584	Dreco1|DCS_01346	Hirmi1|HIM_07718		Neucr2|4645	Clapu1|CPUR_05574	Metac1|415	Metan1|6065	Tolin1|TINF09761-mRNA-1	Ophsi1|OCS_01140		TriviGv29_8_2|64521	Beaba1|913	Cormi1|2795	Fusgr1|7687	Fusox1|6216;Fusox1|6267;Fusox1|7681;Fusox1|8439;Fusox1|13559;Fusox1|8602;Fusox1|8739;Fusox1|11596;Fusox1|11802;Fusox1|16410;Fusox1|8685				NO PFAM (100.0%)
433	Ophio5|4598	Ophun1|7125	Hirsu2|1545	OphauB2|5276	OphauG2|3601	Dreco1|DCS_01533	Hirmi1|HIM_06799	Maggr1|120333	Neucr2|7774	Clapu1|CPUR_07884	Metac1|3843	Metan1|2973	Tolin1|TINF03821-mRNA-1	Ophsi1|OCS_05283	Trire2|53443	TriviGv29_8_2|125827	Beaba1|4814	Cormi1|9099	Fusgr1|11736	Fusox1|8626;Fusox1|9382;Fusox1|11817;Fusox1|14520;Fusox1|16026;Fusox1|16211;Fusox1|17610	Aspfu1|4528	Aspnid1|8929		PF08202.6|MIS13 (100.0%) - PF00170.16|bZIP_1 (3.6%) - PF07716.10|bZIP_2 (3.6%)
434	Ophio5|6508	Ophun1|2653	Hirsu2|7128	OphauB2|2390	OphauG2|133	Dreco1|DCS_02223;Dreco1|DCS_01375	Hirmi1|HIM_08880	Maggr1|117987;Maggr1|113382	Neucr2|6896	Clapu1|CPUR_07112	Metac1|9448		Tolin1|TINF09235-mRNA-1	Ophsi1|OCS_04630	Trire2|64925	TriviGv29_8_2|158945	Beaba1|2189;Beaba1|7990	Cormi1|8794;Cormi1|9244	Fusgr1|4297	Fusox1|12401;Fusox1|12403	Aspfu1|7635	Aspnid1|4580	Canal1|CaO19.11558.1;Canal1|CaO19.4077.1	PF04488.10|Gly_transf_sug (96.4%) - NO PFAM (3.6%)
435						Dreco1|DCS_01543	Hirmi1|HIM_04038	Maggr1|114219	Neucr2|9343		Metac1|3611	Metan1|2576	Tolin1|TINF08375-mRNA-1		Trire2|39221;Trire2|44306	TriviGv29_8_2|232639;TriviGv29_8_2|152163;TriviGv29_8_2|213704	Beaba1|9361;Beaba1|8290	Cormi1|202;Cormi1|9014;Cormi1|8065	Fusgr1|12784;Fusgr1|3503;Fusgr1|264	Fusox1|9560;Fusox1|1231;Fusox1|5820	Aspfu1|2574;Aspfu1|3371;Aspfu1|9618	Aspnid1|2769;Aspnid1|1542		PF00172.13|Zn_clus (75.0%) - NO PFAM (21.4%) - PF11951.3|Fungal_trans_2 (7.1%)
436	Ophio5|6068	Ophun1|194	Hirsu2|5876	OphauB2|2145	OphauG2|2826	Dreco1|DCS_01133	Hirmi1|HIM_04024	Maggr1|118963	Neucr2|2215	Clapu1|CPUR_04476	Metac1|3761	Metan1|4253	Tolin1|TINF06462-mRNA-1		Trire2|105070;Trire2|69605	TriviGv29_8_2|75122;TriviGv29_8_2|49755	Beaba1|343	Cormi1|5938	Fusgr1|551	Fusox1|597;Fusox1|10474	Aspfu1|7154;Aspfu1|8665;Aspfu1|3384	Aspnid1|6062;Aspnid1|8517	Canal1|CaO19.7297.1	PF01053.15|Cys_Met_Meta_PP (100.0%) - PF01522.16|Polysacc_deac_1 (7.1%)
437	Ophio5|5941	Ophun1|7362	Hirsu2|4446	OphauB2|3047	OphauG2|7162	Dreco1|DCS_07973	Hirmi1|HIM_02535	Maggr1|113453	Neucr2|1402	Clapu1|CPUR_06989	Metac1|7516	Metan1|140	Tolin1|TINF07034-mRNA-1	Ophsi1|OCS_03768	Trire2|2826	TriviGv29_8_2|112980	Beaba1|8048	Cormi1|6959	Fusgr1|1484	Fusox1|109	Aspfu1|3986	Aspnid1|9166	Canal1|CaO19.6291.1;Canal1|CaO19.11371.1;Canal1|CaO19.13670.1;Canal1|CaO19.3890.1;Canal1|CaO19.13671.1;Canal1|CaO19.6292.1	PF00176.18|SNF2_N (85.7%) - PF00271.26|Helicase_C (82.1%) - PF04851.10|ResIII (17.9%) - NO PFAM (14.3%) - PF00270.24|DEAD (7.1%) - PF00627.26|UBA (7.1%)
438	Ophio5|7308	Ophun1|5498	Hirsu2|958	OphauB2|550	OphauG2|1105	Dreco1|DCS_04416	Hirmi1|HIM_07827			Clapu1|CPUR_07401	Metac1|6254	Metan1|9588	Tolin1|TINF06107-mRNA-1	Ophsi1|OCS_04428	Trire2|123979	TriviGv29_8_2|77829	Beaba1|7651	Cormi1|8803	Fusgr1|1914	Fusox1|4274	Aspfu1|3940;Aspfu1|9369	Aspnid1|9184;Aspnid1|7927	Canal1|CaO19.6398.1;Canal1|CaO19.13756.1;Canal1|CaO19.8760.1;Canal1|CaO19.1167.1;Canal1|CaO19.9207.1;Canal1|CaO19.1639.1	PF02668.11|TauD (100.0%)
439	Ophio5|1265	Ophun1|1525	Hirsu2|1541	OphauB2|2492	OphauG2|3323	Dreco1|DCS_03720	Hirmi1|HIM_01658	Maggr1|115045	Neucr2|3370	Clapu1|CPUR_04377	Metac1|9124	Metan1|5295	Tolin1|TINF01714-mRNA-1	Ophsi1|OCS_06314	Trire2|124210	TriviGv29_8_2|88789	Beaba1|10034	Cormi1|7430	Fusgr1|3740	Fusox1|8417	Aspfu1|1246	Aspnid1|6001	Canal1|CaO19.6791.1;Canal1|CaO19.14083.1;Canal1|CaO19.8663.1;Canal1|CaO19.9411.1;Canal1|CaO19.1853.1;Canal1|CaO19.1061.1	PF00125.19|Histone (100.0%)
440	Ophio5|2447	Ophun1|4487	Hirsu2|10264	OphauB2|3082	OphauG2|6636	Dreco1|DCS_02155	Hirmi1|HIM_04720	Maggr1|116947	Neucr2|2158	Clapu1|CPUR_07459	Metac1|4824	Metan1|809	Tolin1|TINF00407-mRNA-1	Ophsi1|OCS_03720	Trire2|80231	TriviGv29_8_2|41678	Beaba1|6788	Cormi1|3311	Fusgr1|9440		Aspfu1|7392	Aspnid1|1136	Canal1|CaO19.734.1;Canal1|CaO19.7686.1;Canal1|CaO19.8353.1;Canal1|CaO19.13.1;Canal1|CaO19.13535.1;Canal1|CaO19.1408.1;Canal1|CaO19.6116.1	PF03727.11|Hexokinase_2 (100.0%) - PF00349.16|Hexokinase_1 (100.0%)
441	Ophio5|3132		Hirsu2|8604	OphauB2|4270	OphauG2|6203	Dreco1|DCS_04436	Hirmi1|HIM_07847;Hirmi1|HIM_09360	Maggr1|111463;Maggr1|118641	Neucr2|10410	Clapu1|CPUR_03376	Metac1|8704			Ophsi1|OCS_01776	Trire2|123787	TriviGv29_8_2|73820	Beaba1|728	Cormi1|8096	Fusgr1|12758;Fusgr1|4929	Fusox1|5843;Fusox1|3219	Aspfu1|8855	Aspnid1|4896;Aspnid1|2975	Canal1|CaO19.11028.1;Canal1|CaO19.3544.1;Canal1|CaO19.3139.1;Canal1|CaO19.10651.1	PF00107.21|ADH_zinc_N (100.0%) - PF13602.1|ADH_zinc_N_2 (42.9%)
442	Ophio5|8252	Ophun1|4310;Ophun1|921	Hirsu2|2230;Hirsu2|4549	OphauB2|8012	OphauG2|7421;OphauG2|7810	Dreco1|DCS_02774	Hirmi1|HIM_08719	Maggr1|110971	Neucr2|8074	Clapu1|CPUR_02264	Metac1|3937	Metan1|1475	Tolin1|TINF05376-mRNA-1	Ophsi1|OCS_02615	Trire2|77031	TriviGv29_8_2|132188	Beaba1|6491	Cormi1|7787	Fusgr1|6067	Fusox1|17049	Aspfu1|7662	Aspnid1|4568	Canal1|CaO19.7537.1;Canal1|CaO19.12393.1;Canal1|CaO19.4927.1	PF06367.11|Drf_FH3 (85.7%) - PF06371.8|Drf_GBD (85.7%) - PF02181.18|FH2 (82.1%) - NO PFAM (3.6%)
443	Ophio5|8214	Ophun1|1686	Hirsu2|148	OphauB2|5997	OphauG2|2274	Dreco1|DCS_02742	Hirmi1|HIM_09170	Maggr1|114799	Neucr2|7986	Clapu1|CPUR_02217	Metac1|2109	Metan1|1511	Tolin1|TINF05413-mRNA-1	Ophsi1|OCS_02048	Trire2|47136	TriviGv29_8_2|176451	Beaba1|2593	Cormi1|3078	Fusgr1|7121	Fusox1|16951	Aspfu1|4364	Aspnid1|9312	Canal1|CaO19.7730.1;Canal1|CaO19.85.1;Canal1|CaO19.7731.1;Canal1|CaO19.86.1;Canal1|CaO19.7732.1;Canal1|CaO19.87.1	PF00255.14|GSHPx (96.4%) - PF00578.16|AhpC-TSA (17.9%) - NO PFAM (3.6%)
444	Ophio5|233	Ophun1|5422	Hirsu2|4853	OphauB2|6508	OphauG2|2244	Dreco1|DCS_02419	Hirmi1|HIM_05583	Maggr1|113666	Neucr2|2667	Clapu1|CPUR_02646	Metac1|2925	Metan1|7703	Tolin1|TINF03223-mRNA-1	Ophsi1|OCS_04496	Trire2|55599	TriviGv29_8_2|40205	Beaba1|5584	Cormi1|4789	Fusgr1|981	Fusox1|790	Aspfu1|701	Aspnid1|9936	Canal1|CaO19.8093.1;Canal1|CaO19.462.1;Canal1|CaO19.4379.1;Canal1|CaO19.11857.1;Canal1|CaO19.11829.1;Canal1|CaO19.4351.1	PF10443.4|RNA12 (92.9%) - PF00076.17|RRM_1 (21.4%) - PF01637.13|Arch_ATPase (17.9%) - NO PFAM (7.1%) - PF13893.1|RRM_5 (7.1%) - PF11699.3|CENP-C_C (3.6%) - PF15624.1|Mif2_N (3.6%)
445	Ophio5|1673	Ophun1|3517	Hirsu2|4137	OphauB2|610	OphauG2|6168	Dreco1|DCS_02522	Hirmi1|HIM_03019	Maggr1|121099	Neucr2|6040	Clapu1|CPUR_00251	Metac1|7829	Metan1|4832	Tolin1|TINF02550-mRNA-1	Ophsi1|OCS_03430	Trire2|123618	TriviGv29_8_2|50338	Beaba1|2169	Cormi1|9287	Fusgr1|6571;Fusgr1|9552	Fusox1|2450;Fusox1|10789	Aspfu1|2656	Aspnid1|4079	Canal1|CaO19.9964.1;Canal1|CaO19.10382.1;Canal1|CaO19.2426.1;Canal1|CaO19.2864.1	PF13023.1|HD_3 (100.0%) - PF01966.17|HD (14.3%)
446	Ophio5|8469	Ophun1|4622	Hirsu2|4868	OphauB2|4811	OphauG2|2155	Dreco1|DCS_03708	Hirmi1|HIM_09591	Maggr1|120408	Neucr2|6250	Clapu1|CPUR_01881	Metac1|9295;Metac1|8603	Metan1|2702	Tolin1|TINF04152-mRNA-1	Ophsi1|OCS_01849;Ophsi1|OCS_04843	Trire2|55099	TriviGv29_8_2|83529	Beaba1|6676;Beaba1|3534	Cormi1|6440;Cormi1|386	Fusgr1|3749	Fusox1|4572	Aspfu1|3144	Aspnid1|2840	Canal1|CaO19.12176.1;Canal1|CaO19.4705.1	PF01743.15|PolyA_pol (100.0%) - PF12627.2|PolyA_pol_RNAbd (71.4%)
447	Ophio5|1252	Ophun1|6232	Hirsu2|10532;Hirsu2|1401	OphauB2|2417	OphauG2|6393	Dreco1|DCS_08136	Hirmi1|HIM_07497	Maggr1|113826;Maggr1|114830	Neucr2|2979	Clapu1|CPUR_06439	Metac1|2328	Metan1|9395	Tolin1|TINF03093-mRNA-1;Tolin1|TINF04014-mRNA-1	Ophsi1|OCS_02319	Trire2|78836	TriviGv29_8_2|217149	Beaba1|7531	Cormi1|8924	Fusgr1|1836	Fusox1|4341	Aspfu1|1379;Aspfu1|248	Aspnid1|5852	Canal1|CaO19.12349.1;Canal1|CaO19.4885.1	PF00153.22|Mito_carr (100.0%)
448	Ophio5|7099	Ophun1|1166	Hirsu2|4670	OphauB2|7675	OphauG2|5721	Dreco1|DCS_02319	Hirmi1|HIM_05071	Maggr1|110563	Neucr2|10612	Clapu1|CPUR_04262	Metac1|44	Metan1|1806	Tolin1|TINF02994-mRNA-1	Ophsi1|OCS_06666	Trire2|4265	TriviGv29_8_2|56712	Beaba1|3096	Cormi1|4403	Fusgr1|1677	Fusox1|4497	Aspfu1|684	Aspnid1|9999	Canal1|CaO19.13009.1;Canal1|CaO19.5563.1;Canal1|CaO19.5564.1;Canal1|CaO19.13010.1;Canal1|CaO19.13057.1;Canal1|CaO19.5614.1	PF00075.19|RNase_H (100.0%) - PF01693.11|Cauli_VI (100.0%)
449	Ophio5|848	Ophun1|6833	Hirsu2|5587	OphauB2|1844;OphauB2|1750	OphauG2|2537;OphauG2|6870;OphauG2|4449	Dreco1|DCS_07392	Hirmi1|HIM_09747	Maggr1|118758	Neucr2|888	Clapu1|CPUR_07036	Metac1|4166	Metan1|7206	Tolin1|TINF06683-mRNA-1		Trire2|78929	TriviGv29_8_2|73773	Beaba1|4422	Cormi1|7018	Fusgr1|1404	Fusox1|185	Aspfu1|2981;Aspfu1|3212	Aspnid1|3407;Aspnid1|9738	Canal1|CaO19.10427.1;Canal1|CaO19.2909.1	PF01073.14|3Beta_HSD (100.0%) - PF01370.16|Epimerase (100.0%) - PF07993.7|NAD_binding_4 (92.9%) - PF04321.12|RmlD_sub_bind (92.9%) - PF13460.1|NAD_binding_10 (82.1%) - PF02719.10|Polysacc_synt_2 (75.0%) - PF00106.20|adh_short (60.7%) - PF08659.5|KR (7.1%) - PF05368.8|NmrA (3.6%)
450	Ophio5|3501	Ophun1|900	Hirsu2|11107	OphauB2|1502	OphauG2|1228	Dreco1|DCS_02066	Hirmi1|HIM_08066	Maggr1|117089	Neucr2|1995	Clapu1|CPUR_04624	Metac1|2045	Metan1|1577	Tolin1|TINF01955-mRNA-1	Ophsi1|OCS_04380	Trire2|123611	TriviGv29_8_2|76316;TriviGv29_8_2|28066	Beaba1|8882;Beaba1|2825;Beaba1|2067	Cormi1|4878;Cormi1|6849		Fusox1|3181;Fusox1|16557	Aspfu1|8614	Aspnid1|7412;Aspnid1|7241;Aspnid1|8739		PF00324.16|AA_permease (100.0%) - PF13520.1|AA_permease_2 (100.0%)
451	Ophio5|3545	Ophun1|7312	Hirsu2|5317;Hirsu2|2827	OphauB2|4511	OphauG2|4665		Hirmi1|HIM_03264	Maggr1|115578	Neucr2|1505	Clapu1|CPUR_05435	Metac1|7638	Metan1|548;Metan1|1654	Tolin1|TINF04667-mRNA-1		Trire2|121232	TriviGv29_8_2|216078	Beaba1|401;Beaba1|8995;Beaba1|2750	Cormi1|1033	Fusgr1|1750	Fusox1|4426	Aspfu1|5870;Aspfu1|5381;Aspfu1|4680	Aspnid1|7274;Aspnid1|1953;Aspnid1|3691		PF08592.6|DUF1772 (100.0%)
452	Ophio5|3934;Ophio5|7220	Ophun1|5445;Ophun1|5450	Hirsu2|6618	OphauB2|2906	OphauG2|4723	Dreco1|DCS_00230	Hirmi1|HIM_00701	Maggr1|118344;Maggr1|116606	Neucr2|8663	Clapu1|CPUR_08624	Metac1|6274;Metac1|7747	Metan1|9557;Metan1|14	Tolin1|TINF04188-mRNA-1;Tolin1|TINF07661-mRNA-1		Trire2|119823	TriviGv29_8_2|30440			Fusgr1|3822	Fusox1|4641;Fusox1|14866	Aspfu1|4885;Aspfu1|9011	Aspnid1|2998	Canal1|CaO19.633.1	PF13847.1|Methyltransf_31 (100.0%) - PF13489.1|Methyltransf_23 (100.0%) - PF08241.7|Methyltransf_11 (100.0%) - PF12847.2|Methyltransf_18 (96.4%) - PF08242.7|Methyltransf_12 (96.4%) - PF13649.1|Methyltransf_25 (92.9%) - PF01209.13|Ubie_methyltran (92.9%) - PF05175.9|MTS (89.3%) - PF13659.1|Methyltransf_26 (89.3%) - PF07021.7|MetW (78.6%) - PF01135.14|PCMT (75.0%) - PF02390.12|Methyltransf_4 (60.7%…
453	Ophio5|2187;Ophio5|4631	Ophun1|1053;Ophun1|66	Hirsu2|8487	OphauB2|921	OphauG2|4267	Dreco1|DCS_06852	Hirmi1|HIM_05946	Maggr1|115184	Neucr2|9136	Clapu1|CPUR_04219	Metac1|3418	Metan1|2019;Metan1|6580	Tolin1|TINF09129-mRNA-1	Ophsi1|OCS_03550	Trire2|75589	TriviGv29_8_2|70450	Beaba1|3428	Cormi1|310	Fusgr1|10730	Fusox1|15406	Aspfu1|4207;Aspfu1|9759	Aspnid1|195	Canal1|CaO19.7312.1	PF08540.5|HMG_CoA_synt_C (100.0%) - PF01154.12|HMG_CoA_synt_N (100.0%)
454	Ophio5|753	Ophun1|5539	Hirsu2|290;Hirsu2|8606	OphauB2|3180	OphauG2|2054	Dreco1|DCS_08099	Hirmi1|HIM_03784	Maggr1|110850	Neucr2|7054;Neucr2|7055	Clapu1|CPUR_06359	Metac1|3830	Metan1|2987	Tolin1|TINF03124-mRNA-1;Tolin1|TINF09765-mRNA-1	Ophsi1|OCS_01446	Trire2|54071	TriviGv29_8_2|229895	Beaba1|2801	Cormi1|4436	Fusgr1|8574	Fusox1|6903	Aspfu1|6235	Aspnid1|1660	Canal1|CaO19.9035.1;Canal1|CaO19.1460.1	PF02540.12|NAD_synthase (100.0%) - PF00795.17|CN_hydrolase (100.0%)
455	Ophio5|4781	Ophun1|1607	Hirsu2|8888	OphauB2|3926	OphauG2|2385	Dreco1|DCS_01579;Dreco1|DCS_08098	Hirmi1|HIM_00488	Maggr1|120984	Neucr2|6519	Clapu1|CPUR_05040	Metac1|8084	Metan1|5126	Tolin1|TINF01065-mRNA-1	Ophsi1|OCS_02157	Trire2|45018	TriviGv29_8_2|83666	Beaba1|5209;Beaba1|9043	Cormi1|4189	Fusgr1|11137	Fusox1|15745	Aspfu1|1160;Aspfu1|6702	Aspnid1|5694	Canal1|CaO19.8514.1;Canal1|CaO19.895.1	PF00069.20|Pkinase (100.0%) - PF07714.12|Pkinase_Tyr (96.3%) - PF06293.9|Kdo (70.4%)
456	Ophio5|5828	Ophun1|1291	Hirsu2|4770	OphauB2|4615	OphauG2|1957	Dreco1|DCS_00265;Dreco1|DCS_04652	Hirmi1|HIM_00680	Maggr1|118181	Neucr2|5560	Clapu1|CPUR_07485	Metac1|3996	Metan1|7032	Tolin1|TINF07640-mRNA-1	Ophsi1|OCS_04140	Trire2|21576	TriviGv29_8_2|76470	Beaba1|7003	Cormi1|8	Fusgr1|11189	Fusox1|1632	Aspfu1|6856	Aspnid1|9421	Canal1|CaO19.9232.1;Canal1|CaO19.1663.1;Canal1|CaO19.9234.1;Canal1|CaO19.1665.1	PF01793.11|Glyco_transf_15 (100.0%)
457	Ophio5|8313	Ophun1|3254	Hirsu2|1976;Hirsu2|1977	OphauB2|4733	OphauG2|289	Dreco1|DCS_06482;Dreco1|DCS_08300	Hirmi1|HIM_09401	Maggr1|112820	Neucr2|2316;Neucr2|2317	Clapu1|CPUR_01815	Metac1|9075	Metan1|254	Tolin1|TINF06305-mRNA-1	Ophsi1|OCS_06838	Trire2|45775	TriviGv29_8_2|494	Beaba1|8269	Cormi1|6669	Fusgr1|1597	Fusox1|2	Aspfu1|9502	Aspnid1|7102	Canal1|CaO19.9049.1;Canal1|CaO19.1474.1	PF00018.23|SH3_1 (92.6%) - PF03983.7|SHD1 (88.9%) - PF07653.12|SH3_2 (88.9%) - PF14604.1|SH3_9 (88.9%) - PF08226.6|DUF1720 (29.6%) - NO PFAM (7.4%)
458	Ophio5|4297	Ophun1|198	Hirsu2|3042	OphauB2|3802	OphauG2|1157	Dreco1|DCS_03616	Hirmi1|HIM_10037;Hirmi1|HIM_11387;Hirmi1|HIM_08545	Maggr1|112221	Neucr2|3923;Neucr2|3924		Metac1|1610	Metan1|2444	Tolin1|TINF09101-mRNA-1	Ophsi1|OCS_03705	Trire2|76250	TriviGv29_8_2|58838	Beaba1|3794;Beaba1|9627	Cormi1|8043	Fusgr1|3117	Fusox1|3544;Fusox1|9177;Fusox1|9864;Fusox1|12173;Fusox1|12236				PF12511.3|DUF3716 (92.6%) - NO PFAM (7.4%)
459	Ophio5|7875	Ophun1|7609	Hirsu2|10807	OphauB2|6059	OphauG2|169	Dreco1|DCS_05089	Hirmi1|HIM_10291;Hirmi1|HIM_07590	Maggr1|118826	Neucr2|1747	Clapu1|CPUR_00057	Metac1|7808;Metac1|4118	Metan1|3355	Tolin1|TINF06009-mRNA-1		Trire2|123223	TriviGv29_8_2|210590	Beaba1|7588	Cormi1|8723	Fusgr1|6523	Fusox1|2494	Aspfu1|2971	Aspnid1|3394	Canal1|CaO19.6305.1;Canal1|CaO19.13682.1;Canal1|CaO19.8601.1;Canal1|CaO19.986.1	PF01212.16|Beta_elim_lyase (100.0%) - PF00155.16|Aminotran_1_2 (40.7%) - PF01053.15|Cys_Met_Meta_PP (29.6%)
460	Ophio5|3403	Ophun1|7287	Hirsu2|7677	OphauB2|2577	OphauG2|3118		Hirmi1|HIM_11170;Hirmi1|HIM_05248;Hirmi1|HIM_06417	Maggr1|111437			Metac1|5219	Metan1|6571;Metan1|7552	Tolin1|TINF05626-mRNA-1	Ophsi1|OCS_03842	Trire2|3283	TriviGv29_8_2|43673;TriviGv29_8_2|150143		Cormi1|1954	Fusgr1|12680;Fusgr1|12608	Fusox1|2156;Fusox1|16508;Fusox1|5940	Aspfu1|3520;Aspfu1|1675	Aspnid1|10226;Aspnid1|1300		PF08659.5|KR (96.3%) - PF00106.20|adh_short (96.3%) - PF01370.16|Epimerase (7.4%) - NO PFAM (3.7%) - PF13561.1|adh_short_C2 (3.7%)
461						Dreco1|DCS_02244	Hirmi1|HIM_11468;Hirmi1|HIM_07548;Hirmi1|HIM_08395	Maggr1|117510	Neucr2|3778	Clapu1|CPUR_02204;Clapu1|CPUR_06433	Metac1|8243	Metan1|10092	Tolin1|TINF07537-mRNA-1	Ophsi1|OCS_01794	Trire2|53349;Trire2|59384	TriviGv29_8_2|150797;TriviGv29_8_2|30731			Fusgr1|8677;Fusgr1|3360;Fusgr1|6036;Fusgr1|2799	Fusox1|9762;Fusox1|3636;Fusox1|2097;Fusox1|17026	Aspfu1|4689	Aspnid1|1986;Aspnid1|8369		PF00512.20|HisKA (100.0%) - PF02518.21|HATPase_c (96.3%) - PF00072.19|Response_reg (92.6%) - PF01590.21|GAF (29.6%)
462	Ophio5|6585	Ophun1|3405	Hirsu2|8238	OphauB2|2217;OphauB2|2216	OphauG2|596	Dreco1|DCS_06424	Hirmi1|HIM_11627;Hirmi1|HIM_09626;Hirmi1|HIM_07331	Maggr1|116632	Neucr2|5430	Clapu1|CPUR_01876	Metac1|2282	Metan1|9884	Tolin1|TINF09542-mRNA-1	Ophsi1|OCS_04406	Trire2|119822	TriviGv29_8_2|208410	Beaba1|8648	Cormi1|682	Fusgr1|4012	Fusox1|4821	Aspfu1|4194	Aspnid1|182	Canal1|CaO19.11153.1;Canal1|CaO19.3669.1	PF00069.20|Pkinase (100.0%) - PF07714.12|Pkinase_Tyr (100.0%)
463	Ophio5|6049	Ophun1|3292	Hirsu2|2518	OphauB2|6590	OphauG2|4150	Dreco1|DCS_06819	Hirmi1|HIM_02770;Hirmi1|HIM_09194;Hirmi1|HIM_09630	Maggr1|111213	Neucr2|9991	Clapu1|CPUR_00577	Metac1|1919	Metan1|4676	Tolin1|TINF02487-mRNA-1	Ophsi1|OCS_04876	Trire2|77602	TriviGv29_8_2|178919	Beaba1|1532	Cormi1|1006	Fusgr1|7010	Fusox1|16839	Aspfu1|2028;Aspfu1|8353	Aspnid1|10379	Canal1|CaO19.6640.1;Canal1|CaO19.13961.1	PF00982.16|Glyco_transf_20 (100.0%)
464	Ophio5|4958	Ophun1|995	Hirsu2|3818	OphauB2|5083	OphauG2|1062	Dreco1|DCS_03667	Hirmi1|HIM_04310;Hirmi1|HIM_06203;Hirmi1|HIM_06607;Hirmi1|HIM_06701	Maggr1|116863	Neucr2|3968;Neucr2|3969	Clapu1|CPUR_01026	Metac1|1665	Metan1|2499	Tolin1|TINF08679-mRNA-1		Trire2|120972	TriviGv29_8_2|25376	Beaba1|3734	Cormi1|9438	Fusgr1|3930	Fusox1|4746	Aspfu1|3183	Aspnid1|2902	Canal1|CaO19.12904.1;Canal1|CaO19.5449.1	PF04117.7|Mpv17_PMP22 (100.0%)
465	Ophio5|3626	Ophun1|1133	Hirsu2|3606	OphauB2|6134	OphauG2|939	Dreco1|DCS_07309	Hirmi1|HIM_00070;Hirmi1|HIM_07483	Maggr1|119172	Neucr2|2830	Clapu1|CPUR_00365	Metac1|3583	Metan1|2603	Tolin1|TINF08349-mRNA-1	Ophsi1|OCS_01348	Trire2|67446;Trire2|78409	TriviGv29_8_2|225185;TriviGv29_8_2|50035	Beaba1|9390	Cormi1|8515	Fusgr1|6629	Fusox1|1942	Aspfu1|4041	Aspnid1|9104	Canal1|CaO19.11708.1;Canal1|CaO19.4233.1	PF00291.20|PALP (96.3%) - PF14821.1|Thr_synth_N (88.9%) - NO PFAM (3.7%)
466	Ophio5|2608	Ophun1|5260	Hirsu2|10679	OphauB2|5098	OphauG2|1449	Dreco1|DCS_04957	Hirmi1|HIM_08096;Hirmi1|HIM_09949	Maggr1|117346	Neucr2|2098	Clapu1|CPUR_04695	Metac1|4898	Metan1|9075	Tolin1|TINF02042-mRNA-1	Ophsi1|OCS_04518	Trire2|2091	TriviGv29_8_2|57691	Beaba1|4751	Cormi1|3714	Fusgr1|10963	Fusox1|15580	Aspfu1|4753	Aspnid1|8884	Canal1|CaO19.6540.1;Canal1|CaO19.11449.1;Canal1|CaO19.13893.1;Canal1|CaO19.3967.1	PF00365.15|PFK (100.0%)
467	Ophio5|4459	Ophun1|1365	Hirsu2|4632	OphauB2|5393	OphauG2|685	Dreco1|DCS_05072	Hirmi1|HIM_02329	Maggr1|113742;Maggr1|118141	Neucr2|5302;Neucr2|5303;Neucr2|7968	Clapu1|CPUR_07715	Metac1|1108	Metan1|5625	Tolin1|TINF01990-mRNA-1	Ophsi1|OCS_05748	Trire2|122811	TriviGv29_8_2|77167	Beaba1|726	Cormi1|8099	Fusgr1|11873	Fusox1|14436	Aspfu1|5741	Aspnid1|1935	Canal1|CaO19.646.1;Canal1|CaO19.8260.1	PF03951.14|Gln-synt_N (100.0%) - PF00120.19|Gln-synt_C (100.0%)
468	Ophio5|6364;Ophio5|6512	Ophun1|5920	Hirsu2|7136			Dreco1|DCS_02224	Hirmi1|HIM_08881	Maggr1|115652;Maggr1|118017;Maggr1|119210	Neucr2|9390;Neucr2|1897	Clapu1|CPUR_02014	Metac1|3341	Metan1|1940	Tolin1|TINF09237-mRNA-1			TriviGv29_8_2|60017	Beaba1|5838	Cormi1|2875;Cormi1|3805	Fusgr1|8894;Fusgr1|123;Fusgr1|4894	Fusox1|3184;Fusox1|7992	Aspfu1|7219	Aspnid1|8232;Aspnid1|8912		PF02836.12|Glyco_hydro_2_C (100.0%) - PF00703.16|Glyco_hydro_2 (96.3%) - PF02929.12|Bgal_small_N (96.3%) - PF02837.13|Glyco_hydro_2_N (96.3%)
469	Ophio5|4553	Ophun1|302	Hirsu2|2497	OphauB2|6472	OphauG2|3093	Dreco1|DCS_05025	Hirmi1|HIM_08087;Hirmi1|HIM_06159	Maggr1|118000;Maggr1|119206;Maggr1|117196;Maggr1|110528	Neucr2|408	Clapu1|CPUR_01906	Metac1|168	Metan1|7989	Tolin1|TINF04436-mRNA-1	Ophsi1|OCS_00804	Trire2|103215;Trire2|65036	TriviGv29_8_2|210109;TriviGv29_8_2|53311;TriviGv29_8_2|50878	Beaba1|2335				Aspfu1|148;Aspfu1|7478	Aspnid1|5233		PF00067.17|p450 (100.0%)
470	Ophio5|7069	Ophun1|4890	Hirsu2|9200	OphauB2|2356	OphauG2|5914	Dreco1|DCS_02142	Hirmi1|HIM_02047	Maggr1|117453	Neucr2|10108;Neucr2|10109;Neucr2|10110;Neucr2|10111	Clapu1|CPUR_07067	Metac1|1186	Metan1|5549	Tolin1|TINF02016-mRNA-1	Ophsi1|OCS_03530	Trire2|68608	TriviGv29_8_2|215037	Beaba1|4964	Cormi1|1634	Fusgr1|2824	Fusox1|3657	Aspfu1|7909	Aspnid1|2192	Canal1|CaO19.13407.1;Canal1|CaO19.5986.1	PF01946.12|Thi4 (100.0%) - PF01266.19|DAO (92.6%) - PF13450.1|NAD_binding_8 (22.2%) - PF05834.7|Lycopene_cycl (14.8%) - PF07992.9|Pyr_redox_2 (7.4%) - PF02502.13|LacAB_rpiB (3.7%) - PF13454.1|NAD_binding_9 (3.7%)
471	Ophio5|3367	Ophun1|2226	Hirsu2|192	OphauB2|7419	OphauG2|7387	Dreco1|DCS_01029	Hirmi1|HIM_04921	Maggr1|117143	Neucr2|1727;Neucr2|1728	Clapu1|CPUR_07246	Metac1|936	Metan1|3823	Tolin1|TINF00467-mRNA-1	Ophsi1|OCS_06194;Ophsi1|OCS_06195	Trire2|106037	TriviGv29_8_2|29045	Beaba1|2367	Cormi1|3595	Fusgr1|9596	Fusox1|10830;Fusox1|10829	Aspfu1|3772	Aspnid1|413	Canal1|CaO19.736.1;Canal1|CaO19.8355.1	PF09497.5|Med12 (92.6%) - NO PFAM (7.4%)
472	Ophio5|1955	Ophun1|833	Hirsu2|3041	OphauB2|7847	OphauG2|5361	Dreco1|DCS_04570	Hirmi1|HIM_04627	Maggr1|118516	Neucr2|2072;Neucr2|2073;Neucr2|2074;Neucr2|2075	Clapu1|CPUR_01658	Metac1|5543	Metan1|5166	Tolin1|TINF04182-mRNA-1	Ophsi1|OCS_00776	Trire2|79485	TriviGv29_8_2|79277	Beaba1|5259	Cormi1|7604	Fusgr1|343	Fusox1|1185	Aspfu1|2027	Aspnid1|2357	Canal1|CaO19.7697.1;Canal1|CaO19.26.1	PF03835.10|Rad4 (96.3%) - PF01841.14|Transglut_core (88.9%)
473	Ophio5|6873	Ophun1|7067	Hirsu2|6196	OphauB2|5341	OphauG2|4364	Dreco1|DCS_06993	Hirmi1|HIM_10183	Maggr1|112413	Neucr2|2355;Neucr2|2356	Clapu1|CPUR_08025	Metac1|2679	Metan1|2124	Tolin1|TINF08756-mRNA-1	Ophsi1|OCS_01185	Trire2|65480	TriviGv29_8_2|31380;TriviGv29_8_2|49843	Beaba1|7431	Cormi1|5087	Fusgr1|10997	Fusox1|15609;Fusox1|5280	Aspfu1|5540	Aspnid1|10234	Canal1|CaO19.12359.1;Canal1|CaO19.4894.1	PF03737.10|Methyltransf_6 (96.3%) - NO PFAM (3.7%)
474	Ophio5|5002	Ophun1|7155	Hirsu2|6330	OphauB2|2924	OphauG2|7961	Dreco1|DCS_08208	Hirmi1|HIM_11305;Hirmi1|HIM_06232	Maggr1|117671	Neucr2|2944;Neucr2|2945;Neucr2|2946	Clapu1|CPUR_04147	Metac1|8510	Metan1|9374	Tolin1|TINF03226-mRNA-1	Ophsi1|OCS_01922	Trire2|124052	TriviGv29_8_2|39222	Beaba1|2477	Cormi1|2135	Fusgr1|1879	Fusox1|4304	Aspfu1|6095	Aspnid1|1469	Canal1|CaO19.7959.1;Canal1|CaO19.327.1	PF00125.19|Histone (100.0%) - PF00808.18|CBFD_NFYB_HMF (85.2%)
475	Ophio5|8625	Ophun1|4874	Hirsu2|2743;Hirsu2|2742	OphauB2|5089	OphauG2|1179	Dreco1|DCS_01844	Hirmi1|HIM_10215	Maggr1|118482	Neucr2|10272;Neucr2|10273;Neucr2|10274	Clapu1|CPUR_08791	Metac1|113	Metan1|4488	Tolin1|TINF04869-mRNA-1	Ophsi1|OCS_05754	Trire2|106730	TriviGv29_8_2|230098	Beaba1|10018	Cormi1|1217	Fusgr1|11398	Fusox1|17239	Aspfu1|8347	Aspnid1|10373	Canal1|CaO19.6411.1;Canal1|CaO19.13769.1	PF11916.3|Vac14_Fig4_bd (92.6%) - PF12755.2|Vac14_Fab1_bd (88.9%) - PF02985.17|HEAT (74.1%) - PF13513.1|HEAT_EZ (74.1%) - NO PFAM (3.7%)
476		Ophun1|797	Hirsu2|7689	OphauB2|2078	OphauG2|6488	Dreco1|DCS_02575	Hirmi1|HIM_07794	Maggr1|111957	Neucr2|4488;Neucr2|4489	Clapu1|CPUR_00158	Metac1|4997;Metac1|5408	Metan1|3500;Metan1|9854	Tolin1|TINF05827-mRNA-1	Ophsi1|OCS_05121	Trire2|80716	TriviGv29_8_2|210090	Beaba1|7026	Cormi1|7261	Fusgr1|6432;Fusgr1|2642	Fusox1|2576	Aspfu1|5370	Aspnid1|7497	Canal1|CaO19.13086.1;Canal1|CaO19.5641.1	PF00202.16|Aminotran_3 (100.0%) - PF01212.16|Beta_elim_lyase (59.3%) - PF00155.16|Aminotran_1_2 (7.4%)
477	Ophio5|5810	Ophun1|5645	Hirsu2|36	OphauB2|781	OphauG2|6923;OphauG2|6924	Dreco1|DCS_01235	Hirmi1|HIM_06547	Maggr1|112022	Neucr2|4716;Neucr2|4717	Clapu1|CPUR_04920	Metac1|1937;Metac1|8648	Metan1|5981	Tolin1|TINF06692-mRNA-1	Ophsi1|OCS_02928	Trire2|75965	TriviGv29_8_2|40938	Beaba1|5921	Cormi1|1778	Fusgr1|8392	Fusox1|7562	Aspfu1|8397	Aspnid1|10455	Canal1|CaO19.12846.1;Canal1|CaO19.5391.1	PF10433.4|MMS1_N (96.3%) - PF03178.10|CPSF_A (96.3%) - PF09745.4|DUF2040 (3.7%)
478	Ophio5|6226	Ophun1|5805;Ophun1|6221	Hirsu2|9407	OphauB2|5771	OphauG2|5388	Dreco1|DCS_02993	Hirmi1|HIM_05883	Maggr1|116834	Neucr2|4790;Neucr2|4791	Clapu1|CPUR_06362	Metac1|5429	Metan1|8896	Tolin1|TINF08569-mRNA-1		Trire2|61715	TriviGv29_8_2|42640	Beaba1|4193	Cormi1|2548	Fusgr1|2944	Fusox1|3699	Aspfu1|3121	Aspnid1|2802	Canal1|CaO19.10926.1;Canal1|CaO19.3422.1;Canal1|CaO19.8825.1;Canal1|CaO19.1240.1	PF10359.4|Fmp27_WPPW (96.3%) - PF10351.4|Apt1 (96.3%) - PF10293.4|DUF2405 (96.3%) - PF10344.4|Fmp27 (96.3%) - PF10347.4|Fmp27_GFWDK (96.3%) - PF10305.4|Fmp27_SW (92.6%)
479	Ophio5|843	Ophun1|1608	Hirsu2|5255	OphauB2|1119	OphauG2|4470	Dreco1|DCS_06530	Hirmi1|HIM_00875	Maggr1|120996	Neucr2|6267;Neucr2|6268	Clapu1|CPUR_00449	Metac1|8193	Metan1|2714	Tolin1|TINF04572-mRNA-1	Ophsi1|OCS_05027	Trire2|55891	TriviGv29_8_2|40269	Beaba1|3519	Cormi1|438	Fusgr1|3765	Fusox1|4586	Aspfu1|8131	Aspnid1|8203	Canal1|CaO19.6299.1;Canal1|CaO19.13678.1;Canal1|CaO19.11630.1;Canal1|CaO19.4153.1	PF00899.16|ThiF (85.2%) - NO PFAM (14.8%)
480	Ophio5|163	Ophun1|6275;Ophun1|6788	Hirsu2|2896;Hirsu2|2986;Hirsu2|4341	OphauB2|3955	OphauG2|5051	Dreco1|DCS_00661	Hirmi1|HIM_00503	Maggr1|119559	Neucr2|6464;Neucr2|6465		Metac1|8089	Metan1|5129	Tolin1|TINF01473-mRNA-1	Ophsi1|OCS_01764	Trire2|55417	TriviGv29_8_2|171491	Beaba1|5213	Cormi1|4192	Fusgr1|11132	Fusox1|15740	Aspfu1|6956	Aspnid1|6689	Canal1|CaO19.13420.1;Canal1|CaO19.5999.1	PF12777.2|MT (88.9%) - PF07728.9|AAA_5 (88.9%) - PF12775.2|AAA_7 (88.9%) - PF12780.2|AAA_8 (88.9%) - PF12774.2|AAA_6 (88.9%) - PF12781.2|AAA_9 (88.9%) - PF08393.8|DHC_N2 (88.9%) - PF08385.7|DHC_N1 (88.9%) - PF03028.10|Dynein_heavy (85.2%) - PF00004.24|AAA (7.4%)
481	Ophio5|8523	Ophun1|5120	Hirsu2|5763	OphauB2|2868	OphauG2|4955	Dreco1|DCS_07614	Hirmi1|HIM_00408	Maggr1|120266	Neucr2|7310;Neucr2|7311;Neucr2|7312;Neucr2|7313;Neucr2|7314	Clapu1|CPUR_01062	Metac1|508	Metan1|7299	Tolin1|TINF05320-mRNA-1		Trire2|102382	TriviGv29_8_2|197216	Beaba1|813	Cormi1|5573	Fusgr1|8267	Fusox1|7043	Aspfu1|7059	Aspnid1|4922	Canal1|CaO19.11569.1;Canal1|CaO19.4088.1	PF00753.22|Lactamase_B (100.0%) - PF12706.2|Lactamase_B_2 (25.9%) - PF04031.8|Las1 (11.1%)
482	Ophio5|2582	Ophun1|933	Hirsu2|8393	OphauB2|1622	OphauG2|2653	Dreco1|DCS_02701	Hirmi1|HIM_09870	Maggr1|114796	Neucr2|7377;Neucr2|7378	Clapu1|CPUR_02163	Metac1|8953	Metan1|8418	Tolin1|TINF05652-mRNA-1	Ophsi1|OCS_03265	Trire2|59944	TriviGv29_8_2|211614	Beaba1|2703;Beaba1|465	Cormi1|4272;Cormi1|7709	Fusgr1|7066	Fusox1|16897	Aspfu1|6726	Aspnid1|978	Canal1|CaO19.13454.1;Canal1|CaO19.6033.1	PF00149.23|Metallophos (100.0%)
483	Ophio5|5184	Ophun1|2255	Hirsu2|7072	OphauB2|3534	OphauG2|2693	Dreco1|DCS_05680	Hirmi1|HIM_06426	Maggr1|121176	Neucr2|7597;Neucr2|7598	Clapu1|CPUR_08745	Metac1|5228	Metan1|7561	Tolin1|TINF05573-mRNA-1	Ophsi1|OCS_02994	Trire2|2125	TriviGv29_8_2|207735	Beaba1|4855	Cormi1|3779	Fusgr1|8489	Fusox1|6965	Aspfu1|7679	Aspnid1|4553	Canal1|CaO19.11173.1;Canal1|CaO19.3689.1;Canal1|CaO19.11174.1;Canal1|CaO19.3690.1	PF01591.13|6PF2K (92.6%) - PF00300.17|His_Phos_1 (92.6%) - PF08433.5|KTI12 (7.4%)
484	Ophio5|4378	Ophun1|7515	Hirsu2|7338	OphauB2|2260	OphauG2|7205	Dreco1|DCS_07999	Hirmi1|HIM_03908	Maggr1|113237	Neucr2|1076;Neucr2|1077	Clapu1|CPUR_06191	Metac1|552	Metan1|7257	Tolin1|TINF06986-mRNA-1	Ophsi1|OCS_04205	Trire2|78984	TriviGv29_8_2|36226	Beaba1|8015	Cormi1|6926	Fusgr1|1457	Fusox1|9236;Fusox1|9805;Fusox1|12184;Fusox1|12247;Fusox1|132;Fusox1|17315	Aspfu1|9420			PF08550.5|DUF1752 (100.0%)
485	Ophio5|591	Ophun1|393	Hirsu2|2736	OphauB2|3588	OphauG2|699	Dreco1|DCS_03983	Hirmi1|HIM_06399	Maggr1|120614	Neucr2|7922;Neucr2|7923;Neucr2|7924;Neucr2|7925	Clapu1|CPUR_01156	Metac1|5928	Metan1|7866	Tolin1|TINF05049-mRNA-1	Ophsi1|OCS_02270	Trire2|44529	TriviGv29_8_2|211407	Beaba1|4844	Cormi1|3724	Fusgr1|7884	Fusox1|7394	Aspfu1|6148	Aspnid1|1438	Canal1|CaO19.3278.1;Canal1|CaO19.10788.1	PF05693.8|Glycogen_syn (100.0%) - PF08323.6|Glyco_transf_5 (22.2%) - PF13579.1|Glyco_trans_4_4 (7.4%) - PF00534.15|Glycos_transf_1 (7.4%)
486	Ophio5|3112	Ophun1|2971	Hirsu2|5287	OphauB2|3595	OphauG2|5776	Dreco1|DCS_05758	Hirmi1|HIM_06408	Maggr1|111439	Neucr2|8084;Neucr2|8085	Clapu1|CPUR_01149	Metac1|5921	Metan1|7873	Tolin1|TINF05596-mRNA-1	Ophsi1|OCS_01592	Trire2|21373	TriviGv29_8_2|207728	Beaba1|4873	Cormi1|3744	Fusgr1|8510	Fusox1|6950	Aspfu1|6122	Aspnid1|1463	Canal1|CaO19.10960.1;Canal1|CaO19.3456.1;Canal1|CaO19.10567.1;Canal1|CaO19.3049.1	PF00069.20|Pkinase (100.0%) - PF07714.12|Pkinase_Tyr (100.0%) - PF14531.1|Kinase-like (18.5%)
487	Ophio5|6781	Ophun1|1042	Hirsu2|6873	OphauB2|8003	OphauG2|1585	Dreco1|DCS_01592	Hirmi1|HIM_04398	Maggr1|117699	Neucr2|8346;Neucr2|8347	Clapu1|CPUR_07098	Metac1|2610	Metan1|3027	Tolin1|TINF03695-mRNA-1	Ophsi1|OCS_05365	Trire2|68067	TriviGv29_8_2|72615	Beaba1|9242	Cormi1|3698	Fusgr1|11678	Fusox1|14573	Aspfu1|5139	Aspnid1|805	Canal1|CaO19.11730.1;Canal1|CaO19.4255.1;Canal1|CaO19.12420.1;Canal1|CaO19.4955.1	NO PFAM (85.2%) - PF12454.3|Ecm33 (14.8%) - PF13306.1|LRR_5 (7.4%)
488	Ophio5|3524	Ophun1|5346	Hirsu2|3452	OphauB2|4493	OphauG2|4683	Dreco1|DCS_06557	Hirmi1|HIM_03244	Maggr1|118634	Neucr2|1154;Neucr2|1155;Neucr2|1156;Neucr2|1157	Clapu1|CPUR_08564	Metac1|7622	Metan1|529	Tolin1|TINF04325-mRNA-1	Ophsi1|OCS_01395	Trire2|62426	TriviGv29_8_2|49200	Beaba1|1558	Cormi1|983	Fusgr1|1734	Fusox1|4442	Aspfu1|1992	Aspnid1|2322	Canal1|CaO19.6536.1;Canal1|CaO19.13889.1	PF03836.10|RasGAP_C (100.0%) - PF00616.14|RasGAP (100.0%) - PF00307.26|CH (92.6%) - PF00612.22|IQ (88.9%)
489	Ophio5|5238	Ophun1|6577	Hirsu2|821;Hirsu2|7381	OphauB2|10	OphauG2|2479;OphauG2|2480		Hirmi1|HIM_09015	Maggr1|119414	Neucr2|1169;Neucr2|1170	Clapu1|CPUR_00111	Metac1|7491	Metan1|7458	Tolin1|TINF04198-mRNA-1	Ophsi1|OCS_05282;Ophsi1|OCS_05806	Trire2|22705	TriviGv29_8_2|218922	Beaba1|522	Cormi1|96	Fusgr1|877;Fusgr1|12290	Fusox1|13758;Fusox1|1067	Aspfu1|423	Aspnid1|6329		PF00547.13|Urease_gamma (88.9%) - PF01979.15|Amidohydro_1 (88.9%) - PF13594.1|Amidohydro_5 (85.2%) - PF00449.15|Urease_alpha (85.2%) - PF00699.15|Urease_beta (85.2%) - PF07969.6|Amidohydro_3 (29.6%) - PF04082.13|Fungal_trans (3.7%) - NO PFAM (3.7%) - PF08518.6|GIT_SHD (3.7%)
490	Ophio5|934	Ophun1|3371	Hirsu2|308	OphauB2|4680	OphauG2|6159	Dreco1|DCS_01722	Hirmi1|HIM_06753	Maggr1|120591	Neucr2|9069;Neucr2|9070;Neucr2|9071	Clapu1|CPUR_07897	Metac1|7050	Metan1|3118	Tolin1|TINF03491-mRNA-1	Ophsi1|OCS_00811	Trire2|52055	TriviGv29_8_2|55050	Beaba1|3575	Cormi1|8484	Fusgr1|11969	Fusox1|14309	Aspfu1|4011	Aspnid1|9139	Canal1|CaO19.12678.1;Canal1|CaO19.3733.1;Canal1|CaO19.5211.1	PF00180.15|Iso_dh (100.0%)
491	Ophio5|6669	Ophun1|6510	Hirsu2|7756			Dreco1|DCS_03525		Maggr1|115548	Neucr2|8487	Clapu1|CPUR_02028;Clapu1|CPUR_02112;Clapu1|CPUR_02113;Clapu1|CPUR_02131;Clapu1|CPUR_02132;Clapu1|CPUR_07955;Clapu1|CPUR_00296;Clapu1|CPUR_07954;Clapu1|CPUR_02130	Metac1|1540		Tolin1|TINF09825-mRNA-1	Ophsi1|OCS_00475	Trire2|68348	TriviGv29_8_2|192570	Beaba1|9285;Beaba1|8935	Cormi1|1892	Fusgr1|4261;Fusgr1|6596	Fusox1|12349;Fusox1|2423				PF13489.1|Methyltransf_23 (92.6%) - PF08241.7|Methyltransf_11 (63.0%) - PF12847.2|Methyltransf_18 (37.0%) - PF13847.1|Methyltransf_31 (14.8%) - NO PFAM (7.4%) - PF01728.14|FtsJ (3.7%)
492							Hirmi1|HIM_02887;Hirmi1|HIM_05805			Clapu1|CPUR_03084;Clapu1|CPUR_03085;Clapu1|CPUR_03106;Clapu1|CPUR_07689;Clapu1|CPUR_08159;Clapu1|CPUR_00730;Clapu1|CPUR_00727	Metac1|8989;Metac1|2304;Metac1|6064	Metan1|10251;Metan1|8267	Tolin1|TINF08136-mRNA-1	Ophsi1|OCS_04157		TriviGv29_8_2|147331	Beaba1|4721;Beaba1|8525	Cormi1|577;Cormi1|3661;Cormi1|5896	Fusgr1|12487	Fusox1|7893	Aspfu1|3510	Aspnid1|2778;Aspnid1|2402		PF00069.20|Pkinase (96.3%) - PF07714.12|Pkinase_Tyr (22.2%) - NO PFAM (3.7%)
493						Dreco1|DCS_04411	Hirmi1|HIM_10374	Maggr1|117100		Clapu1|CPUR_04441;Clapu1|CPUR_05400;Clapu1|CPUR_06787;Clapu1|CPUR_06788;Clapu1|CPUR_06790;Clapu1|CPUR_08245;Clapu1|CPUR_08600	Metac1|7814;Metac1|7428	Metan1|860;Metan1|309	Tolin1|TINF07597-mRNA-1;Tolin1|TINF08285-mRNA-1	Ophsi1|OCS_01381;Ophsi1|OCS_05183		TriviGv29_8_2|62515	Beaba1|9124;Beaba1|9014	Cormi1|6785;Cormi1|5208	Fusgr1|162		Aspfu1|9643;Aspfu1|7427	Aspnid1|3062		PF00069.20|Pkinase (100.0%) - PF07714.12|Pkinase_Tyr (18.5%)
494		Ophun1|1195				Dreco1|DCS_05852	Hirmi1|HIM_02180;Hirmi1|HIM_04788			Clapu1|CPUR_06804;Clapu1|CPUR_06807;Clapu1|CPUR_06830;Clapu1|CPUR_07327;Clapu1|CPUR_04415	Metac1|6714;Metac1|9547;Metac1|2491;Metac1|9381	Metan1|9998;Metan1|8624;Metan1|6251	Tolin1|TINF08887-mRNA-1;Tolin1|TINF00457-mRNA-1;Tolin1|TINF09509-mRNA-1	Ophsi1|OCS_02588;Ophsi1|OCS_03166		TriviGv29_8_2|193504		Cormi1|3773;Cormi1|1927			Aspfu1|7393;Aspfu1|3386	Aspnid1|6261		PF00069.20|Pkinase (100.0%) - PF07714.12|Pkinase_Tyr (44.4%)
495	Ophio5|5984	Ophun1|6093	Hirsu2|11051	OphauB2|5747	OphauG2|76	Dreco1|DCS_00935	Hirmi1|HIM_11002	Maggr1|117244	Neucr2|238	Clapu1|CPUR_06930;Clapu1|CPUR_07578	Metac1|881	Metan1|7371	Tolin1|TINF00171-mRNA-1	Ophsi1|OCS_01709	Trire2|74568	TriviGv29_8_2|84016	Beaba1|6733	Cormi1|3251	Fusgr1|9509	Fusox1|10750	Aspfu1|3835	Aspnid1|350	Canal1|CaO19.12801.1;Canal1|CaO19.5341.1;Canal1|CaO19.3354.1;Canal1|CaO19.10862.1	PF00900.15|Ribosomal_S4e (100.0%) - PF08071.7|RS4NT (96.3%) - PF00467.24|KOW (88.9%) - PF01479.20|S4 (81.5%)
496	Ophio5|7891	Ophun1|3707	Hirsu2|1740	OphauB2|1655	OphauG2|7471	Dreco1|DCS_02569	Hirmi1|HIM_03386	Maggr1|116760	Neucr2|4281	Clapu1|CPUR_07698	Metac1|2553;Metac1|5121	Metan1|3479;Metan1|10000	Tolin1|TINF05786-mRNA-1	Ophsi1|OCS_05654	Trire2|80695	TriviGv29_8_2|43860;TriviGv29_8_2|83751	Beaba1|1884	Cormi1|966	Fusgr1|6412;Fusgr1|4294	Fusox1|2596;Fusox1|12402	Aspfu1|1938	Aspnid1|658		PF00005.22|ABC_tran (100.0%) - PF00664.18|ABC_membrane (92.6%)
497			Hirsu2|4179	OphauB2|4119	OphauG2|174	Dreco1|DCS_01986	Hirmi1|HIM_09741			Clapu1|CPUR_00093	Metac1|1175;Metac1|7843	Metan1|4818;Metan1|5559	Tolin1|TINF07837-mRNA-1		Trire2|106055	TriviGv29_8_2|54018	Beaba1|999;Beaba1|1920	Cormi1|2354;Cormi1|5020	Fusgr1|4258;Fusgr1|4822	Fusox1|12422;Fusox1|3053	Aspfu1|6551	Aspnid1|2704	Canal1|CaO19.9610.1;Canal1|CaO19.9611.1;Canal1|CaO19.2063.1;Canal1|CaO19.2064.1	PF10334.4|DUF2421 (100.0%) - PF10337.4|DUF2422 (100.0%) - PF13515.1|FUSC_2 (96.3%) - PF11744.3|ALMT (18.5%)
498	Ophio5|4020	Ophun1|118	Hirsu2|4917	OphauB2|1196	OphauG2|1513	Dreco1|DCS_00389	Hirmi1|HIM_02557	Maggr1|120432	Neucr2|5663	Clapu1|CPUR_01575	Metac1|1347;Metac1|9368	Metan1|476;Metan1|6372	Tolin1|TINF08013-mRNA-1	Ophsi1|OCS_02958	Trire2|120154	TriviGv29_8_2|71556	Beaba1|4402	Cormi1|6748	Fusgr1|11330	Fusox1|1499;Fusox1|16545	Aspfu1|8169	Aspnid1|6150	Canal1|CaO19.10187.1;Canal1|CaO19.2672.1	PF00175.16|NAD_binding_1 (100.0%) - PF00667.15|FAD_binding_1 (100.0%) - PF00258.20|Flavodoxin_1 (100.0%)
499	Ophio5|5618	Ophun1|5697	Hirsu2|9869	OphauB2|1605	OphauG2|2670	Dreco1|DCS_02690	Hirmi1|HIM_05505	Maggr1|121186	Neucr2|7591	Clapu1|CPUR_01208	Metac1|5979;Metac1|9011	Metan1|7583;Metan1|9170	Tolin1|TINF05317-mRNA-1	Ophsi1|OCS_01171	Trire2|108640	TriviGv29_8_2|63516	Beaba1|2528	Cormi1|3191;Cormi1|8887	Fusgr1|7836	Fusox1|7436	Aspfu1|6151	Aspnid1|1419	Canal1|CaO19.9558.1;Canal1|CaO19.2007.1	PF07928.7|Vps54 (100.0%) - PF10475.4|DUF2450 (66.7%)
500	Ophio5|4542	Ophun1|5467	Hirsu2|6492	OphauB2|6865	OphauG2|2731	Dreco1|DCS_06316	Hirmi1|HIM_06640	Maggr1|116388	Neucr2|6970	Clapu1|CPUR_02893	Metac1|7556;Metac1|9008	Metan1|4686;Metan1|9361	Tolin1|TINF02295-mRNA-1	Ophsi1|OCS_06595	Trire2|81570	TriviGv29_8_2|193221;TriviGv29_8_2|231565	Beaba1|6471	Cormi1|7774	Fusgr1|12724	Fusox1|5881	Aspfu1|6680	Aspnid1|4566	Canal1|CaO19.11327.1;Canal1|CaO19.3846.1	PF00330.15|Aconitase (100.0%) - PF00694.14|Aconitase_C (100.0%)
501	Ophio5|3104;Ophio5|1250	Ophun1|6224;Ophun1|6234	Hirsu2|10534	OphauB2|2419	OphauG2|6395	Dreco1|DCS_08134	Hirmi1|HIM_07499	Maggr1|113585	Neucr2|10780	Clapu1|CPUR_06448	Metac1|2335	Metan1|10283;Metan1|1300	Tolin1|TINF03240-mRNA-1;Tolin1|TINF03935-mRNA-1	Ophsi1|OCS_02322	Trire2|78833	TriviGv29_8_2|87510	Beaba1|7525	Cormi1|8927	Fusgr1|1839	Fusox1|4339;Fusox1|9509	Aspfu1|7750	Aspnid1|10128		PF07690.11|MFS_1 (100.0%) - PF00083.19|Sugar_tr (25.9%) - PF13347.1|MFS_2 (3.7%)
502	Ophio5|3903	Ophun1|6362	Hirsu2|5465	OphauB2|5096	OphauG2|7792	Dreco1|DCS_04955	Hirmi1|HIM_08089	Maggr1|117338	Neucr2|2096	Clapu1|CPUR_04693	Metac1|4902	Metan1|413;Metan1|9073	Tolin1|TINF01883-mRNA-1	Ophsi1|OCS_00802	Trire2|74323	TriviGv29_8_2|112647	Beaba1|4821	Cormi1|9155	Fusgr1|9706	Fusox1|11019	Aspfu1|47;Aspfu1|8384;Aspfu1|9144	Aspnid1|10423	Canal1|CaO19.13120.1;Canal1|CaO19.5675.1	PF00176.18|SNF2_N (100.0%) - PF00271.26|Helicase_C (100.0%) - PF00097.20|zf-C3HC4 (85.2%) - PF13920.1|zf-C3HC4_3 (81.5%) - PF13923.1|zf-C3HC4_2 (74.1%) - PF13639.1|zf-RING_2 (48.1%) - PF00270.24|DEAD (22.2%) - PF04851.10|ResIII (11.1%) - PF14634.1|zf-RING_5 (7.4%) - PF13445.1|zf-RING_UBOX (3.7%)
503	Ophio5|5773		Hirsu2|705;Hirsu2|9428	OphauB2|2822	OphauG2|2786	Dreco1|DCS_08130;Dreco1|DCS_05845	Hirmi1|HIM_07509;Hirmi1|HIM_08794		Neucr2|3912		Metac1|8957	Metan1|8421;Metan1|935	Tolin1|TINF03324-mRNA-1;Tolin1|TINF00914-mRNA-1	Ophsi1|OCS_02324;Ophsi1|OCS_01013			Beaba1|7482;Beaba1|9208	Cormi1|8899	Fusgr1|8890;Fusgr1|2004;Fusgr1|1847	Fusox1|6068;Fusox1|8584;Fusox1|4335;Fusox1|9273				PF00743.14|FMO-like (100.0%) - PF13434.1|K_oxygenase (85.2%) - PF13738.1|Pyr_redox_3 (85.2%) - PF07992.9|Pyr_redox_2 (48.1%) - PF13454.1|NAD_binding_9 (29.6%) - PF13450.1|NAD_binding_8 (11.1%)
504	Ophio5|125	Ophun1|183	Hirsu2|8352	OphauB2|5564	OphauG2|6772	Dreco1|DCS_06470	Hirmi1|HIM_01220	Maggr1|115733	Neucr2|859	Clapu1|CPUR_01787	Metac1|4589	Metan1|235	Tolin1|TINF01496-mRNA-1;Tolin1|TINF06482-mRNA-1	Ophsi1|OCS_03092	Trire2|104664	TriviGv29_8_2|173921	Beaba1|10330	Cormi1|6646	Fusgr1|1570	Fusox1|30	Aspfu1|8948	Aspnid1|4757	Canal1|CaO19.11124.1;Canal1|CaO19.3642.1;Canal1|CaO19.12499.1;Canal1|CaO19.5032.1	PF03856.8|SUN (100.0%)
505	Ophio5|5174		Hirsu2|4956	OphauB2|2946	OphauG2|888	Dreco1|DCS_03879	Hirmi1|HIM_07062	Maggr1|115684	Neucr2|2854	Clapu1|CPUR_07269	Metac1|8802	Metan1|4318	Tolin1|TINF06775-mRNA-1;Tolin1|TINF00988-mRNA-1	Ophsi1|OCS_03825	Trire2|76155	TriviGv29_8_2|87714	Beaba1|4241;Beaba1|9119	Cormi1|2258;Cormi1|8704	Fusgr1|8882	Fusox1|12388;Fusox1|5104	Aspfu1|331;Aspfu1|4925	Aspnid1|2052;Aspnid1|3033		PF04185.9|Phosphoesterase (100.0%)
506				OphauB2|5848	OphauG2|6943			Maggr1|113398	Neucr2|10770		Metac1|6613	Metan1|9029			Trire2|108781;Trire2|59876;Trire2|104081	TriviGv29_8_2|81957;TriviGv29_8_2|58495;TriviGv29_8_2|57812	Beaba1|5739;Beaba1|7282	Cormi1|4343;Cormi1|8297	Fusgr1|3250	Fusox1|3597;Fusox1|3892	Aspfu1|4635;Aspfu1|1620	Aspnid1|6874;Aspnid1|8361	Canal1|CaO19.8945.1;Canal1|CaO19.11382.1;Canal1|CaO19.1365.1;Canal1|CaO19.3901.1	PF00296.15|Bac_luciferase (100.0%)
507	Ophio5|855	Ophun1|6921	Hirsu2|10035	OphauB2|2993	OphauG2|4616	Dreco1|DCS_00247	Hirmi1|HIM_05841	Maggr1|110435	Neucr2|8845	Clapu1|CPUR_05412	Metac1|5129	Metan1|7185	Tolin1|TINF08598-mRNA-1	Ophsi1|OCS_01673	Trire2|58651	TriviGv29_8_2|194996;TriviGv29_8_2|217202	Beaba1|4404;Beaba1|8171	Cormi1|6751;Cormi1|7334	Fusgr1|6034	Fusox1|1971	Aspfu1|1409	Aspnid1|5828	Canal1|CaO19.12290.1;Canal1|CaO19.4827.1	PF00709.16|Adenylsucc_synt (100.0%)
508	Ophio5|5236	Ophun1|1690	Hirsu2|819	OphauB2|12	OphauG2|2482	Dreco1|DCS_03756	Hirmi1|HIM_09017	Maggr1|115562	Neucr2|2269	Clapu1|CPUR_00108	Metac1|7488	Metan1|7462	Tolin1|TINF04759-mRNA-1	Ophsi1|OCS_05280	Trire2|22707	TriviGv29_8_2|33881;TriviGv29_8_2|54691	Beaba1|1619	Cormi1|99	Fusgr1|880	Fusox1|1070	Aspfu1|1422	Aspnid1|5825	Canal1|CaO19.11505.1;Canal1|CaO19.4022.1;Canal1|CaO19.4468.1;Canal1|CaO19.11949.1	PF05328.7|CybS (100.0%)
509	Ophio5|155	Ophun1|1843	Hirsu2|9269;Hirsu2|5948	OphauB2|3332	OphauG2|4945	Dreco1|DCS_00380	Hirmi1|HIM_02567	Maggr1|120950	Neucr2|6672	Clapu1|CPUR_01582	Metac1|1338	Metan1|6365	Tolin1|TINF08023-mRNA-1	Ophsi1|OCS_02445	Trire2|74854	TriviGv29_8_2|71569	Beaba1|7664;Beaba1|9419	Cormi1|2529	Fusgr1|7164	Fusox1|1748	Aspfu1|8995	Aspnid1|1961;Aspnid1|4798	Canal1|CaO19.12583.1;Canal1|CaO19.5117.1	PF00173.23|Cyt-b5 (100.0%) - PF00487.19|FA_desaturase (96.3%)
510	Ophio5|1208	Ophun1|2453	Hirsu2|7286	OphauB2|4229	OphauG2|4971	Dreco1|DCS_00734	Hirmi1|HIM_02675	Maggr1|119519	Neucr2|6495	Clapu1|CPUR_05347	Metac1|6750	Metan1|1152	Tolin1|TINF01242-mRNA-1	Ophsi1|OCS_05807	Trire2|62836	TriviGv29_8_2|77465	Beaba1|6904	Cormi1|3005	Fusgr1|6158	Fusox1|6215;Fusox1|6266;Fusox1|8440;Fusox1|8683;Fusox1|13560;Fusox1|15801	Aspfu1|6873	Aspnid1|6579		NO PFAM (100.0%)
511	Ophio5|5372	Ophun1|4921	Hirsu2|10442	OphauB2|2619	OphauG2|1165	Dreco1|DCS_00140	Hirmi1|HIM_08215	Maggr1|115361	Neucr2|9783		Metac1|4702	Metan1|4525	Tolin1|TINF04944-mRNA-1	Ophsi1|OCS_05954	Trire2|47603	TriviGv29_8_2|74193	Beaba1|1269	Cormi1|1271	Fusgr1|7338	Fusox1|6730;Fusox1|17176;Fusox1|14083	Aspfu1|380;Aspfu1|8287	Aspnid1|2104;Aspnid1|10207	Canal1|CaO19.9821.1;Canal1|CaO19.2281.1	PF01144.18|CoA_trans (100.0%)
512	Ophio5|4424	Ophun1|838					Hirmi1|HIM_05141	Maggr1|114657			Metac1|9709	Metan1|10001;Metan1|1623	Tolin1|TINF08295-mRNA-1		Trire2|32087;Trire2|64720	TriviGv29_8_2|47454;TriviGv29_8_2|147785;TriviGv29_8_2|192808;TriviGv29_8_2|52907	Beaba1|4633	Cormi1|5108	Fusgr1|4736	Fusox1|11467;Fusox1|10068;Fusox1|16042;Fusox1|16191;Fusox1|17594;Fusox1|11497;Fusox1|5582	Aspfu1|7506;Aspfu1|2922	Aspnid1|8826		PF00106.20|adh_short (96.3%) - PF13561.1|adh_short_C2 (96.3%) - PF13460.1|NAD_binding_10 (48.1%) - PF08659.5|KR (40.7%) - PF05368.8|NmrA (37.0%) - PF01370.16|Epimerase (18.5%) - PF08643.5|DUF1776 (18.5%) - NO PFAM (3.7%)
513	Ophio5|5483	Ophun1|2570	Hirsu2|9819			Dreco1|DCS_02181	Hirmi1|HIM_03841	Maggr1|115275	Neucr2|9276	Clapu1|CPUR_04190	Metac1|3384;Metac1|4032	Metan1|1410;Metan1|1984	Tolin1|TINF08940-mRNA-1	Ophsi1|OCS_01457	Trire2|105518	TriviGv29_8_2|59805	Beaba1|3550	Cormi1|368	Fusgr1|10689	Fusox1|16075;Fusox1|16155;Fusox1|17561;Fusox1|15439	Aspfu1|3899;Aspfu1|1292		Canal1|CaO19.11651.1;Canal1|CaO19.4175.1	PF07885.11|Ion_trans_2 (100.0%)
514	Ophio5|3943	Ophun1|6894	Hirsu2|4208	OphauB2|6696	OphauG2|3712	Dreco1|DCS_06029	Hirmi1|HIM_02210	Maggr1|120071	Neucr2|10018	Clapu1|CPUR_00558	Metac1|1944	Metan1|4700	Tolin1|TINF02272-mRNA-1	Ophsi1|OCS_02998	Trire2|81598	TriviGv29_8_2|111088	Beaba1|9307	Cormi1|485	Fusgr1|12735	Fusox1|5871	Aspfu1|9145;Aspfu1|9290;Aspfu1|4266	Aspnid1|254;Aspnid1|10453	Canal1|CaO19.9090.1;Canal1|CaO19.1515.1	PF00704.23|Glyco_hydro_18 (100.0%)
515	Ophio5|872	Ophun1|4447	Hirsu2|10384	OphauB2|4918	OphauG2|7322;OphauG2|7321	Dreco1|DCS_07507	Hirmi1|HIM_08027	Maggr1|119897	Neucr2|679	Clapu1|CPUR_03341	Metac1|5245	Metan1|3979	Tolin1|TINF06936-mRNA-1	Ophsi1|OCS_00007;Ophsi1|OCS_00009	Trire2|21673	TriviGv29_8_2|88676	Beaba1|154	Cormi1|6154	Fusgr1|1268	Fusox1|307	Aspfu1|9577	Aspnid1|13;Aspnid1|7176	Canal1|CaO19.6854.1;Canal1|CaO19.14144.1	PF00006.20|ATP-synt_ab (100.0%) - PF02874.18|ATP-synt_ab_N (92.6%) - PF00306.22|ATP-synt_ab_C (88.9%)
516	Ophio5|7953	Ophun1|2298	Hirsu2|7556	OphauB2|434	OphauG2|575	Dreco1|DCS_06943	Hirmi1|HIM_01850	Maggr1|115207;Maggr1|112743	Neucr2|8622	Clapu1|CPUR_01973	Metac1|2631	Metan1|2172	Tolin1|TINF09084-mRNA-1	Ophsi1|OCS_00276	Trire2|79602	TriviGv29_8_2|46023	Beaba1|3872	Cormi1|5040	Fusgr1|9460	Fusox1|10681	Aspfu1|392	Aspnid1|6284	Canal1|CaO19.10921.1;Canal1|CaO19.3417.1;Canal1|CaO19.3066.1;Canal1|CaO19.10584.1	PF03639.8|Glyco_hydro_81 (100.0%) - PF10451.4|Stn1 (3.7%)
517	Ophio5|1291		Hirsu2|7239	OphauB2|1970	OphauG2|5885	Dreco1|DCS_07346	Hirmi1|HIM_03280	Maggr1|120557	Neucr2|10229;Neucr2|8133	Clapu1|CPUR_08520	Metac1|1864	Metan1|562	Tolin1|TINF04354-mRNA-1	Ophsi1|OCS_06096	Trire2|33895	TriviGv29_8_2|81212	Beaba1|386	Cormi1|5981	Fusgr1|1633	Fusox1|4535	Aspfu1|2014;Aspfu1|8279	Aspnid1|9626	Canal1|CaO19.6452.1;Canal1|CaO19.11186.1;Canal1|CaO19.13810.1;Canal1|CaO19.3702.1	PF00254.23|FKBP_C (100.0%)
518	Ophio5|8061	Ophun1|3173	Hirsu2|10167	OphauB2|7829	OphauG2|7056	Dreco1|DCS_04297	Hirmi1|HIM_04139;Hirmi1|HIM_01984	Maggr1|119221	Neucr2|2005	Clapu1|CPUR_06002	Metac1|2792	Metan1|5257	Tolin1|TINF04730-mRNA-1	Ophsi1|OCS_03806	Trire2|53815	TriviGv29_8_2|31580	Beaba1|7084	Cormi1|4979	Fusgr1|10649	Fusox1|15262	Aspfu1|2004	Aspnid1|2335	Canal1|CaO19.6684.1;Canal1|CaO19.13976.1;Canal1|CaO19.6708.1;Canal1|CaO19.14000.1	PF00857.15|Isochorismatase (100.0%)
519	Ophio5|34	Ophun1|3547		OphauB2|796	OphauG2|5760	Dreco1|DCS_00175	Hirmi1|HIM_08503	Maggr1|116212	Neucr2|1972	Clapu1|CPUR_00228	Metac1|3958	Metan1|6993	Tolin1|TINF07454-mRNA-1	Ophsi1|OCS_03477	Trire2|2574	TriviGv29_8_2|57880	Beaba1|3069	Cormi1|3531	Fusgr1|5844	Fusox1|1905	Aspfu1|191;Aspfu1|2339	Aspnid1|6418;Aspnid1|4866	Canal1|CaO19.691.1;Canal1|CaO19.8310.1;Canal1|CaO19.9325.1;Canal1|CaO19.1756.1	PF07479.9|NAD_Gly3P_dh_C (100.0%) - PF01210.18|NAD_Gly3P_dh_N (100.0%)
520	Ophio5|4161	Ophun1|686		OphauB2|6312	OphauG2|7455	Dreco1|DCS_04589	Hirmi1|HIM_02187	Maggr1|115215	Neucr2|10755	Clapu1|CPUR_02507	Metac1|9175;Metac1|8683	Metan1|10239	Tolin1|TINF04595-mRNA-1	Ophsi1|OCS_05674	Trire2|41590	TriviGv29_8_2|215418;TriviGv29_8_2|53723	Beaba1|5297	Cormi1|7624	Fusgr1|9066	Fusox1|12794	Aspfu1|4135;Aspfu1|5686	Aspnid1|124;Aspnid1|2479	Canal1|CaO19.6948.1;Canal1|CaO19.14210.1	PF01988.14|VIT1 (100.0%) - PF02805.11|Ada_Zn_binding (3.7%) - PF00165.18|HTH_AraC (3.7%)
521	Ophio5|5083	Ophun1|3344	Hirsu2|7061	OphauB2|5246	OphauG2|4486	Dreco1|DCS_01693	Hirmi1|HIM_08514;Hirmi1|HIM_08513	Maggr1|117954	Neucr2|8333	Clapu1|CPUR_07951	Metac1|8019;Metac1|8685	Metan1|3176	Tolin1|TINF03563-mRNA-1		Trire2|70452	TriviGv29_8_2|62289	Beaba1|8460	Cormi1|3650	Fusgr1|11897	Fusox1|14373;Fusox1|14374	Aspfu1|4351	Aspnid1|83	Canal1|CaO19.7323.1;Canal1|CaO19.12058.1;Canal1|CaO19.4589.1	PF01593.19|Amino_oxidase (96.3%) - PF13450.1|NAD_binding_8 (88.9%) - PF00070.22|Pyr_redox (66.7%) - PF01946.12|Thi4 (37.0%) - PF00890.19|FAD_binding_2 (33.3%) - PF01266.19|DAO (22.2%) - PF01494.14|FAD_binding_3 (14.8%) - PF13738.1|Pyr_redox_3 (7.4%) - NO PFAM (3.7%)
522	Ophio5|63	Ophun1|6808	Hirsu2|9665	OphauB2|4464	OphauG2|2461	Dreco1|DCS_06584	Hirmi1|HIM_03209	Maggr1|115477	Neucr2|312	Clapu1|CPUR_02107	Metac1|4914	Metan1|622	Tolin1|TINF04221-mRNA-1	Ophsi1|OCS_03949	Trire2|79345	TriviGv29_8_2|81939	Beaba1|7928	Cormi1|8139	Fusgr1|866	Fusox1|1059	Aspfu1|6018;Aspfu1|8653	Aspnid1|8681	Canal1|CaO19.7692.1;Canal1|CaO19.21.1;Canal1|CaO19.7693.1;Canal1|CaO19.22.1	PF04117.7|Mpv17_PMP22 (100.0%)
523	Ophio5|6668	Ophun1|6511	Hirsu2|1031			Dreco1|DCS_03519	Hirmi1|HIM_04161	Maggr1|111541;Maggr1|121026	Neucr2|6081	Clapu1|CPUR_05501	Metac1|3330	Metan1|7115	Tolin1|TINF09830-mRNA-1	Ophsi1|OCS_00489	Trire2|81070	TriviGv29_8_2|74747	Beaba1|8416	Cormi1|5872	Fusgr1|7546;Fusgr1|5748	Fusox1|7822;Fusox1|2333	Aspfu1|1653;Aspfu1|3332	Aspnid1|2202;Aspnid1|9744	Canal1|CaO19.11073.1;Canal1|CaO19.3591.1	PF02225.17|PA (100.0%) - PF04389.12|Peptidase_M28 (100.0%)
524	Ophio5|6165	Ophun1|2749	Hirsu2|1799	OphauB2|7403	OphauG2|5626	Dreco1|DCS_01006	Hirmi1|HIM_04902	Maggr1|118568	Neucr2|436	Clapu1|CPUR_00181	Metac1|964	Metan1|3797	Tolin1|TINF00258-mRNA-1		Trire2|46958	TriviGv29_8_2|83874	Beaba1|2388	Cormi1|808	Fusgr1|9400	Fusox1|11183	Aspfu1|609	Aspnid1|1863	Canal1|CaO19.8012.1;Canal1|CaO19.9009.1;Canal1|CaO19.12585.1;Canal1|CaO19.1435.1;Canal1|CaO19.382.1;Canal1|CaO19.5119.1	PF00009.22|GTP_EFTU (100.0%) - PF03143.12|GTP_EFTU_D3 (100.0%) - PF03144.20|GTP_EFTU_D2 (100.0%)
525	Ophio5|4785	Ophun1|7538	Hirsu2|9379;Hirsu2|4502	OphauB2|3685	OphauG2|2425	Dreco1|DCS_06782	Hirmi1|HIM_03505	Maggr1|115341	Neucr2|10431	Clapu1|CPUR_00609	Metac1|7433	Metan1|4640	Tolin1|TINF02676-mRNA-1	Ophsi1|OCS_03921	Trire2|61409	TriviGv29_8_2|220743	Beaba1|7124	Cormi1|3831	Fusgr1|7048	Fusox1|16878	Aspfu1|8288	Aspnid1|10206	Canal1|CaO19.8088.1;Canal1|CaO19.10319.1;Canal1|CaO19.2801.1;Canal1|CaO19.457.1	PF00443.24|UCH (100.0%) - PF13423.1|UCH_1 (88.9%) - PF13446.1|RPT (77.8%) - PF09409.5|PUB (3.7%)
526		Ophun1|4729	Hirsu2|2042;Hirsu2|2573	OphauB2|4414;OphauB2|1187	OphauG2|7265;OphauG2|5839	Dreco1|DCS_06622	Hirmi1|HIM_03160;Hirmi1|HIM_05906	Maggr1|119307	Neucr2|789	Clapu1|CPUR_02059	Metac1|6249	Metan1|681	Tolin1|TINF04589-mRNA-1		Trire2|22678	TriviGv29_8_2|110794	Beaba1|286	Cormi1|5441	Fusgr1|1055;Fusgr1|65	Fusox1|862	Aspfu1|4619	Aspnid1|8317	Canal1|CaO19.8174.1;Canal1|CaO19.541.1	PF03171.15|2OG-FeII_Oxy (100.0%) - PF14226.1|DIOX_N (96.3%)
527				OphauB2|2532	OphauG2|7482	Dreco1|DCS_05466	Hirmi1|HIM_01611	Maggr1|120840	Neucr2|10166	Clapu1|CPUR_00857	Metac1|1858	Metan1|5337	Tolin1|TINF01755-mRNA-1	Ophsi1|OCS_05875	Trire2|5206	TriviGv29_8_2|44141	Beaba1|6994	Cormi1|6682	Fusgr1|3691	Fusox1|8368	Aspfu1|1584	Aspnid1|6359	Canal1|CaO19.9011.1;Canal1|CaO19.10186.1;Canal1|CaO19.2671.1;Canal1|CaO19.1437.1;Canal1|CaO19.3362.1;Canal1|CaO19.10870.1;Canal1|CaO19.1438.1;Canal1|CaO19.9012.1	PF00070.22|Pyr_redox (100.0%) - PF13434.1|K_oxygenase (44.4%) - PF07992.9|Pyr_redox_2 (37.0%) - PF13738.1|Pyr_redox_3 (3.7%)
528	Ophio5|5551	Ophun1|3115	Hirsu2|8063;Hirsu2|8064	OphauB2|4305	OphauG2|6881;OphauG2|6880	Dreco1|DCS_05576;Dreco1|DCS_05577	Hirmi1|HIM_02385	Maggr1|119879	Neucr2|660	Clapu1|CPUR_05258	Metac1|3034	Metan1|4149	Tolin1|TINF06872-mRNA-1	Ophsi1|OCS_03373	Trire2|73560	TriviGv29_8_2|30910	Beaba1|1976	Cormi1|7062	Fusgr1|678	Fusox1|485	Aspfu1|7897	Aspnid1|2181	Canal1|CaO19.9301.1;Canal1|CaO19.1733.1	PF07539.7|DRIM (81.5%) - NO PFAM (18.5%)
529	Ophio5|6563	Ophun1|3504	Hirsu2|9033	OphauB2|4561	OphauG2|4332	Dreco1|DCS_03549	Hirmi1|HIM_03797	Maggr1|112797	Neucr2|8906	Clapu1|CPUR_05742	Metac1|1551	Metan1|2387;Metan1|2388	Tolin1|TINF08731-mRNA-1		Trire2|121610	TriviGv29_8_2|56056	Beaba1|3932	Cormi1|4887	Fusgr1|10173	Fusox1|11575;Fusox1|10485	Aspfu1|2521	Aspnid1|4308	Canal1|CaO19.9459.1;Canal1|CaO19.1903.1;Canal1|CaO19.9461.1;Canal1|CaO19.1905.1	PF11865.3|DUF3385 (85.2%) - PF02259.18|FAT (85.2%) - PF00454.22|PI3_PI4_kinase (85.2%) - PF08771.6|Rapamycin_bind (85.2%) - PF13513.1|HEAT_EZ (77.8%) - PF02260.15|FATC (77.8%) - PF02985.17|HEAT (14.8%) - NO PFAM (3.7%)
530	Ophio5|3728	Ophun1|3903	Hirsu2|5035	OphauB2|6544	OphauG2|1701	Dreco1|DCS_07659	Hirmi1|HIM_05549	Maggr1|110578	Neucr2|3305	Clapu1|CPUR_08383	Metac1|6557	Metan1|7628	Tolin1|TINF02939-mRNA-1	Ophsi1|OCS_05818	Trire2|53673	TriviGv29_8_2|79012	Beaba1|3160	Cormi1|4750	Fusgr1|397;Fusgr1|10834	Fusox1|744;Fusox1|15305	Aspfu1|715	Aspnid1|9921;Aspnid1|6785	Canal1|CaO19.9584.1;Canal1|CaO19.2036.1	PF01408.17|GFO_IDH_MocA (100.0%)
531	Ophio5|2628;Ophio5|6425	Ophun1|2227	Hirsu2|193;Hirsu2|1996	OphauB2|7420	OphauG2|2706;OphauG2|7388	Dreco1|DCS_01028	Hirmi1|HIM_04922	Maggr1|117503	Neucr2|2183	Clapu1|CPUR_07244	Metac1|935	Metan1|3824	Tolin1|TINF00459-mRNA-1	Ophsi1|OCS_06197	Trire2|59747	TriviGv29_8_2|149416	Beaba1|2368	Cormi1|3594	Fusgr1|9595	Fusox1|10828	Aspfu1|3776	Aspnid1|408	Canal1|CaO19.9979.1;Canal1|CaO19.2443.1	PF00620.22|RhoGAP (92.6%) - PF00611.18|FCH (85.2%)
532	Ophio5|7271			OphauB2|5112	OphauG2|2348	Dreco1|DCS_04916	Hirmi1|HIM_08093	Maggr1|116988	Neucr2|2152	Clapu1|CPUR_04707	Metac1|4886	Metan1|9089		Ophsi1|OCS_01283	Trire2|119875	TriviGv29_8_2|44246	Beaba1|6651	Cormi1|3153	Fusgr1|9656	Fusox1|11068	Aspfu1|1382	Aspnid1|5854	Canal1|CaO19.4122.1;Canal1|CaO19.12682.1;Canal1|CaO19.5215.1;Canal1|CaO19.11604.1;Canal1|CaO19.12684.1;Canal1|CaO19.5217.1;Canal1|CaO19.12683.1;Canal1|CaO19.5216.1	PF13622.1|4HBT_3 (100.0%) - PF02551.10|Acyl_CoA_thio (92.6%)
533	Ophio5|8511	Ophun1|3560	Hirsu2|6327;Hirsu2|2012	OphauB2|2214	OphauG2|3070;OphauG2|4807	Dreco1|DCS_00357;Dreco1|DCS_00358	Hirmi1|HIM_02587	Maggr1|119596	Neucr2|5787	Clapu1|CPUR_08487	Metac1|1288	Metan1|6310	Tolin1|TINF08037-mRNA-1	Ophsi1|OCS_05002	Trire2|54710	TriviGv29_8_2|178439	Beaba1|2965	Cormi1|7187	Fusgr1|7216	Fusox1|1704	Aspfu1|2606	Aspnid1|4416	Canal1|CaO19.11697.1;Canal1|CaO19.4221.1	PF00004.24|AAA (77.8%) - PF13191.1|AAA_16 (77.8%) - PF14629.1|ORC4_C (77.8%) - PF13401.1|AAA_22 (74.1%) - PF13831.1|PHD_2 (70.4%) - PF00628.24|PHD (70.4%) - PF05729.7|NACHT (63.0%) - PF01637.13|Arch_ATPase (25.9%) - PF07693.9|KAP_NTPase (25.9%) - PF05673.8|DUF815 (7.4%) - PF02178.14|AT_hook (3.7%)
534	Ophio5|6439	Ophun1|703	Hirsu2|8774	OphauB2|6486	OphauG2|1287	Dreco1|DCS_02416	Hirmi1|HIM_05586	Maggr1|113652	Neucr2|3387	Clapu1|CPUR_03908	Metac1|5678	Metan1|1882	Tolin1|TINF03298-mRNA-1	Ophsi1|OCS_04501	Trire2|122240	TriviGv29_8_2|80215	Beaba1|5592	Cormi1|4799	Fusgr1|987	Fusox1|795	Aspfu1|1100	Aspnid1|5647	Canal1|CaO19.12026.1;Canal1|CaO19.3361.1;Canal1|CaO19.361.1;Canal1|CaO19.4551.1;Canal1|CaO19.10869.1	PF00755.15|Carn_acyltransf (100.0%)
535	Ophio5|3836	Ophun1|2716;Ophun1|2717	Hirsu2|6153	OphauB2|2551	OphauG2|6455;OphauG2|1253	Dreco1|DCS_07023	Hirmi1|HIM_06022;Hirmi1|HIM_06021	Maggr1|113947	Neucr2|8711	Clapu1|CPUR_00798	Metac1|2712	Metan1|2096	Tolin1|TINF09131-mRNA-1	Ophsi1|OCS_01529	Trire2|120402	TriviGv29_8_2|44968	Beaba1|6256	Cormi1|4026	Fusgr1|11031	Fusox1|15640	Aspfu1|4162	Aspnid1|150	Canal1|CaO19.12091.1;Canal1|CaO19.4621.1	PF01975.12|SurE (88.9%) - PF03133.10|TTL (85.2%)
536	Ophio5|2804	Ophun1|7599	Hirsu2|7596	OphauB2|1122	OphauG2|4467	Dreco1|DCS_06491	Hirmi1|HIM_00906	Maggr1|120392	Neucr2|6273	Clapu1|CPUR_00448	Metac1|8192	Metan1|2715	Tolin1|TINF04271-mRNA-1	Ophsi1|OCS_00427	Trire2|120288	TriviGv29_8_2|92374	Beaba1|3516	Cormi1|435	Fusgr1|3773;Fusgr1|4466	Fusox1|4594;Fusox1|2894	Aspfu1|6900	Aspnid1|6613;Aspnid1|6128	Canal1|CaO19.12103.1;Canal1|CaO19.4633.1	PF08659.5|KR (100.0%) - PF00106.20|adh_short (100.0%) - PF13561.1|adh_short_C2 (92.6%) - PF01370.16|Epimerase (11.1%)
537	Ophio5|5034;Ophio5|5035	Ophun1|5688	Hirsu2|696;Hirsu2|2260	OphauB2|6157;OphauB2|4269	OphauG2|4522	Dreco1|DCS_04832	Hirmi1|HIM_01730	Maggr1|111875	Neucr2|4749	Clapu1|CPUR_04760	Metac1|3150	Metan1|5819		Ophsi1|OCS_04863	Trire2|54670	TriviGv29_8_2|31111	Beaba1|4132	Cormi1|2625	Fusgr1|8036	Fusox1|7253	Aspfu1|3161	Aspnid1|2856	Canal1|CaO19.13292.1;Canal1|CaO19.5871.1;Canal1|CaO19.1129.1	PF04855.7|SNF5 (85.2%) - NO PFAM (14.8%)
538	Ophio5|2925	Ophun1|5620	Hirsu2|7767;Hirsu2|5086	OphauB2|5947	OphauG2|6655	Dreco1|DCS_00679	Hirmi1|HIM_02615	Maggr1|119661	Neucr2|6132	Clapu1|CPUR_04092	Metac1|7913;Metac1|9773	Metan1|10401;Metan1|3340	Tolin1|TINF01388-mRNA-1	Ophsi1|OCS_05458	Trire2|45085	TriviGv29_8_2|83352	Beaba1|1690	Cormi1|4166	Fusgr1|11108	Fusox1|15715	Aspfu1|2623	Aspnid1|4431	Canal1|CaO19.3226.1;Canal1|CaO19.10736.1	PF02221.10|E1_DerP2_DerF2 (100.0%)
539	Ophio5|33	Ophun1|3548	Hirsu2|7989			Dreco1|DCS_00179	Hirmi1|HIM_08493;Hirmi1|HIM_06779	Maggr1|114334	Neucr2|7553		Metac1|1235	Metan1|9941;Metan1|9250	Tolin1|TINF00484-mRNA-1;Tolin1|TINF00181-mRNA-1		Trire2|56897	TriviGv29_8_2|67296	Beaba1|3074	Cormi1|3514	Fusgr1|9930;Fusgr1|5334	Fusox1|11145;Fusox1|5609;Fusox1|10195	Aspfu1|142;Aspfu1|9774	Aspnid1|1493;Aspnid1|7746;Aspnid1|1214		PF05368.8|NmrA (96.3%) - PF13460.1|NAD_binding_10 (96.3%) - PF01370.16|Epimerase (40.7%) - PF01118.19|Semialdhyde_dh (22.2%) - PF03435.13|Saccharop_dh (11.1%) - NO PFAM (3.7%) - PF01113.15|DapB_N (3.7%)
540	Ophio5|3580	Ophun1|5262	Hirsu2|7142	OphauB2|6492;OphauB2|6119	OphauG2|1552;OphauG2|4362	Dreco1|DCS_07329	Hirmi1|HIM_11072;Hirmi1|HIM_07898	Maggr1|116176;Maggr1|116339	Neucr2|3552	Clapu1|CPUR_00382	Metac1|3570	Metan1|2618	Tolin1|TINF08384-mRNA-1		Trire2|5275	TriviGv29_8_2|77874	Beaba1|6179	Cormi1|2489	Fusgr1|1937;Fusgr1|12848	Fusox1|9014;Fusox1|5765	Aspfu1|8081	Aspnid1|2965		NO PFAM (92.6%) - PF00856.23|SET (7.4%)
541	Ophio5|7621	Ophun1|124	Hirsu2|7438;Hirsu2|1512	OphauB2|5021	OphauG2|7550	Dreco1|DCS_06982	Hirmi1|HIM_11266	Maggr1|119379	Neucr2|9234	Clapu1|CPUR_02342	Metac1|2665	Metan1|2139	Tolin1|TINF09178-mRNA-1		Trire2|31551;Trire2|31869	TriviGv29_8_2|33584;TriviGv29_8_2|158896	Beaba1|8063;Beaba1|3009	Cormi1|6839;Cormi1|1138	Fusgr1|10986	Fusox1|15597	Aspfu1|7960	Aspnid1|7427	Canal1|CaO19.7499.1	PF01467.21|CTP_transf_2 (100.0%)
542	Ophio5|8245	Ophun1|2664	Hirsu2|1398	OphauB2|1263	OphauG2|5096	Dreco1|DCS_00502	Hirmi1|HIM_00529;Hirmi1|HIM_08299	Maggr1|119840;Maggr1|113050	Neucr2|5713;Neucr2|8546	Clapu1|CPUR_01499	Metac1|7059	Metan1|6425	Tolin1|TINF08040-mRNA-1	Ophsi1|OCS_01263	Trire2|55887	TriviGv29_8_2|78927	Beaba1|5155	Cormi1|4693	Fusgr1|5891;Fusgr1|13190	Fusox1|6717;Fusox1|1853	Aspfu1|2146	Aspnid1|7828		PF10282.4|Lactonase (100.0%)
543	Ophio5|2178;Ophio5|90	Ophun1|1044;Ophun1|886	Hirsu2|4839	OphauB2|5658	OphauG2|2064	Dreco1|DCS_01862	Hirmi1|HIM_08197	Maggr1|118474	Neucr2|10261	Clapu1|CPUR_03747	Metac1|4716	Metan1|4510	Tolin1|TINF04864-mRNA-1	Ophsi1|OCS_04888	Trire2|121546	TriviGv29_8_2|37216	Beaba1|1252	Cormi1|1239	Fusgr1|7376	Fusox1|17210	Aspfu1|4133	Aspnid1|122	Canal1|CaO19.13439.1;Canal1|CaO19.6018.1	PF02450.10|LCAT (100.0%)
544	Ophio5|5969;Ophio5|8546	Ophun1|1380;Ophun1|6684	Hirsu2|598;Hirsu2|9804	OphauB2|7549	OphauG2|4119	Dreco1|DCS_07753	Hirmi1|HIM_08973	Maggr1|115809	Neucr2|9031	Clapu1|CPUR_02032	Metac1|1544	Metan1|2383	Tolin1|TINF05853-mRNA-1;Tolin1|TINF08667-mRNA-1		Trire2|77739	TriviGv29_8_2|63940	Beaba1|3109	Cormi1|4386	Fusgr1|7457;Fusgr1|9913	Fusox1|11131	Aspfu1|2049	Aspnid1|7590		PF04209.8|HgmA (100.0%)
545	Ophio5|8186;Ophio5|8234;Ophio5|7338	Ophun1|5337;Ophun1|4061	Hirsu2|8700	OphauB2|4831	OphauG2|88	Dreco1|DCS_01916	Hirmi1|HIM_03138;Hirmi1|HIM_06376;Hirmi1|HIM_08887;Hirmi1|HIM_02838	Maggr1|120126		Clapu1|CPUR_07134	Metac1|5769	Metan1|1731;Metan1|7770	Tolin1|TINF02618-mRNA-1	Ophsi1|OCS_04469	Trire2|55566	TriviGv29_8_2|29729			Fusgr1|2668	Fusox1|12670		Aspnid1|2755;Aspnid1|1258		PF07731.9|Cu-oxidase_2 (100.0%) - PF00394.17|Cu-oxidase (100.0%) - PF07732.10|Cu-oxidase_3 (100.0%)
546	Ophio5|5530	Ophun1|504	Hirsu2|887;Hirsu2|4989	OphauB2|2589	OphauG2|461	Dreco1|DCS_05073	Hirmi1|HIM_11067;Hirmi1|HIM_09008;Hirmi1|HIM_09497;Hirmi1|HIM_09639	Maggr1|120972	Neucr2|8306	Clapu1|CPUR_05674	Metac1|6930	Metan1|68	Tolin1|TINF02138-mRNA-1	Ophsi1|OCS_02593	Trire2|67334	TriviGv29_8_2|142807	Beaba1|6150	Cormi1|8419	Fusgr1|11608	Fusox1|14635	Aspfu1|5123	Aspnid1|818		NO PFAM (61.5%) - PF07690.11|MFS_1 (38.5%) - PF12298.3|Bot1p (3.8%)
547	Ophio5|7785	Ophun1|423	Hirsu2|9326;Hirsu2|3629	OphauB2|122	OphauG2|3633		Hirmi1|HIM_02068;Hirmi1|HIM_03689		Neucr2|5532	Clapu1|CPUR_07050	Metac1|7377	Metan1|5528	Tolin1|TINF09394-mRNA-1	Ophsi1|OCS_00390	Trire2|76633	TriviGv29_8_2|73052	Beaba1|5822	Cormi1|2857	Fusgr1|8753;Fusgr1|5482	Fusox1|9688	Aspfu1|2734;Aspfu1|8434	Aspnid1|1511;Aspnid1|2754;Aspnid1|3966		PF07690.11|MFS_1 (100.0%) - PF00083.19|Sugar_tr (7.7%)
548	Ophio5|1969	Ophun1|6798	Hirsu2|10162;Hirsu2|231	OphauB2|2363	OphauG2|5183	Dreco1|DCS_03938	Hirmi1|HIM_00205	Maggr1|118888	Neucr2|8209	Clapu1|CPUR_07832	Metac1|2115;Metac1|1398	Metan1|8614	Tolin1|TINF03164-mRNA-1	Ophsi1|OCS_02868	Trire2|120952	TriviGv29_8_2|46970	Beaba1|7575	Cormi1|8714	Fusgr1|6128	Fusox1|1654	Aspfu1|7543	Aspnid1|4693	Canal1|CaO19.8818.1;Canal1|CaO19.1233.1	PF13522.1|GATase_6 (100.0%) - PF00310.16|GATase_2 (96.2%) - PF00156.22|Pribosyltran (88.5%) - PF13537.1|GATase_7 (88.5%) - PF13230.1|GATase_4 (30.8%) - PF00106.20|adh_short (3.8%) - PF08659.5|KR (3.8%)
549			Hirsu2|3383	OphauB2|3998;OphauB2|6318	OphauG2|2683	Dreco1|DCS_03480	Hirmi1|HIM_05682	Maggr1|115981	Neucr2|9650		Metac1|222	Metan1|7182;Metan1|7604	Tolin1|TINF07729-mRNA-1	Ophsi1|OCS_01426	Trire2|22271;Trire2|23292	TriviGv29_8_2|56510;TriviGv29_8_2|49141;TriviGv29_8_2|55037	Beaba1|1613;Beaba1|4089		Fusgr1|7622;Fusgr1|293	Fusox1|7743;Fusox1|10321	Aspfu1|5281	Aspnid1|2259		PF08240.7|ADH_N (100.0%) - PF00107.21|ADH_zinc_N (96.2%) - PF13602.1|ADH_zinc_N_2 (92.3%)
550	Ophio5|6488	Ophun1|528	Hirsu2|3051	OphauB2|6227	OphauG2|2973;OphauG2|2974;OphauG2|1503	Dreco1|DCS_04143	Hirmi1|HIM_03532	Maggr1|112730	Neucr2|6840	Clapu1|CPUR_05704	Metac1|1995	Metan1|4751	Tolin1|TINF02414-mRNA-1	Ophsi1|OCS_06013	Trire2|123090	TriviGv29_8_2|76973	Beaba1|9704	Cormi1|4967	Fusgr1|2363	Fusox1|13143	Aspfu1|6470	Aspnid1|7979	Canal1|CaO19.12094.1;Canal1|CaO19.4624.1	PF01937.14|DUF89 (100.0%) - PF08659.5|KR (3.8%) - PF00106.20|adh_short (3.8%) - PF13561.1|adh_short_C2 (3.8%)
551	Ophio5|4761	Ophun1|1327	Hirsu2|9524	OphauB2|5400	OphauG2|7407	Dreco1|DCS_00138;Dreco1|DCS_03997;Dreco1|DCS_02517	Hirmi1|HIM_02307	Maggr1|117177	Neucr2|412	Clapu1|CPUR_05861	Metac1|7781	Metan1|1211	Tolin1|TINF01889-mRNA-1	Ophsi1|OCS_03767	Trire2|21327	TriviGv29_8_2|52210	Beaba1|8309	Cormi1|8603	Fusgr1|7407	Fusox1|1427	Aspfu1|7447	Aspnid1|1064	Canal1|CaO19.11723.1;Canal1|CaO19.4248.1	PF02230.11|Abhydrolase_2 (92.3%) - PF12695.2|Abhydrolase_5 (92.3%) - PF03959.8|FSH1 (42.3%) - PF12697.2|Abhydrolase_6 (34.6%) - PF01738.13|DLH (23.1%) - PF00326.16|Peptidase_S9 (11.5%) - NO PFAM (7.7%)
552						Dreco1|DCS_00241;Dreco1|DCS_08302;Dreco1|DCS_08303;Dreco1|DCS_00089;Dreco1|DCS_00087;Dreco1|DCS_00688	Hirmi1|HIM_12328;Hirmi1|HIM_12410;Hirmi1|HIM_12411;Hirmi1|HIM_04101;Hirmi1|HIM_09922;Hirmi1|HIM_10030		Neucr2|8656;Neucr2|5053	Clapu1|CPUR_03004;Clapu1|CPUR_08850;Clapu1|CPUR_01692;Clapu1|CPUR_01934		Metan1|416;Metan1|407	Tolin1|TINF00919-mRNA-1				Beaba1|8954			Fusox1|8607;Fusox1|13629		Aspnid1|3090	Canal1|CaO19.2427.1	PF07727.9|RVT_2 (65.4%) - NO PFAM (26.9%) - PF00665.21|rve (23.1%) - PF13976.1|gag_pre-integrs (15.4%) - PF14223.1|UBN2 (3.8%)
553	Ophio5|868	Ophun1|2276	Hirsu2|8359	OphauB2|5569	OphauG2|3243	Dreco1|DCS_06464;Dreco1|DCS_08295	Hirmi1|HIM_01225	Maggr1|112983	Neucr2|1574;Neucr2|1575	Clapu1|CPUR_01781	Metac1|4594	Metan1|230	Tolin1|TINF07017-mRNA-1	Ophsi1|OCS_05924	Trire2|120568	TriviGv29_8_2|75509	Beaba1|6955	Cormi1|6641	Fusgr1|1565	Fusox1|35	Aspfu1|7754	Aspnid1|10124	Canal1|CaO19.8025.1;Canal1|CaO19.395.1	PF03952.11|Enolase_N (100.0%) - PF00113.17|Enolase_C (100.0%)
554			Hirsu2|4569			Dreco1|DCS_05652	Hirmi1|HIM_10168;Hirmi1|HIM_04526;Hirmi1|HIM_08829;Hirmi1|HIM_11016;Hirmi1|HIM_10421;Hirmi1|HIM_10589;Hirmi1|HIM_10674;Hirmi1|HIM_10786;Hirmi1|HIM_11099;Hirmi1|HIM_11991;Hirmi1|HIM_12244;Hirmi1|HIM_04914;Hirmi1|HIM_10574;Hirmi1|HIM_11237;Hirmi1|HIM_11293;Hirmi1|HIM_07462;Hirmi1|HIM_12305;Hirmi1|HIM_12292			Clapu1|CPUR_02459		Metan1|10455;Metan1|395	Tolin1|TINF06095-mRNA-1;Tolin1|TINF08183-mRNA-1				Beaba1|9073							PF10551.4|MULE (88.5%) - NO PFAM (11.5%) - PF15288.1|zf-CCHC_6 (3.8%) - PF13976.1|gag_pre-integrs (3.8%) - PF08022.7|FAD_binding_8 (3.8%) - PF07714.12|Pkinase_Tyr (3.8%) - PF00069.20|Pkinase (3.8%)
555	Ophio5|3205	Ophun1|7328	Hirsu2|8962	OphauB2|1133	OphauG2|7130	Dreco1|DCS_03132	Hirmi1|HIM_10928;Hirmi1|HIM_00894;Hirmi1|HIM_09279	Maggr1|110898	Neucr2|6717	Clapu1|CPUR_07739	Metac1|8180	Metan1|2727	Tolin1|TINF00638-mRNA-1	Ophsi1|OCS_00414	Trire2|21542	TriviGv29_8_2|40290	Beaba1|3503	Cormi1|422	Fusgr1|3779	Fusox1|4600	Aspfu1|2174	Aspnid1|3312	Canal1|CaO19.12871.1;Canal1|CaO19.5416.1	PF11717.3|Tudor-knot (100.0%) - PF01853.13|MOZ_SAS (100.0%) - PF11831.3|Myb_Cef (3.8%)
556	Ophio5|5692	Ophun1|5537	Hirsu2|4896	OphauB2|8112	OphauG2|2369	Dreco1|DCS_03569	Hirmi1|HIM_11224;Hirmi1|HIM_11357;Hirmi1|HIM_03749;Hirmi1|HIM_09295	Maggr1|114673	Neucr2|4966	Clapu1|CPUR_00942	Metac1|1577	Metan1|2413	Tolin1|TINF09061-mRNA-1	Ophsi1|OCS_02416	Trire2|105752	TriviGv29_8_2|187996	Beaba1|5394	Cormi1|5248	Fusgr1|4471;Fusgr1|5177	Fusox1|2888	Aspfu1|9512	Aspnid1|7113		PF03595.12|SLAC1 (100.0%)
557	Ophio5|3401;Ophio5|1642	Ophun1|5950	Hirsu2|7675	OphauB2|2579;OphauB2|4751	OphauG2|1270;OphauG2|2550		Hirmi1|HIM_11734;Hirmi1|HIM_07199;Hirmi1|HIM_09103;Hirmi1|HIM_05251		Neucr2|595	Clapu1|CPUR_01181	Metac1|5938	Metan1|10326	Tolin1|TINF09723-mRNA-1	Ophsi1|OCS_03838	Trire2|106516	TriviGv29_8_2|68580	Beaba1|4090	Cormi1|2666	Fusgr1|5436	Fusox1|10106	Aspfu1|8856	Aspnid1|3969		PF00106.20|adh_short (100.0%) - PF08659.5|KR (96.2%) - PF13561.1|adh_short_C2 (96.2%) - PF01488.15|Shikimate_DH (23.1%) - PF01370.16|Epimerase (3.8%)
558	Ophio5|1184	Ophun1|2181	Hirsu2|3049;Hirsu2|10554	OphauB2|2336		Dreco1|DCS_01458	Hirmi1|HIM_11912;Hirmi1|HIM_00991	Maggr1|114314	Neucr2|6461;Neucr2|3895		Metac1|192;Metac1|539	Metan1|7270	Tolin1|TINF03617-mRNA-1;Tolin1|TINF02899-mRNA-1	Ophsi1|OCS_05149;Ophsi1|OCS_00884	Trire2|68192	TriviGv29_8_2|50405;TriviGv29_8_2|160704	Beaba1|3372	Cormi1|8456	Fusgr1|6565	Fusox1|2454		Aspnid1|10590		PF01031.15|Dynamin_M (96.2%) - PF00350.18|Dynamin_N (96.2%) - PF02212.13|GED (30.8%) - NO PFAM (3.8%)
559	Ophio5|7776	Ophun1|1153	Hirsu2|5143	OphauB2|3556	OphauG2|3367	Dreco1|DCS_05023	Hirmi1|HIM_12355;Hirmi1|HIM_05433	Maggr1|120693;Maggr1|115925	Neucr2|3936	Clapu1|CPUR_04654	Metac1|6654	Metan1|8444	Tolin1|TINF02202-mRNA-1	Ophsi1|OCS_02306	Trire2|111013	TriviGv29_8_2|115781	Beaba1|3180		Fusgr1|3056;Fusgr1|9960	Fusox1|3608;Fusox1|11173	Aspfu1|4403	Aspnid1|8118;Aspnid1|9017		PF11951.3|Fungal_trans_2 (100.0%) - PF00172.13|Zn_clus (92.3%)
560	Ophio5|1901	Ophun1|7606	Hirsu2|2709	OphauB2|880	OphauG2|5726	Dreco1|DCS_06968	Hirmi1|HIM_01381;Hirmi1|HIM_09451	Maggr1|116503;Maggr1|119655	Neucr2|6141;Neucr2|9143	Clapu1|CPUR_01953	Metac1|2652	Metan1|2150	Tolin1|TINF09017-mRNA-1	Ophsi1|OCS_00237	Trire2|49489	TriviGv29_8_2|80870	Beaba1|3894	Cormi1|5058	Fusgr1|9703;Fusgr1|4783		Aspfu1|2489	Aspnid1|4276	Canal1|CaO19.7592.1	PF00501.23|AMP-binding (100.0%)
561	Ophio5|3955	Ophun1|3465	Hirsu2|1558	OphauB2|5678	OphauG2|3836	Dreco1|DCS_05314	Hirmi1|HIM_01785;Hirmi1|HIM_08796	Maggr1|116288	Neucr2|7967	Clapu1|CPUR_07634	Metac1|6137;Metac1|7544	Metan1|5763	Tolin1|TINF07029-mRNA-1	Ophsi1|OCS_02188	Trire2|121000	TriviGv29_8_2|56443	Beaba1|8360	Cormi1|5841	Fusgr1|11734	Fusox1|14522	Aspfu1|1794	Aspnid1|2254	Canal1|CaO19.12691.1;Canal1|CaO19.5226.1	PF00579.20|tRNA-synt_1b (100.0%)
562	Ophio5|322;Ophio5|150	Ophun1|7275	Hirsu2|7897;Hirsu2|1320	OphauB2|403	OphauG2|6782	Dreco1|DCS_03334	Hirmi1|HIM_08333;Hirmi1|HIM_09465;Hirmi1|HIM_10238	Maggr1|115255	Neucr2|8253	Clapu1|CPUR_07393	Metac1|8691	Metan1|9336		Ophsi1|OCS_06902;Ophsi1|OCS_01613		TriviGv29_8_2|30270;TriviGv29_8_2|40026	Beaba1|4942		Fusgr1|11626	Fusox1|14617	Aspfu1|3864;Aspfu1|3018	Aspnid1|322		PF00120.19|Gln-synt_C (96.2%) - PF04909.9|Amidohydro_2 (57.7%) - PF14815.1|NUDIX_4 (3.8%) - PF00730.20|HhH-GPD (3.8%) - PF00241.15|Cofilin_ADF (3.8%)
563	Ophio5|5191	Ophun1|4638	Hirsu2|646	OphauB2|3425	OphauG2|7391	Dreco1|DCS_06434	Hirmi1|HIM_07312	Maggr1|121433;Maggr1|112586;Maggr1|121448;Maggr1|118352	Neucr2|5207	Clapu1|CPUR_01864;Clapu1|CPUR_08238	Metac1|8296	Metan1|305	Tolin1|TINF09453-mRNA-1	Ophsi1|OCS_05045	Trire2|44214	TriviGv29_8_2|129988	Beaba1|8621;Beaba1|246	Cormi1|648	Fusgr1|3979	Fusox1|4788;Fusox1|1114				PF01083.17|Cutinase (100.0%) - PF08237.6|PE-PPE (61.5%)
564			Hirsu2|1229	OphauB2|6066		Dreco1|DCS_05098		Maggr1|111539;Maggr1|112540;Maggr1|113994	Neucr2|7493		Metac1|7800	Metan1|7971	Tolin1|TINF06194-mRNA-1	Ophsi1|OCS_01893	Trire2|65969	TriviGv29_8_2|42534	Beaba1|6450	Cormi1|140	Fusgr1|6760;Fusgr1|929	Fusox1|13742;Fusox1|1122;Fusox1|8324;Fusox1|16578	Aspfu1|4117	Aspnid1|104	Canal1|CaO19.6679.1;Canal1|CaO19.12253.1;Canal1|CaO19.4789.1	PF00596.16|Aldolase_II (96.2%) - NO PFAM (3.8%)
565	Ophio5|6823	Ophun1|4241	Hirsu2|9842	OphauB2|1696	OphauG2|6076	Dreco1|DCS_05247	Hirmi1|HIM_04044	Maggr1|112393;Maggr1|113161	Neucr2|1606	Clapu1|CPUR_04861	Metac1|1035	Metan1|5698	Tolin1|TINF07179-mRNA-1	Ophsi1|OCS_01874	Trire2|3196	TriviGv29_8_2|74397;TriviGv29_8_2|227314	Beaba1|172	Cormi1|6373	Fusgr1|7893	Fusox1|7386	Aspfu1|3965	Aspnid1|9213	Canal1|CaO19.10284.1;Canal1|CaO19.2768.1	PF01074.17|Glyco_hydro_38 (100.0%) - PF07748.8|Glyco_hydro_38C (100.0%) - PF09261.6|Alpha-mann_mid (100.0%)
566	Ophio5|7010	Ophun1|3767	Hirsu2|4409	OphauB2|3154	OphauG2|5604	Dreco1|DCS_06659	Hirmi1|HIM_09089	Maggr1|119313;Maggr1|120016	Neucr2|1755	Clapu1|CPUR_02317;Clapu1|CPUR_03644	Metac1|6205	Metan1|722	Tolin1|TINF04269-mRNA-1	Ophsi1|OCS_01843	Trire2|109040	TriviGv29_8_2|31957	Beaba1|328	Cormi1|5396;Cormi1|7860	Fusgr1|4647;Fusgr1|1008	Fusox1|813;Fusox1|11976		Aspnid1|1368		PF00512.20|HisKA (100.0%) - PF00072.19|Response_reg (96.2%) - PF02518.21|HATPase_c (96.2%) - PF13426.1|PAS_9 (88.5%) - PF08448.5|PAS_4 (30.8%) - PF00989.19|PAS (26.9%) - PF13188.1|PAS_8 (15.4%) - PF13185.1|GAF_2 (3.8%)
567	Ophio5|3843	Ophun1|3334	Hirsu2|8693	OphauB2|2558	OphauG2|1770	Dreco1|DCS_07029	Hirmi1|HIM_06014	Maggr1|112063;Maggr1|118768	Neucr2|9340;Neucr2|9341	Clapu1|CPUR_04014	Metac1|2719	Metan1|2089	Tolin1|TINF08669-mRNA-1	Ophsi1|OCS_01539	Trire2|4885	TriviGv29_8_2|31547	Beaba1|6250	Cormi1|4032	Fusgr1|11040	Fusox1|15648	Aspfu1|3950	Aspnid1|9205	Canal1|CaO19.3252.1;Canal1|CaO19.10762.1	PF04082.13|Fungal_trans (100.0%) - PF00172.13|Zn_clus (11.5%)
568	Ophio5|4372	Ophun1|7508	Hirsu2|7;Hirsu2|8	OphauB2|2251;OphauB2|2252	OphauG2|2864;OphauG2|2865	Dreco1|DCS_07991	Hirmi1|HIM_03916	Maggr1|114511	Neucr2|99;Neucr2|100	Clapu1|CPUR_06201	Metac1|562	Metan1|7247	Tolin1|TINF06806-mRNA-1;Tolin1|TINF06353-mRNA-1	Ophsi1|OCS_03574	Trire2|108481	TriviGv29_8_2|35352	Beaba1|8005;Beaba1|8004	Cormi1|6916	Fusgr1|1468			Aspnid1|10081		PF05347.10|Complex1_LYR (53.8%) - PF13232.1|Complex1_LYR_1 (50.0%) - NO PFAM (46.2%)
569	Ophio5|8044	Ophun1|518	Hirsu2|10176	OphauB2|7832	OphauG2|656	Dreco1|DCS_04305	Hirmi1|HIM_01988	Maggr1|118676	Neucr2|1273;Neucr2|1274;Neucr2|1275	Clapu1|CPUR_05996	Metac1|2797	Metan1|5263	Tolin1|TINF04386-mRNA-1	Ophsi1|OCS_02254	Trire2|123561	TriviGv29_8_2|11141	Beaba1|9698	Cormi1|4976	Fusgr1|10603	Fusox1|15205	Aspfu1|5726	Aspnid1|2595	Canal1|CaO19.12219.1;Canal1|CaO19.4755.1	PF01483.15|P_proprotein (100.0%) - PF00082.17|Peptidase_S8 (100.0%)
570	Ophio5|3886	Ophun1|7031	Hirsu2|6675	OphauB2|7640	OphauG2|2404	Dreco1|DCS_05277	Hirmi1|HIM_06923	Maggr1|113433	Neucr2|1319;Neucr2|1320	Clapu1|CPUR_01389	Metac1|999	Metan1|5734	Tolin1|TINF06686-mRNA-1		Trire2|58405	TriviGv29_8_2|74630	Beaba1|954	Cormi1|2312	Fusgr1|7925	Fusox1|7357	Aspfu1|3504	Aspnid1|5210	Canal1|CaO19.7714.1;Canal1|CaO19.53.1;Canal1|CaO19.11544.1;Canal1|CaO19.4062.1	PF00642.19|zf-CCCH (92.3%) - PF13893.1|RRM_5 (50.0%) - PF00076.17|RRM_1 (7.7%) - NO PFAM (7.7%)
571	Ophio5|2022	Ophun1|5658	Hirsu2|9577	OphauB2|267	OphauG2|1953	Dreco1|DCS_03827	Hirmi1|HIM_06988	Maggr1|115688	Neucr2|1342;Neucr2|1343	Clapu1|CPUR_08658	Metac1|8135	Metan1|4357	Tolin1|TINF06634-mRNA-1	Ophsi1|OCS_06732	Trire2|71029	TriviGv29_8_2|228755	Beaba1|1188	Cormi1|2210	Fusgr1|8164	Fusox1|7139	Aspfu1|3963	Aspnid1|9215	Canal1|CaO19.72.1;Canal1|CaO19.12183.1;Canal1|CaO19.4720.1	PF04145.10|Ctr (100.0%)
572	Ophio5|1526	Ophun1|6152	Hirsu2|7857	OphauB2|4936	OphauG2|154	Dreco1|DCS_07497	Hirmi1|HIM_08014	Maggr1|115693;Maggr1|120018	Neucr2|1356;Neucr2|1357	Clapu1|CPUR_03330	Metac1|5261	Metan1|3968	Tolin1|TINF07030-mRNA-1	Ophsi1|OCS_00021	Trire2|21668	TriviGv29_8_2|76008	Beaba1|7908	Cormi1|6174	Fusgr1|1286	Fusox1|291	Aspfu1|9521;Aspfu1|2407	Aspnid1|7121;Aspnid1|8357		PF00326.16|Peptidase_S9 (100.0%) - PF12695.2|Abhydrolase_5 (88.5%) - PF12697.2|Abhydrolase_6 (80.8%) - PF07676.7|PD40 (30.8%) - PF07524.8|Bromo_TP (3.8%)
573	Ophio5|5957	Ophun1|3914	Hirsu2|4555	OphauB2|2607	OphauG2|3142	Dreco1|DCS_07965	Hirmi1|HIM_01282	Maggr1|113463	Neucr2|1415;Neucr2|1416	Clapu1|CPUR_06998	Metac1|7121	Metan1|168	Tolin1|TINF07293-mRNA-1		Trire2|57322	TriviGv29_8_2|40829;TriviGv29_8_2|47235	Beaba1|8058	Cormi1|6969	Fusgr1|1494	Fusox1|99;Fusox1|15071	Aspfu1|2842	Aspnid1|3898	Canal1|CaO19.9645.1;Canal1|CaO19.2098.1	PF00155.16|Aminotran_1_2 (100.0%) - PF12897.2|Aminotran_MocR (84.6%)
574	Ophio5|4736	Ophun1|3444	Hirsu2|7203	OphauB2|6349	OphauG2|1372	Dreco1|DCS_05295	Hirmi1|HIM_01812	Maggr1|113470	Neucr2|1424;Neucr2|1425;Neucr2|1426	Clapu1|CPUR_01369	Metac1|9261	Metan1|5742	Tolin1|TINF06348-mRNA-1	Ophsi1|OCS_05619	Trire2|76522	TriviGv29_8_2|87272	Beaba1|980	Cormi1|2333	Fusgr1|7946	Fusox1|7337	Aspfu1|2846	Aspnid1|8169	Canal1|CaO19.9323.1;Canal1|CaO19.1754.1	PF00069.20|Pkinase (100.0%) - PF07714.12|Pkinase_Tyr (100.0%)
575	Ophio5|2632	Ophun1|2920	Hirsu2|580	OphauB2|2989	OphauG2|6047	Dreco1|DCS_01105	Hirmi1|HIM_02471	Maggr1|119001	Neucr2|1439;Neucr2|1440	Clapu1|CPUR_04942	Metac1|3182	Metan1|4277	Tolin1|TINF07426-mRNA-1		Trire2|57975	TriviGv29_8_2|41053	Beaba1|950	Cormi1|2301	Fusgr1|517	Fusox1|625	Aspfu1|5638	Aspnid1|2532	Canal1|CaO19.9159.1;Canal1|CaO19.13219.1;Canal1|CaO19.1586.1;Canal1|CaO19.5797.1	PF00388.14|PI-PLC-X (96.2%) - NO PFAM (3.8%)
576	Ophio5|3534	Ophun1|4493	Hirsu2|2296	OphauB2|4502	OphauG2|4674	Dreco1|DCS_06501	Hirmi1|HIM_03254	Maggr1|118573	Neucr2|1464;Neucr2|1465;Neucr2|1466	Clapu1|CPUR_08558	Metac1|7630	Metan1|539	Tolin1|TINF04193-mRNA-1	Ophsi1|OCS_05550	Trire2|122050	TriviGv29_8_2|157255	Beaba1|1549	Cormi1|993	Fusgr1|1765	Fusox1|4414	Aspfu1|447	Aspnid1|6336	Canal1|CaO19.12861.1;Canal1|CaO19.5406.1	PF03031.13|NIF (100.0%) - PF03911.11|Sec61_beta (3.8%)
577	Ophio5|2774	Ophun1|6019	Hirsu2|5721	OphauB2|2246	OphauG2|1127;OphauG2|1247	Dreco1|DCS_07986	Hirmi1|HIM_03924	Maggr1|113484	Neucr2|1471;Neucr2|1472	Clapu1|CPUR_07003	Metac1|568	Metan1|7239	Tolin1|TINF06260-mRNA-1	Ophsi1|OCS_06885	Trire2|124340	TriviGv29_8_2|211694	Beaba1|2117	Cormi1|6909	Fusgr1|1437	Fusox1|153	Aspfu1|7925	Aspnid1|2207	Canal1|CaO19.12617.1;Canal1|CaO19.5151.1	PF00560.28|LRR_1 (96.2%) - PF13504.1|LRR_7 (96.2%) - PF00481.16|PP2C (96.2%) - PF00211.15|Guanylate_cyc (96.2%) - PF12799.2|LRR_4 (92.3%) - PF13855.1|LRR_8 (92.3%) - PF00788.18|RA (76.9%) - PF08509.6|Ad_cyc_g-alpha (76.9%)
578	Ophio5|4894	Ophun1|5282	Hirsu2|10803	OphauB2|1682	OphauG2|3314	Dreco1|DCS_05232	Hirmi1|HIM_04061	Maggr1|116075	Neucr2|1522;Neucr2|1523;Neucr2|1524	Clapu1|CPUR_01477	Metac1|1062	Metan1|5672	Tolin1|TINF07250-mRNA-1	Ophsi1|OCS_05901	Trire2|46687	TriviGv29_8_2|185107	Beaba1|6014	Cormi1|1419	Fusgr1|8532	Fusox1|6934	Aspfu1|3947	Aspnid1|9201	Canal1|CaO19.13066.1;Canal1|CaO19.5621.1	PF12825.2|DUF3818 (100.0%) - PF12828.2|PXB (100.0%) - PF00787.19|PX (100.0%)
579	Ophio5|7182	Ophun1|1170	Hirsu2|4557	OphauB2|4725	OphauG2|1074	Dreco1|DCS_05866	Hirmi1|HIM_06310	Maggr1|121242	Neucr2|1541;Neucr2|1542;Neucr2|1543	Clapu1|CPUR_04590	Metac1|8254	Metan1|8481	Tolin1|TINF09729-mRNA-1	Ophsi1|OCS_04831	Trire2|121158	TriviGv29_8_2|230689	Beaba1|9092	Cormi1|7293	Fusgr1|5433	Fusox1|10109	Aspfu1|4867	Aspnid1|2985	Canal1|CaO19.9972.1;Canal1|CaO19.2436.1	PF00069.20|Pkinase (100.0%) - PF07714.12|Pkinase_Tyr (96.2%)
580	Ophio5|176	Ophun1|7347	Hirsu2|411	OphauB2|1956	OphauG2|7606	Dreco1|DCS_01800	Hirmi1|HIM_04764	Maggr1|117159	Neucr2|2033;Neucr2|2034;Neucr2|2035	Clapu1|CPUR_00142	Metac1|807	Metan1|7429	Tolin1|TINF00440-mRNA-1	Ophsi1|OCS_04249	Trire2|109876	TriviGv29_8_2|57006	Beaba1|4344	Cormi1|3340	Fusgr1|9491	Fusox1|10732	Aspfu1|1885	Aspnid1|608	Canal1|CaO19.10980.1;Canal1|CaO19.3476.1	PF00069.20|Pkinase (100.0%) - PF07714.12|Pkinase_Tyr (100.0%)
581	Ophio5|6281	Ophun1|4676	Hirsu2|5871	OphauB2|7857	OphauG2|6735	Dreco1|DCS_04582	Hirmi1|HIM_02167	Maggr1|113537	Neucr2|10173;Neucr2|10174	Clapu1|CPUR_02512	Metac1|8985	Metan1|10247;Metan1|6577	Tolin1|TINF04180-mRNA-1	Ophsi1|OCS_04365	Trire2|122653	TriviGv29_8_2|81989	Beaba1|5304	Cormi1|7616	Fusgr1|10869	Fusox1|15490	Aspfu1|8628	Aspnid1|8719	Canal1|CaO19.11099.1;Canal1|CaO19.3616.1	PF00494.14|SQS_PSY (100.0%)
582	Ophio5|6744	Ophun1|1903	Hirsu2|2277	OphauB2|5113	OphauG2|6127;OphauG2|1807	Dreco1|DCS_04915	Hirmi1|HIM_08101	Maggr1|117505	Neucr2|2153;Neucr2|2154	Clapu1|CPUR_04714	Metac1|4885	Metan1|9090	Tolin1|TINF02166-mRNA-1	Ophsi1|OCS_01282	Trire2|54683	TriviGv29_8_2|57679	Beaba1|6652	Cormi1|3154	Fusgr1|9655	Fusox1|11069	Aspfu1|8752	Aspnid1|8608	Canal1|CaO19.12561.1;Canal1|CaO19.5095.1	PF01237.13|Oxysterol_BP (96.2%) - PF00169.24|PH (92.3%) - PF00023.25|Ank (92.3%) - PF12796.2|Ank_2 (92.3%) - PF13637.1|Ank_4 (92.3%) - PF13606.1|Ank_3 (88.5%) - PF13857.1|Ank_5 (84.6%) - PF15413.1|PH_11 (84.6%) - PF15409.1|PH_8 (84.6%)
583	Ophio5|641	Ophun1|6735	Hirsu2|2961	OphauB2|1698	OphauG2|7611	Dreco1|DCS_03822	Hirmi1|HIM_06984	Maggr1|118948	Neucr2|2230;Neucr2|2231	Clapu1|CPUR_02145;Clapu1|CPUR_08665;Clapu1|CPUR_08664	Metac1|8139	Metan1|4353	Tolin1|TINF06519-mRNA-1	Ophsi1|OCS_05689	Trire2|124285	TriviGv29_8_2|64379	Beaba1|1192	Cormi1|2214	Fusgr1|444	Fusox1|696	Aspfu1|2134	Aspnid1|7819	Canal1|CaO19.7673.1	PF01423.17|LSM (96.2%) - NO PFAM (3.8%)
584	Ophio5|2549	Ophun1|5216	Hirsu2|632	OphauB2|8043	OphauG2|2434	Dreco1|DCS_06344	Hirmi1|HIM_05309	Maggr1|120162	Neucr2|10209;Neucr2|10210;Neucr2|10211	Clapu1|CPUR_03801	Metac1|2368	Metan1|6865	Tolin1|TINF05544-mRNA-1	Ophsi1|OCS_06594	Trire2|78415	TriviGv29_8_2|225179	Beaba1|7941	Cormi1|6052	Fusgr1|8678	Fusox1|9761	Aspfu1|7785	Aspnid1|9986	Canal1|CaO19.12208.1;Canal1|CaO19.4746.1	PF00400.27|WD40 (57.7%) - NO PFAM (42.3%)
585	Ophio5|1934	Ophun1|275	Hirsu2|5282	OphauB2|5593	OphauG2|4560;OphauG2|4559	Dreco1|DCS_07538	Hirmi1|HIM_02517	Maggr1|119732	Neucr2|2492;Neucr2|2493;Neucr2|2494;Neucr2|2495;Neucr2|2496	Clapu1|CPUR_06221			Tolin1|TINF07424-mRNA-1	Ophsi1|OCS_06456	Trire2|120484	TriviGv29_8_2|216798	Beaba1|358	Cormi1|5923	Fusgr1|1234	Fusox1|338	Aspfu1|2322	Aspnid1|4464;Aspnid1|4465		NO PFAM (100.0%)
586	Ophio5|5053	Ophun1|5873	Hirsu2|7732	OphauB2|4475	OphauG2|2473	Dreco1|DCS_06574	Hirmi1|HIM_03224	Maggr1|110945	Neucr2|10220;Neucr2|10221;Neucr2|10222;Neucr2|10223	Clapu1|CPUR_02138	Metac1|347	Metan1|610	Tolin1|TINF04238-mRNA-1	Ophsi1|OCS_04166	Trire2|48478	TriviGv29_8_2|209978	Beaba1|7900	Cormi1|8150	Fusgr1|1120	Fusox1|916	Aspfu1|8657		Canal1|CaO19.8956.1;Canal1|CaO19.1376.1	PF05739.14|SNARE (96.2%) - PF00804.20|Syntaxin (61.5%) - PF01875.12|Memo (3.8%)
587	Ophio5|4989	Ophun1|3908	Hirsu2|6739	OphauB2|2916	OphauG2|7464	Dreco1|DCS_08205	Hirmi1|HIM_06247	Maggr1|112403	Neucr2|3000;Neucr2|3001;Neucr2|3002;Neucr2|3003	Clapu1|CPUR_06455	Metac1|5789	Metan1|8600		Ophsi1|OCS_06649	Trire2|82172	TriviGv29_8_2|163920	Beaba1|3453	Cormi1|2158	Fusgr1|1895	Fusox1|4288	Aspfu1|664	Aspnid1|10138	Canal1|CaO19.13012.1;Canal1|CaO19.5566.1	PF03099.14|BPL_LplA_LipB (100.0%)
588	Ophio5|70	Ophun1|4870	Hirsu2|2993	OphauB2|4965	OphauG2|3195	Dreco1|DCS_01841	Hirmi1|HIM_08179	Maggr1|118489	Neucr2|10279;Neucr2|10280;Neucr2|10281;Neucr2|10282	Clapu1|CPUR_08780	Metac1|108	Metan1|4493	Tolin1|TINF04912-mRNA-1	Ophsi1|OCS_03595	Trire2|77380	TriviGv29_8_2|127044	Beaba1|10013	Cormi1|1222	Fusgr1|11392	Fusox1|17233	Aspfu1|8291	Aspnid1|2411	Canal1|CaO19.7076.1	PF14259.1|RRM_6 (100.0%) - PF00076.17|RRM_1 (100.0%) - PF13893.1|RRM_5 (100.0%)
589	Ophio5|4213	Ophun1|4658	Hirsu2|9127	OphauB2|6482	OphauG2|1291	Dreco1|DCS_02412	Hirmi1|HIM_09469	Maggr1|113651	Neucr2|3247;Neucr2|3248;Neucr2|3249	Clapu1|CPUR_03917	Metac1|5674	Metan1|1878	Tolin1|TINF03275-mRNA-1	Ophsi1|OCS_03452	Trire2|62880	TriviGv29_8_2|164108	Beaba1|5594	Cormi1|4805	Fusgr1|988	Fusox1|796	Aspfu1|227	Aspnid1|6455	Canal1|CaO19.12836.1;Canal1|CaO19.5381.1	PF00806.14|PUF (100.0%)
590	Ophio5|7085	Ophun1|4064	Hirsu2|7624	OphauB2|1381	OphauG2|3508	Dreco1|DCS_02302	Hirmi1|HIM_02934	Maggr1|110552	Neucr2|3308;Neucr2|3309	Clapu1|CPUR_06408	Metac1|29	Metan1|1822	Tolin1|TINF03255-mRNA-1	Ophsi1|OCS_06725	Trire2|63092	TriviGv29_8_2|74916	Beaba1|2894	Cormi1|853	Fusgr1|1662	Fusox1|4512	Aspfu1|5028	Aspnid1|3214;Aspnid1|7227	Canal1|CaO19.10251.1;Canal1|CaO19.2737.1	PF02782.11|FGGY_C (100.0%) - PF00370.16|FGGY_N (92.3%)
591	Ophio5|1613	Ophun1|3605	Hirsu2|9483	OphauB2|6258	OphauG2|4179	Dreco1|DCS_05436	Hirmi1|HIM_01585	Maggr1|120493	Neucr2|3495;Neucr2|3496;Neucr2|3497	Clapu1|CPUR_00824	Metac1|1834	Metan1|5361	Tolin1|TINF01654-mRNA-1	Ophsi1|OCS_06055	Trire2|123344	TriviGv29_8_2|57588	Beaba1|7057	Cormi1|5006	Fusgr1|3657	Fusox1|8338	Aspfu1|5478	Aspnid1|7714	Canal1|CaO19.11923.1;Canal1|CaO19.4443.1	PF01627.18|Hpt (100.0%)
592	Ophio5|284	Ophun1|3632	Hirsu2|3179	OphauB2|7488	OphauG2|2079	Dreco1|DCS_02348	Hirmi1|HIM_00293	Maggr1|112348	Neucr2|3529;Neucr2|3530;Neucr2|3531	Clapu1|CPUR_03941	Metac1|5650	Metan1|1856	Tolin1|TINF02933-mRNA-1	Ophsi1|OCS_04480	Trire2|120781	TriviGv29_8_2|87813	Beaba1|5519	Cormi1|5167	Fusgr1|754	Fusox1|948	Aspfu1|5527	Aspnid1|7666	Canal1|CaO19.12130.1;Canal1|CaO19.4660.1	PF01092.14|Ribosomal_S6e (100.0%)
593	Ophio5|817	Ophun1|4908	Hirsu2|3175	OphauB2|7485	OphauG2|2083	Dreco1|DCS_02351	Hirmi1|HIM_00296	Maggr1|112364	Neucr2|3533;Neucr2|3534	Clapu1|CPUR_03944;Clapu1|CPUR_03945	Metac1|5647	Metan1|1853	Tolin1|TINF03104-mRNA-1	Ophsi1|OCS_02794	Trire2|120779	TriviGv29_8_2|217060	Beaba1|5516	Cormi1|5164	Fusgr1|750	Fusox1|945	Aspfu1|399	Aspnid1|6291	Canal1|CaO19.6873.1;Canal1|CaO19.14162.1	PF01201.17|Ribosomal_S8e (100.0%)
594	Ophio5|3808	Ophun1|2959	Hirsu2|1132	OphauB2|526	OphauG2|4037	Dreco1|DCS_07930	Hirmi1|HIM_01247	Maggr1|112937	Neucr2|1034;Neucr2|1035;Neucr2|1036	Clapu1|CPUR_01755	Metac1|7157	Metan1|207	Tolin1|TINF06902-mRNA-1	Ophsi1|OCS_05611	Trire2|57208	TriviGv29_8_2|80384	Beaba1|6979	Cormi1|6615	Fusgr1|1536	Fusox1|63	Aspfu1|949	Aspnid1|5498	Canal1|CaO19.670.1;Canal1|CaO19.8287.1	PF00240.18|ubiquitin (100.0%) - PF11976.3|Rad60-SLD (100.0%)
595	Ophio5|659	Ophun1|4260	Hirsu2|630	OphauB2|183	OphauG2|2854	Dreco1|DCS_01213	Hirmi1|HIM_06524	Maggr1|112019	Neucr2|4164;Neucr2|4165	Clapu1|CPUR_01450	Metac1|608	Metan1|5939	Tolin1|TINF06590-mRNA-1	Ophsi1|OCS_04652	Trire2|104972	TriviGv29_8_2|184054	Beaba1|4273	Cormi1|1497	Fusgr1|8415	Fusox1|7540	Aspfu1|6459	Aspnid1|7991;Aspnid1|7990	Canal1|CaO19.6404.1;Canal1|CaO19.13762.1	PF03199.10|GSH_synthase (100.0%) - PF03917.12|GSH_synth_ATP (100.0%)
596	Ophio5|5880	Ophun1|3135	Hirsu2|6852	OphauB2|7140	OphauG2|277	Dreco1|DCS_03030	Hirmi1|HIM_07169	Maggr1|119080	Neucr2|4188;Neucr2|4189	Clapu1|CPUR_08166	Metac1|6678	Metan1|516	Tolin1|TINF00729-mRNA-1	Ophsi1|OCS_04104	Trire2|4009	TriviGv29_8_2|92614	Beaba1|6393	Cormi1|5768	Fusgr1|2866	Fusox1|3761	Aspfu1|7691	Aspnid1|4539	Canal1|CaO19.12783.1;Canal1|CaO19.5323.1;Canal1|CaO19.7481.1	PF00056.18|Ldh_1_N (100.0%) - PF02866.13|Ldh_1_C (100.0%) - PF01073.14|3Beta_HSD (11.5%)
597	Ophio5|4467	Ophun1|5054	Hirsu2|10602	OphauB2|7918	OphauG2|2318	Dreco1|DCS_04801	Hirmi1|HIM_01705	Maggr1|116792	Neucr2|4233;Neucr2|4234;Neucr2|4235	Clapu1|CPUR_04790	Metac1|3680	Metan1|5848	Tolin1|TINF06804-mRNA-1	Ophsi1|OCS_03858	Trire2|73895	TriviGv29_8_2|54511	Beaba1|9277	Cormi1|2405	Fusgr1|8066	Fusox1|7225	Aspfu1|1910	Aspnid1|626	Canal1|CaO19.13072.1;Canal1|CaO19.5627.1	PF13014.1|KH_3 (100.0%) - PF00013.24|KH_1 (100.0%)
598	Ophio5|528	Ophun1|2439	Hirsu2|5504	OphauB2|2861	OphauG2|1941	Dreco1|DCS_07789	Hirmi1|HIM_04548	Maggr1|111884	Neucr2|4726;Neucr2|4727;Neucr2|4728	Clapu1|CPUR_06071	Metac1|5049	Metan1|3548	Tolin1|TINF05787-mRNA-1;Tolin1|TINF08131-mRNA-1	Ophsi1|OCS_01726;Ophsi1|OCS_02627	Trire2|67147	TriviGv29_8_2|44345	Beaba1|1854	Cormi1|1066	Fusgr1|6344	Fusox1|2662			Canal1|CaO19.11158.1;Canal1|CaO19.3674.1	PF02719.10|Polysacc_synt_2 (100.0%) - PF04321.12|RmlD_sub_bind (100.0%) - PF01073.14|3Beta_HSD (100.0%) - PF01370.16|Epimerase (100.0%) - PF07993.7|NAD_binding_4 (100.0%) - PF13460.1|NAD_binding_10 (92.3%)
599	Ophio5|3763	Ophun1|4255	Hirsu2|2092;Hirsu2|2093	OphauB2|5068	OphauG2|7284	Dreco1|DCS_00891	Hirmi1|HIM_01474	Maggr1|117011	Neucr2|485;Neucr2|486	Clapu1|CPUR_06569	Metac1|5349	Metan1|3720	Tolin1|TINF00771-mRNA-1	Ophsi1|OCS_00197	Trire2|59147	TriviGv29_8_2|28020	Beaba1|7734	Cormi1|6506	Fusgr1|9309	Fusox1|11281	Aspfu1|3766	Aspnid1|419	Canal1|CaO19.9394.1;Canal1|CaO19.1836.1	PF03372.18|Exo_endo_phos (96.2%) - PF14529.1|Exo_endo_phos_2 (92.3%) - PF06839.7|zf-GRF (23.1%) - NO PFAM (3.8%)
600	Ophio5|7856	Ophun1|1308	Hirsu2|6546	OphauB2|584	OphauG2|7106	Dreco1|DCS_02596	Hirmi1|HIM_07767	Maggr1|119764	Neucr2|4874;Neucr2|4875;Neucr2|4876	Clapu1|CPUR_00473	Metac1|2495	Metan1|3423	Tolin1|TINF05825-mRNA-1	Ophsi1|OCS_05174	Trire2|4933	TriviGv29_8_2|214285	Beaba1|8148	Cormi1|7347	Fusgr1|6456	Fusox1|2552	Aspfu1|6594	Aspnid1|3601	Canal1|CaO19.10394.1;Canal1|CaO19.2876.1	PF00010.21|HLH (96.2%) - NO PFAM (3.8%)
601	Ophio5|3218	Ophun1|3198;Ophun1|5670	Hirsu2|1925	OphauB2|5186	OphauG2|6995	Dreco1|DCS_04765	Hirmi1|HIM_08474	Maggr1|116539	Neucr2|4921;Neucr2|4922	Clapu1|CPUR_08299	Metac1|3733	Metan1|5899	Tolin1|TINF07432-mRNA-1	Ophsi1|OCS_01054	Trire2|53381	TriviGv29_8_2|178207	Beaba1|1050	Cormi1|1877	Fusgr1|7808	Fusox1|7464	Aspfu1|553	Aspnid1|1901	Canal1|CaO19.11978.1;Canal1|CaO19.4502.1	PF12054.3|DUF3535 (100.0%) - PF00271.26|Helicase_C (96.2%) - PF00176.18|SNF2_N (96.2%)
602	Ophio5|5664	Ophun1|1964	Hirsu2|4824	OphauB2|3349	OphauG2|6412	Dreco1|DCS_06704	Hirmi1|HIM_03632	Maggr1|115335	Neucr2|10487;Neucr2|10488	Clapu1|CPUR_04335	Metac1|4640	Metan1|4583	Tolin1|TINF05000-mRNA-1	Ophsi1|OCS_05824	Trire2|3830	TriviGv29_8_2|148464	Beaba1|1318	Cormi1|1274	Fusgr1|7320	Fusox1|17160;Fusox1|17268	Aspfu1|4248	Aspnid1|236	Canal1|CaO19.12629.1;Canal1|CaO19.5162.1	PF00069.20|Pkinase (100.0%) - PF07714.12|Pkinase_Tyr (100.0%) - PF14531.1|Kinase-like (92.3%)
603	Ophio5|2758	Ophun1|3404	Hirsu2|1233	OphauB2|2386	OphauG2|7993	Dreco1|DCS_06421	Hirmi1|HIM_07333	Maggr1|116630	Neucr2|5432;Neucr2|5433;Neucr2|5434;Neucr2|5435;Neucr2|5436	Clapu1|CPUR_01874	Metac1|2281	Metan1|9883	Tolin1|TINF09459-mRNA-1	Ophsi1|OCS_04359	Trire2|21306	TriviGv29_8_2|1166	Beaba1|8647	Cormi1|693	Fusgr1|4013	Fusox1|4822	Aspfu1|4193	Aspnid1|181		PF00069.20|Pkinase (100.0%) - PF07714.12|Pkinase_Tyr (100.0%)
604	Ophio5|7123	Ophun1|5519	Hirsu2|7772	OphauB2|3119	OphauG2|7735	Dreco1|DCS_04896	Hirmi1|HIM_05749	Maggr1|119786	Neucr2|5875;Neucr2|5876;Neucr2|5877	Clapu1|CPUR_06528	Metac1|4861	Metan1|847	Tolin1|TINF00372-mRNA-1	Ophsi1|OCS_00951	Trire2|109797	TriviGv29_8_2|183342	Beaba1|2323	Cormi1|3408	Fusgr1|10459	Fusox1|2326	Aspfu1|2180	Aspnid1|3306	Canal1|CaO19.6272.1;Canal1|CaO19.13651.1	PF01088.16|Peptidase_C12 (100.0%)
[truncated: 50,408 more rows]
